# Supplementary material for: The Andaman day gecko paradox: an ancient endemic without pronounced phylogeographic structure
Source: Sci Rep. 2020 Jul 16;10:11745. doi: 10.1038/s41598-020-68402-7 (PMC7367275; doi:10.1038/s41598-020-68402-7)
Supplement: Supplementary file 1 — Supplementary file1 (XLSX 39 kb) [file 41598_2020_68402_MOESM1_ESM.xlsx]

## Sheet: Phelsuma_andamanensis_popgen
Sample_ID	IslandPop_usedforanalysis	Sex	Lat	Long	Pand2	Pand2	Pand6	Pand6	Pand8	Pand8	Pand10	Pand10	Pand12	Pand12	Pand13	Pand13	Pand15	Pand15	Pand16	Pand16	Pand17	Pand17	Pand19	Pand19	Pand23	Pand23	Pand4	Pand4	Pand9	pand9	Genbank Accession COI
1019	MA	F	12.864	92.867	0	0	229	261	278	310	279	299	315	347	219	243	254	286	165	169	209	209	262	274	193	209	192	224	210	218	_
1021	MA	F	12.864	92.867	217	225	241	253	298	314	271	287	307	339	223	239	266	286	157	204	225	285	258	262	197	213	200	220	0	0	MT677531
1022	MA	M	12.864	92.867	221	225	237	245	286	314	291	299	331	347	247	251	0	0	161	169	229	277	246	270	213	233	188	212	0	0	MT677532
1023	MA	M	12.864	92.867	199	209	225	241	286	286	279	318	307	315	219	227	226	274	165	165	209	314	250	258	189	201	192	232	262	270	_
1026	MA	F	12.864	92.867	225	233	241	241	302	318	291	291	331	339	239	239	250	270	157	161	205	314	246	250	181	233	192	216	246	250	MT677533
1028	MA	F	12.853	92.876	0	0	249	257	294	298	291	295	319	339	227	235	246	290	161	169	229	326	258	270	189	189	204	212	214	246	MT677534
1036	MA	F	12844	92877	209	217	237	241	286	306	287	299	319	335	235	239	242	278	165	165	193	293	234	262	189	221	208	240	210	210	MT677535
1037	MA	M	12844	92877	0	0	249	253	294	298	267	283	319	331	227	231	282	286	161	177	209	245	238	262	205	221	228	236	0	0	MT677536
1041	MA	M	12828	92925	205	248	237	265	302	322	287	318	319	351	255	271	0	0	173	181	241	359	246	266	193	197	208	224	0	0	MT677537
1042	MA	M	12828	92925	205	217	249	261	266	286	279	314	327	327	211	235	226	250	157	169	225	225	266	274	213	233	192	212	214	218	MT677538
1043	MA	M	12828	92925	213	213	249	265	286	302	318	318	351	355	231	259	226	258	185	189	225	225	278	290	189	193	208	224	214	218	MT677539
1044	MA	M	12828	92925	191	225	245	261	298	322	291	322	339	343	235	239	262	270	173	181	297	354	270	274	189	189	0	0	0	0	MT677540
1045	MA	F	12828	92925	205	221	245	245	294	310	283	283	279	327	231	239	246	286	165	169	193	197	266	270	193	197	220	244	218	222	MT677541
1053	NA	M	12911	92838	209	233	237	237	318	318	279	295	335	359	231	251	282	290	165	177	221	277	254	258	189	201	204	208	0	0	MT677542
1054	NA	F	12911	92838	217	260	231	245	274	290	287	314	319	339	227	231	246	262	165	169	217	249	254	262	201	205	192	204	207	207	MT677543
1055	NA	M	12911	92838	217	245	233	269	274	290	303	303	315	319	235	247	254	266	177	181	213	265	274	274	197	213	224	240	218	234	MT677544
1056	NA	F	12911	92838	191	205	241	241	270	310	303	311	335	371	235	235	246	278	165	177	209	277	250	278	193	201	216	248	207	218	MT677545
1062	NA	F	12.93	92836	221	288	245	265	282	318	307	311	351	371	231	231	246	262	169	189	209	257	262	270	189	197	192	208	0	0	MT677546
1063	NA	F	12933	92.84	213	279	245	257	306	318	263	271	291	339	215	231	246	250	161	177	201	221	254	270	185	225	192	224	0	0	MT677547
1065	NA	F	12955	92836	195	213	237	245	278	302	267	330	323	327	239	259	0	0	189	189	209	209	254	282	201	213	208	240	210	242	MT677548
1066	NA	F	12955	92836	0	0	0	0	0	0	0	0	0	0	219	231	0	0	165	165	0	0	274	278	205	205	200	224	0	0	MT677549
1069	MA	M	12.72	92886	0	0	237	265	306	310	259	287	311	367	231	231	242	270	169	169	193	209	258	266	189	213	204	204	218	258	MT677550
1070	MA	F	12.72	92886	209	217	237	249	298	310	259	291	295	311	231	231	242	246	169	169	193	193	258	266	193	213	212	212	210	218	MT677551
1071	MA	M	12.72	92886	0	0	233	253	286	306	255	299	295	331	219	247	278	282	161	161	217	330	0	0	181	213	208	216	207	218	MT677552
1072	MA	F	12.72	92886	209	252	237	249	298	298	259	275	339	371	211	231	250	266	161	189	225	383	266	286	189	197	216	224	207	210	MT677553
1073	MA	M	12676	92883	217	221	237	249	286	286	283	295	323	323	0	0	0	0	161	181	0	0	262	274	193	201	0	0	0	0	MT677554
1074	MA	M	12676	92883	213	213	213	241	294	298	275	299	0	0	0	0	262	262	157	169	221	221	270	274	197	205	220	232	214	238	MT677555
1075	MA	M	12676	92883	225	245	241	245	298	298	255	303	295	311	223	227	246	290	169	185	229	233	238	258	193	221	188	208	0	0	_
1076	MA	M	12676	92883	217	221	237	245	294	318	279	307	315	339	211	251	0	0	161	169	217	330	242	282	193	241	200	204	0	0	MT677556
1077	MA	F	12676	92883	0	0	0	0	0	0	0	0	339	347	239	259	0	0	0	0	0	0	242	274	209	209	196	196	222	254	MT677557
1078	MA	F	12.72	92886	225	256	261	269	298	314	283	307	315	339	211	211	274	286	165	189	197	221	258	266	201	205	232	232	210	218	MT677558
1079	MA	M	12.72	92886	205	225	233	245	278	330	263	299	307	319	0	0	258	262	157	200	213	245	234	270	205	209	192	228	207	218	MT677559
1080	MA	M	12.72	92886	209	225	241	249	290	290	291	307	335	351	227	267	282	282	161	165	205	217	274	286	189	189	208	228	210	254	MT677560
1081	MA	M	12.833	92.828	191	225	241	253	278	286	295	303	319	331	235	243	238	254	169	181	189	245	254	266	201	209	212	216	250	254	MT677561
1082	MA	F	12729	92808	201	205	241	269	0	0	283	283	331	371	243	255	278	282	165	177	225	241	262	266	193	197	208	212	210	254	MT677562
1083	MA	M	12729	92808	209	252	253	265	318	330	271	307	0	0	227	231	258	278	161	165	241	297	230	246	193	225	180	204	210	222	MT677563
1084	MA	M	12729	92808	199	199	241	245	286	294	267	314	319	363	239	247	278	282	161	177	189	241	246	266	189	197	184	224	238	246	_
1085	MA	_	12729	92808	195	267	241	245	254	294	259	311	299	307	211	235	258	298	165	169	209	265	278	278	189	201	216	216	214	262	MT677564
1086	MA	M	12742	92805	0	0	229	249	310	346	279	303	335	351	243	243	0	0	169	204	237	249	242	278	193	205	208	220	218	258	MT677565
1087	MA	M	12742	92805	0	0	249	253	298	326	271	303	303	323	227	235	262	278	169	177	213	245	234	254	197	213	216	220	210	254	MT677566
1088	MA	F	12742	92805	205	221	233	245	270	298	271	279	311	311	211	227	274	274	165	169	209	245	246	274	177	257	208	212	214	218	MT677567
1089	MA	M	12742	92805	0	0	241	241	306	330	275	299	339	339	219	247	262	282	189	189	221	221	246	282	201	245	208	212	218	258	MT677568
1090	MA	F	12786	92797	221	233	253	257	302	314	271	291	319	335	263	263	0	0	169	197	217	221	246	254	0	0	224	232	226	250	MT677569
1092	MA	F	12786	92797	209	245	269	273	310	318	279	287	323	351	231	263	262	286	165	173	309	314	0	0	197	213	200	208	214	258	MT677570
1096	NA	J	12786	92797	233	256	241	249	286	294	283	314	371	371	227	251	246	274	161	169	217	383	266	278	193	201	208	220	230	230	MT677571
1123	NA	F	12742	92805	217	237	0	0	282	290	299	303	0	0	235	239	0	0	161	169	213	221	266	278	189	217	200	216	-9	-9	MT677572
1124	NA	F	12686	92878	201	252	245	249	278	310	303	311	315	339	219	231	294	326	177	181	213	359	234	246	189	197	192	208	226	274	MT677573
1125	NA	M	13271	93039	0	0	241	249	298	302	283	295	307	323	231	239	266	274	161	165	217	334	266	270	193	201	248	268	207	207	_
1127	NA	F	13271	93039	213	229	217	233	290	294	307	314	311	311	231	235	274	274	169	177	249	363	242	266	197	213	-9	-9	-9	-9	_
1128	NA	M	13271	93039	217	233	229	241	306	318	295	322	323	331	227	235	270	274	169	189	309	322	274	290	213	213	-9	-9	-9	-9	_
1129	NA	_	13206	93039	217	225	217	245	278	302	267	291	303	339	239	243	254	266	169	169	213	342	254	293	193	209	208	216	-9	-9	MT677574
1130	NA	_	13206	93039	225	237	245	249	294	306	287	295	335	335	227	247	254	258	165	189	237	338	234	278	0	0	196	216	218	230	MT677575
1132	NA	F	13212	93036	0	0	241	253	294	294	299	307	339	351	223	243	270	274	165	173	217	334	262	270	209	209	212	236	214	214	MT677576
1133	NA	M	13212	93036	199	213	237	241	306	314	271	295	303	355	231	235	266	282	165	169	237	245	246	250	201	221	-9	-9	242	266	MT677577
1151	NA	M	13408	92909	225	233	241	245	290	326	267	307	315	343	243	243	258	330	173	173	201	383	234	250	197	209	196	228	-9	-9	MT677578
1152	NA	M	13408	92909	221	237	233	237	338	350	267	314	319	323	239	239	234	270	165	173	221	354	270	282	193	205	184	220	210	210	_
1153	NA	M	13408	92909	199	237	241	241	258	314	303	330	335	351	219	247	266	286	165	169	237	363	262	282	209	209	204	228	222	230	MT677579
1154	NA	M	13408	92909	199	237	233	233	258	314	279	299	315	319	219	231	270	326	165	169	197	213	278	282	209	217	228	248	218	218	MT677580
1155	NA	F	13355	92.94	191	199	241	257	302	326	295	311	323	375	231	251	306	314	165	169	221	221	266	266	193	201	196	208	258	258	MT677581
1156	NA	F	13355	92.94	209	233	241	241	286	286	283	295	311	339	223	235	282	286	165	181	330	346	242	270	205	217	184	196	214	214	MT677582
1157	NA	J	13355	92.94	201	221	245	269	294	318	291	299	319	331	227	235	278	290	165	193	289	289	254	258	209	221	216	220	210	258	MT677583
1158	NA	F	13317	92943	191	233	233	249	306	310	279	287	319	319	219	231	266	278	165	169	225	350	242	258	177	193	204	224	222	246	_
1159	NA	F	13317	92943	201	225	245	253	290	298	255	295	319	319	223	235	266	278	165	165	221	359	246	262	197	197	-9	-9	207	270	MT677584
1160	NA	M	13167	92941	229	267	241	245	290	302	283	307	335	335	219	255	278	278	165	165	209	241	246	246	201	201	200	212	-9	-9	MT677585
1161	NA	F	13167	92941	213	241	237	245	274	294	295	299	323	361	0	0	250	274	165	181	281	334	234	286	177	177	216	240	-9	-9	MT677586
1162	NA	M	13157	92949	0	0	0	0	294	310	271	283	319	319	219	251	258	282	165	181	189	330	246	278	185	193	0	0	0	0	MT677587
1163	NA	M	13221	93037	213	217	0	0	286	314	287	303	323	327	0	0	0	0	165	169	205	257	246	250	189	205	-9	-9	-9	-9	_
1164	NA	M	13109	92968	217	221	233	241	286	322	275	287	319	319	219	231	230	286	165	165	213	273	254	278	185	213	208	248	203	203	MT677588
1165	NA	F	13078	93019	237	245	241	245	294	310	299	307	311	311	235	235	274	274	177	193	257	322	266	266	217	217	212	228	207	207	MT677589
1166	NA	M	13078	93019	221	237	245	261	270	270	267	311	295	335	227	231	258	278	173	185	261	365	246	266	197	217	-9	-9	-9	-9	MT677590
1170	NA	M	13411	93012	213	213	233	245	298	302	287	287	287	315	215	227	262	314	157	165	297	342	238	246	197	197	216	264	-9	-9	MT677591
1171	NA	F	13259	92985	0	0	213	229	290	310	287	307	335	339	207	235	258	290	177	177	265	314	238	242	193	205	224	228	-9	-9	MT677592
1172	NA	F	13.26	92985	217	217	241	249	290	302	311	326	311	319	223	231	286	286	157	181	201	209	238	238	193	233	208	240	-9	-9	MT677593
1173	NA	F	13.26	92985	199	221	237	245	302	318	271	283	319	339	231	231	230	230	161	177	205	269	234	246	189	217	216	220	226	238	MT677594
1175	SA	M	11601	92635	175	221	241	245	318	326	247	279	315	331	215	231	250	258	165	173	285	338	234	278	209	217	196	224	-9	-9	MT677595
1176	SA	M	11609	92635	252	256	237	249	282	298	247	251	295	327	247	259	286	290	165	169	205	221	254	258	205	205	200	212	-9	-9	MT677596
1183	SA	M	11587	92619	213	267	241	245	266	266	251	291	323	323	215	223	282	290	177	181	253	342	254	266	217	217	196	204	-9	-9	MT677597
1194	SA	F	11.54	92673	191	209	245	245	294	314	295	307	291	331	219	231	286	294	165	169	237	285	242	258	193	205	212	224	-9	-9	MT677598
1195	SA	M	11566	92652	260	267	233	241	306	326	275	303	291	311	215	239	270	298	173	173	318	318	250	278	201	213	200	220	-9	-9	MT677599
1200	SA	M	11618	92655	209	213	237	241	306	306	283	299	315	331	215	231	254	270	173	173	209	213	246	258	201	225	-9	-9	-9	-9	MT677600
1209	SA	F	11512	92616	217	217	233	237	282	290	271	271	327	347	235	243	282	282	157	165	269	338	250	262	0	0	180	188	-9	-9	_
1210	SA	?	11512	92693	_	_	_	_	_	_	_	_	_	_	_	_	_	_	_	_	_	_	_	_	_	_	_	_	_	_	MT677601
1211	SA	F	11512	92693	225	256	233	241	306	326	0	0	311	331	215	235	258	278	161	165	209	257	0	0	205	213	212	216	0	0	MT677602
1212	SA	M	11706	92693	229	229	233	245	326	326	275	275	327	343	215	223	274	274	165	173	205	299	266	290	225	233	0	0	0	0	MT677603
1213	SA	F	11706	92.65	0	0	249	249	270	302	271	311	327	363	207	223	282	282	165	173	0	0	250	274	209	209	188	204	0	0	MT677604
1214	SA	M	11706	92.65	0	0	237	245	270	294	283	299	335	343	223	243	274	290	161	173	209	221	270	274	205	209	196	216	230	238	MT677605
1215	SA	M	11706	92.65	0	0	0	0	278	294	0	0	279	347	0	0	282	286	165	169	201	289	266	286	209	213	0	0	207	238	MT677606
1224	HA	M	11981	93007	0	0	0	0	286	322	275	322	307	327	227	231	262	270	0	0	0	0	254	270	205	221	188	212	0	0	MT677607
1225	HA	M	11981	93007	209	221	0	0	0	0	283	291	299	319	231	255	274	294	165	165	249	277	246	254	201	209	0	0	210	226	_
1226	HA	M	11981	93007	213	221	241	245	262	298	275	291	271	303	219	223	262	294	165	173	225	233	242	274	201	209	208	220	230	274	MT677608
1227	HA	M	11981	93007	0	0	241	249	314	338	279	295	303	363	223	243	0	0	169	169	170	326	250	262	209	217	192	208	0	0	MT677609
1228	HA	M	12014	93007	0	0	249	253	282	322	295	307	299	319	239	243	254	258	161	165	197	209	262	266	193	197	220	220	0	0	MT677610
1229	HA	M	12007	92.98	195	217	249	253	282	326	295	307	299	319	239	243	254	258	161	165	197	209	262	266	193	197	0	0	0	0	_
1232	HA	F	12008	92976	0	0	241	249	294	302	271	326	291	291	215	255	254	262	0	0	221	371	0	0	193	209	0	0	0	0	MT677611
1233	HA	M	12008	92974	201	209	241	241	310	314	275	291	303	307	231	239	246	266	169	169	217	342	246	246	193	197	192	228	210	230	MT677612
1234	HA	F	12008	92974	195	245	233	237	314	322	279	279	291	327	223	223	246	266	161	165	205	205	254	254	197	197	188	220	210	222	MT677613
1246	MA	F	12518	92911	0	0	233	261	290	306	299	326	0	0	0	0	234	282	165	165	205	350	238	278	193	209	212	216	218	234	MT677614
1247	MA	M	12518	92911	191	205	237	249	294	298	318	358	299	323	235	239	274	286	165	165	205	225	254	258	197	213	212	232	250	254	MT677615
1248	MA	M	12518	92911	195	233	245	253	270	294	283	311	379	385	227	255	238	282	169	181	213	374	258	278	177	209	208	212	258	270	MT677616
1249	MA	M	12518	92911	205	213	237	245	290	302	275	311	323	359	223	227	246	266	169	169	217	221	270	274	193	201	212	232	222	250	MT677617
1250	MA	J	12518	92911	0	0	241	241	282	310	283	299	323	335	219	247	250	282	165	169	221	269	262	286	197	201	196	204	207	242	MT677618
1261	MA	M	12.351	92.773	213	237	245	249	278	278	287	307	307	327	215	243	266	278	161	177	205	209	274	286	201	205	188	204	210	218	MT677619
1262	MA	M	12.351	92.773	213	221	241	245	298	310	259	275	303	347	231	235	278	278	165	185	205	261	242	258	197	197	192	196	214	234	MT677620
1264	MA	F	12.351	92.773	217	217	225	253	270	294	299	299	307	339	235	235	278	338	169	189	273	285	254	274	201	205	228	244	246	246	MT677621
1267	INT	M	12.911	92.719	213	225	233	253	302	326	299	307	319	327	243	247	286	290	169	197	225	322	258	262	193	217	216	216	210	210	MT677622
1300	Long	M	12.393	92.928	237	256	237	261	306	334	255	295	323	331	227	235	246	258	169	177	229	303	262	274	185	205	212	216	0	0	MT677623
1301	Long	M	12.393	92.928	213	217	237	241	290	314	271	283	327	335	231	235	266	286	173	177	209	225	234	262	189	213	176	196	218	242	MT677624
1302	MA	M	12.807	92.919	229	245	0	0	310	310	0	0	291	315	227	235	226	258	161	161	213	221	242	242	201	217	204	220	210	246	MT677625
1303	MA	M	12.798	92.912	221	229	245	265	274	310	267	267	323	339	223	243	254	258	169	169	237	285	254	290	189	209	200	204	234	242	MT677626
1304	MA	M	12.798	92.915	217	241	253	257	298	318	271	295	339	347	243	251	254	294	161	193	221	245	266	274	189	193	224	224	207	218	MT677627
1305	MA	M	12.798	92.915	201	217	241	241	294	298	291	299	323	327	235	251	226	282	161	161	209	217	258	282	205	209	220	248	210	210	MT677628
1306	MA	F	12.798	92.915	179	213	237	241	298	322	283	299	323	355	223	239	230	266	173	181	225	354	242	250	197	197	180	196	218	226	MT677629
1307	MA	F	12.798	92.915	201	256	233	249	294	302	247	346	307	335	239	251	246	250	161	173	265	342	246	262	185	193	212	212	214	218	MT677630
1321	NA	M	12.798	92.915	221	229	241	265	294	322	283	287	359	383	223	223	274	286	193	193	197	209	242	242	209	213	200	240	210	238	MT677631
1322	NA	F	12.798	92.915	191	213	233	257	0	0	283	311	323	343	231	235	262	270	161	169	209	225	246	258	189	217	200	204	214	242	MT677632
1323	NA	F	12.798	92.915	0	0	237	241	302	330	263	314	343	347	211	227	270	278	165	165	197	209	254	254	217	217	0	0	0	0	MT677633
1324	NA	F	12.798	92.915	225	237	249	253	270	290	279	279	331	335	227	235	274	278	157	165	233	281	254	270	201	209	204	224	214	218	MT677634
1333	NA	M	13.467	92.976	217	233	241	241	298	306	287	303	323	351	231	251	246	294	169	169	213	233	262	278	185	205	224	228	226	258	MT677635
1334	NA	M	13.467	92.976	0	0	241	249	266	294	255	287	0	0	211	247	0	0	165	169	193	342	262	270	205	213	184	224	210	222	MT677636
1335	NA	M	13.467	92.976	209	213	233	241	330	334	287	299	323	351	227	235	270	282	169	185	205	209	274	274	205	213	200	208	214	214	MT677637
1336	NA	F	13.467	92.976	217	263	229	245	318	334	279	291	299	335	235	235	254	282	165	177	221	281	242	278	197	229	208	220	222	262	MT677638
1337	NA	F	13.467	92.976	195	256	245	245	294	298	251	295	271	339	235	239	246	250	169	185	225	225	238	274	189	201	216	232	207	214	MT677639
1401	LA	M	10.615	92.539	183	195	237	249	270	318	279	299	303	303	223	223	258	310	161	165	253	338	246	266	189	213	188	212	0	0	MT677640
1403	LA	_	10.615	92.528	205	209	249	249	244	258	267	279	315	315	223	235	262	262	0	0	269	318	242	262	193	213	200	208	0	0	_
1405	LA	M	10615	92533	191	205	0	0	0	0	259	318	307	323	223	227	270	278	165	165	229	249	242	258	201	213	188	216	0	0	_
1414	BA	M	12185	92.78	175	229	237	241	0	0	295	311	383	383	215	227	254	254	161	165	229	314	242	278	197	201	212	232	210	234	MT677641
1415	BA	F	12185	92.79	217	229	0	0	294	310	271	334	311	315	219	263	258	270	0	0	213	326	262	274	185	201	208	208	226	270	MT677642
1416	BA	F	12185	92.79	175	205	241	241	318	350	271	295	327	335	255	263	286	290	173	181	213	314	262	262	197	237	0	0	210	222	MT677643
1417	BA	F	12185	92.79	213	221	237	253	294	314	263	295	319	327	215	235	258	290	165	165	189	197	242	246	193	221	208	212	218	234	MT677644
1418	BA	M	12154	92.79	0	0	241	245	282	290	307	318	319	327	223	231	246	278	169	173	201	213	258	266	185	225	216	220	0	0	MT677645
1419	BA	F	12154	92.79	209	217	241	245	298	314	295	311	315	323	219	231	242	290	165	181	209	225	238	254	0	0	212	224	207	210	_
1425	BA	M	12263	92778	217	221	245	257	278	290	287	334	315	383	235	251	254	266	165	169	189	205	234	270	213	225	200	212	0	0	_
1426	BA	F	12263	92788	179	187	241	245	310	310	271	322	303	327	239	259	290	302	165	189	189	237	266	286	205	213	200	236	246	258	MT677646
1427	BA	M	12263	92788	213	217	233	265	306	326	299	314	355	379	235	235	258	266	161	165	205	303	238	250	213	225	0	0	0	0	MT677647
1428	BA	F	12263	92788	217	248	237	265	290	310	255	303	327	339	235	255	262	290	145	165	197	213	262	270	193	205	180	204	214	254	MT677648
1430	BA	M	12142	92814	199	221	225	241	302	310	275	291	339	383	227	235	266	278	165	185	314	338	270	278	193	201	204	244	0	0	MT677649
1442	Neil	M	12028	92995	201	217	233	245	306	310	275	287	315	331	255	255	250	306	181	185	217	322	246	266	193	229	200	208	214	214	_
1443	Neil	F	12028	92995	199	199	237	253	282	286	303	382	279	343	219	227	278	290	157	177	205	209	266	274	201	209	208	224	222	262	MT677650
1444	LA	F	10704	92561	213	229	237	241	270	290	271	283	291	303	215	227	290	294	165	169	285	342	238	246	209	217	172	212	226	226	MT677651
1445	LA	F	10704	92561	209	213	241	253	290	310	263	267	307	315	219	223	274	286	165	165	221	241	262	274	201	272	165	216	210	222	MT677652
1446	LA	J	10704	92561	201	241	233	233	270	298	247	271	279	279	223	227	258	258	165	165	249	289	246	246	197	209	216	216	226	230	MT677653

## Sheet: Phelsuma_phylogeny_accession
Species	16S	COI	CytB	ND2	C-mos	ACM4	BDNF	KIAA	PDC	Rag1	Rag2	SACS	TTN
Rhoptropella ocellata	FJ829970.1	_	FJ830050.1	EU423280.1	FJ830141.1	HQ426391.1	EU596852.1		HQ426219.1	FJ830233.1	FJ830324.1	_
Lygodactylus bradfieldi	GU593425.1	_	GU593495.1	JX041381.1	HQ426558.1	HQ426383.1	_		HQ426212.1	GU593550.1	GU593359.1	_
Phelsuma standingi	AF215243.1	JQ909554.1	GU593545.1	_	AY221344.1	MT679948	_	MT679968	_	FJ830224.1	FJ830315.1	_	MT679984
Phelsuma guentheri	DQ270581.1	_	AY221441.1	_	AY221368.1		_	_	_	FJ830176.1	FJ830267.1	_	_
Phelsuma gouldi	JF810252.1	_	_	_	_	_	_	_	_	_	_	_	_
Phelsuma mutabilis	KR025913.1	JQ909544.1	FJ830029.1	_	AY221336.1	MT679949	MT679957	MT679969		FJ830204.1	FJ830295.1	MT679976	MT679985
Phelsuma breviceps	FJ829902.1	JQ909522.1	FJ829991.1	_	FJ830072.1	MT679950	MT679958	_	MT679962	FJ830164.1	FJ830255.1	_	MT679986
Phelsuma astriata	FJ829896.1	_	KC347935.1	EU423286.1	AY221337.1	MT679951	JQ073106.1	MT679970	KC348114.1	FJ830157.1	KC348279.1	MT679977	MT679987
Phelsuma kochi	FJ829921.1	JQ909532.1	EF424445.1	_	FJ830091.1	MT679952	MT679959	MT679971	MT679963	FJ830183.1	FJ830274.1	MT679978	_
Phelsuma guttata	FJ829915.1	KC438448.1	FJ830001.1	EU423284.1	FJ830085.1	MT679953	_	_		FJ830177.1	FJ830268.1	MT679979	MT679988
Phelsuma pronki	FJ829951.1	_	FJ830034.1	_	FJ830121.1	MT679954	MT679960	MT679972	MT679964	FJ830213.1	FJ830304.1	MT679980	MT679989
Phelsuma modesta	FJ829941.1	JQ909541.1	EF424451.1	EU423287.1	FJ830109.1	HQ426390.1	MT679961	MT679973	MT679965	FJ830201.1	FJ830292.1	MT679981	MT679990
Phelsuma lineata	EF210623.1	JQ909535.1	AY221385.1	EU423283.1	AY221342.1	MT679955	HQ876236.1	MT679974	MT679966	_	_	MT679982	MT679991
Phelsuma klemmeri	FJ829919.1	JQ909531.1	FJ830005.1	_	FJ830089.1	MT679956	_	MT679975	_	FJ830181.1	FJ830272.1	_	MT679992
Phelsuma andamanensis	FJ829894.1	MT677531	KC347935.1	_	AY221340.1	_	_	_	MT679967	FJ830154.1	FJ830245.1	MT679983	MT679993
			Sequences from this study

## Sheet: comparative_phylo_16S_accession
Species	16S_Accession No.
Phelsuma andamanensis
CESL 1233	MT677699
CESL 1234	MT677700
CESL 1215	MT677701
CESL 1062	MT677702
CESL 1151	MT677703
CESL 1225	MT677704
CESL 1261	MT677705
CESL 1401	MT677706
CESL 1403	MT677707
CESL 1418	MT677708
CESL 1414	MT677709
CESL 1073	MT677710
CESL 1228	MT677711
CESL 1426	MT677712
CESL 1445	MT677713
CESL 1023	MT677714
CESL 1335	MT677715
Cyrtodactylus rubidus
CESL 1112	MT677728
CESl 1197	MT677729
CESL 1216	MT677730
CESL 1255	MT677731
CESL 1029	MT677732
CESL 1121	MT677733
CESL 1168	MT677734
CESL 1142	MT677735
CESL 1409	MT677736
CESL 1420	MT677737
CESL 1421	MT677738
CESL 1422	MT677739
CESL 1222	MT677740
Gekko verreauxi
CESL 1000	MT677716
CESL 1009	MT677717
CESL 1016	MT677718
CESL 1057	MT677719
CESL 1061	MT677720
CESL 1068	MT677721
CESL 1273	MT677722
CESL 1274	MT677723
CESL 1320	MT677724
CESl 1406	MT677725
CESL 1407	MT677726
CESL 1408	MT677727

## Sheet: FDR_correction_pvalues
HWE overall	rank		LD p value	rank	signif threshold			Fst FDR		signif threshold			HWE pairwise locus, pop						p values for Fst (MSA)
0	1				FDR	0.0101208		1	0.0001		signif threshold			rank		signif threshold			0.0001	1		signif threshold
0.0001	2		0.048028	1				2	0.0001		FDR	0.01198	0	1		FDR	0.00935689		0.0001	2		FDR	0.0119773
0.007	3		0.080037	2				3	0.0001				0.005	2					0.0001	3
0.0078	4		0.117224	3				4	0.001				0.006	3					0.001	4
0.0273	5		0.157074	4				5	0.0022				0.02	4					0.0022	5
0.0364	6		0.22277	5				6	0.003				0.02	5					0.003	6
0.1224	7		0.224966	6				7	0.0031				0.026	6					0.0031	7
0.1243	8		0.315149	7				8	0.0096				0.029	7					0.0096	8
0.1877	9		0.374733	8				9	0.0142				0.036	8					0.0142	9
0.4132	10		0.382341	9				10	0.016				0.04	9					0.016	10
0.6734	11		0.435857	10				11	0.0178				0.041	10					0.0178	11
0.8048	12		0.451028	11				12	0.0277				0.05	11					0.0277	12
0.8249	13		0.482031	12				13	0.0375				0.059	12					0.0375	13
			0.512274	13				14	0.0391				0.071	13					0.0391	14
signif threshold			0.526595	14				15	0.0459				0.074	14					0.0459	15
FDR	0.0157226		0.553474	15					0.0762				0.079	15					0.0762	16
			0.554469	16					0.1173				0.082	16					0.1173	17
			0.557231	17					0.165				0.088	17					0.165	18
			0.561102	18					0.1655				0.089	18					0.1655	19
			0.564517	19					0.1745				0.09	19					0.1745	20
			0.569801	20					0.1995				0.101	20					0.1995	21
			0.578405	21					0.284				0.12	21					0.284	22
			0.60386	22					0.2918				0.124	22					0.2918	23
			0.620764	23					0.3295				0.164	23					0.3295	24
			0.626911	24					0.3511				0.166	24					0.3511	25
			0.655919	25					0.4841				0.191	25					0.4841	26
			0.660581	26					0.4858				0.196	26					0.4858	27
			0.673038	27					0.4861				0.218	27					0.4861	28
			0.741533	28					0.4906				0.232	28					0.4906	29
			0.744178	29					0.4967				0.275	29					0.4967	30
			0.823527	30					0.5028				0.275	30					0.5028	31
			0.837158	31					0.6038				0.281	31					0.6038	32
			0.851866	32					0.7046				0.286	32					0.7046	33
			0.899801	33					0.926				0.294	33					0.926	34
			0.905229	34					0.9261				0.308	34					0.9261	35
			0.919193	35					0.9859				0.326	35					0.9859	36
			0.954969	36									0.326	36
			0.965081	37									0.35	37
			0.970833	38									0.356	38
			0.971094	39									0.358	39
			0.973255	40									0.386	40
			0.986184	41									0.413	41
			0.987423	42									0.443	42
			0.995811	43									0.457	43
			1	44									0.505	44
			1	45									0.54	45
			1	46									0.546	46
			1	47									0.564	47
			1	48									0.589	48
			1	49									0.661	49
			1	50									0.699	50
			1	51									0.751	51
			1	52									0.759	52
			1	53									0.76	53
			1	54									0.772	54
			1	55									0.778	55
			1	56									0.787	56
			1	57									0.792	57
			1	58									0.826	58
			1	59									0.838	59
			1	60									0.876	60
			1	61									0.888	61
			1	62									0.908	62
			1	63									0.918	63
			1	64									0.986	64
			1	65									0.988	65
			1	66									1	66
			1	67									1	67
			1	68									1	68
			1	69									1	69
			1	70									1	70
			1	71									1	71
			1	72									1	72
			1	73									1	73
			1	74									1	74
			1	75									1	75
			1	76									1	76
			1	77									1	77
				78									1	78
													1	79
													1	80
													1	81
													1	82
													1	83
													1	84
													1	85
													1	86
													1	87
													1	88
													1	89
													1	90
													1	91
													1	92
													1	93
													1	94
													1	95
													1	96
													1	97
													1	98
													1	99
													1	100
													1	101
													1	102
													1	103
													1	104
													1	105
													1	106
													1	107
													1	108
													1	109
													1	110
													1	111
													1	112
													1	113
													1	114
													1	115
													1	116
													1	117
