# Supplementary material for: The Andaman day gecko paradox: an ancient endemic without pronounced phylogeographic structure
Source: Sci Rep. 2020 Jul 16;10:11745. doi: 10.1038/s41598-020-68402-7 (PMC7367275; doi:10.1038/s41598-020-68402-7)
Supplement: Supplementary file 3 — Supplementary file3 (XLSX 17640 kb) [file 41598_2020_68402_MOESM3_ESM.xlsx]

## Sheet: all data
Contig	motif	motif length	repeat count	coverage	pair_product_size	records_id	msats_id	primer	left	left_sequence	left_tm	left_gc	left_self_end	left_self_any	left_hairpin	left_end_stability	left_penalty	right	right_sequence	right_tm	right_gc	right_self_end	right_self_any	right_hairpin	right_end_stability	right_penalty	pair_compl_end	pair_compl_any	pair_penalty	duplicate
Contig54	AG	2	19	4	287	53	72	0	87,22	ATACACACACACAGAGGGAAGG	60.472	50	0	0	0	3.46	1.47179	352,22	TTCTTCTTTGTTCCCTTGGACC	59.212	45.455	0	0	0	4.46	0.21231	0	0	1.6841	0
Contig57	AG	2	12	7	299	56	75	0	28,22	TTTGCACAGTGTTCAATGTGTC	58.983	40.909	11.02	16.14	0	3.67	0.016978	305,22	TTCTTCTTTGTTCCCTTGGACC	59.212	45.455	0	0	0	4.46	0.21231	0	0	0.229287	0
Contig68	AG	2	18	5	152	67	87	0	25,22	CCATTCTGCACAGTGTTCAATG	59.179	45.455	6.71	6.71	0	2.82	0.178565	155,22	TCTTCCCTTCAACATTCTACGC	59.164	45.455	0	0	0	4.42	0.164423	0	0	0.342988	0
Contig80	AC	2	19	445	385	79	103	0	352,22	AACCTTTCTTCATAGGGCTTGG	59.075	45.455	0	0	0	3.61	0.075441	716,21	AAGTTATGTCAGCTGGCCTTG	59.323	47.619	0	3.53	0	3.61	1.32286	0	0	1.3983	0
Contig168	AC	2	6	10	346	167	202	0	34,22	AGGCATTACACTGGGTTTATGG	59.144	45.455	0	2.72	0	2.74	0.144316	357,23	GAAGAATTCAGTCCATACATCAC	55.902	39.13	0	0	0	3.06	4.09782	0	0	4.24214	0
Contig168	AG	2	6	10	341	167	204	0	34,22	AGGCATTACACTGGGTTTATGG	59.144	45.455	0	2.72	0	2.74	0.144316	353,22	ATTCAGTCCATACATCACAGTG	56.655	40.909	0	0	0	3.66	2.34544	12.18	12.18	2.48976	0
Contig253	AG	2	8	79	239	252	311	0	3,21	GACCACACTGAACCATGTGTC	59.877	52.381	0	0.67	0	3.67	1.87737	220,22	TCTTCCCTTCAACATTCTACGC	59.164	45.455	0	0	0	4.42	0.164423	0	0	2.0418	0
Contig257	AG	2	13	8	279	256	315	0	95,19	CTCACAGAGGGAGGTAGGG	58.549	63.158	0	0	0	3.53	3.45096	352,22	GCTGGCTACTTACTCCATCTTC	59.036	50	0	0	0	2.87	0.035898	0	7.07	3.48686	0
Contig295	AG	2	19	3	325	294	358	0	57,23	TGCTAAACCCTAAGACTACACTC	58.114	43.478	0	0	0	3.51	1.88572	360,22	GCTGGCTACTTACTCCATCTTC	59.036	50	0	0	0	2.87	0.035898	0	0	1.92161	0
Contig327	AG	2	10	28	273	326	392	0	95,19	CTCACAGAGGGATGGAGGG	59.239	63.158	0	0	0	4.3	3.23946	346,22	GCTGGCTACTTACTCCATCTTC	59.036	50	0	0	0	2.87	0.035898	5.56	12.91	3.27536	0
Contig442	AG	2	10	37	292	441	533	0	122,22	CAACCTGGAGATGACAAGTCTC	59.166	50	0	0	0	3.36	0.165617	392,22	TTTGAAACCTGAAGTGGAGTCC	59.218	45.455	0	0	0	3.85	0.218073	0	0	0.38369	0
Contig501	AC	2	16	23	197	500	598	0	410,22	CCCATCCAAATACTAACCAGGG	58.943	50	0	0	0	4.45	0.056504	585,22	GATGACACAATTGCTCCTGTTC	58.662	45.455	0	0	0	3.18	0.338411	0	0	0.394915	0
Contig664	AG	2	12	23	342	663	801	0	40,21	CGGGATAATCTGAACCACTGG	58.919	52.381	0	0	0	4	1.08107	360,22	AGTGTGTGGTACCTTTCTGATG	58.759	45.455	0	5.67	0	3.07	0.240732	0	0	1.3218	0
Contig865	AG	2	26	45	230	864	1048	0	53,22	TCTGGCTTTGTACATGGATCAG	58.89	45.455	6.44	6.44	0	2.9	0.109611	261,22	AAGGGAAATTCTTGTTCATGCC	58.227	40.909	0	0	0	4.4	0.773441	0.59	1.07	0.883052	0
Contig1059	AC	2	9	20	170	1058	1292	0	94,21	AGATTCTGGAATGTGCAGGTG	59.045	47.619	0	0	0	4	1.04509	246,18	GTCTTCCAGCTCTGCGTG	58.858	61.111	0	0	0	5.34	4.1421	0	2.62	5.18719	0
Contig1090	AC	2	11	132	372	1089	1332	0	9,21	GCAGGACTCTAAACAGGTGAC	59.063	52.381	0	0	0	3.67	1.06313	359,22	AAACTTTGGGCAAACAGTTCTG	58.901	40.909	0	0	0	3.02	0.098973	0	0	1.1621	0
Contig1145	AC	2	8	11	235	1144	1415	0	26,22	ATCAAGACATCGTGTTCAGCTG	59.755	45.455	4.24	4.24	0	4.24	0.755378	242,19	GGTCTTCCAGCTCTGTGTG	58.52	57.895	0	0	0	3.82	3.48015	0	0	4.23553	0
Contig1164	AC	2	16	85	209	1163	1446	0	49,20	GGAAGAGAAAGCACAGAGGC	59.301	55	0	0	0	4.7	2.30122	236,22	GAACTCCTTCTGTTGCATTTGG	58.849	45.455	0	0	0	3.28	0.15146	0	3.6	2.45268	0
Contig1245	AG	2	24	11	228	1244	1542	0	0,22	CTCCTCTTAAGTGGCAGTCTTC	58.904	50	0	9.79	0	2.87	0.095966	205,23	CTTCAATGAATTTCAGCAGTTTG	56.074	34.783	0	0	0	2.93	3.92641	0	0	4.02238	0
Contig1450	AG	2	18	30	210	1449	1828	0	3,18	TTCGCGATTGTCTGCCTG	58.853	55.556	0	4.48	0	4.85	4.1467	192,21	ATCTGTGCTGTGGAGTTCATG	59.052	47.619	0	0	0	3.07	1.0521	0	0	5.1988	0
Contig1520	AC	2	16	50	347	1519	1921	0	2,22	ACAGTGAACATCCTTCTCCATG	58.822	45.455	0	0	0	3.66	0.178412	327,22	TCATGAAGTTCTGCATCACCAG	59.423	45.455	0	0	0	4	0.422683	0	1.31	0.601094	0
Contig1652	AG	2	16	36	210	1651	2086	0	24,22	AAGTCCCAATTTGCTCACTCTG	59.616	45.455	0	0	0	3.35	0.61577	212,22	ATCAGGTCTTGGAAGCTAAACC	58.816	45.455	0	0	0	3.27	0.184096	0	0	0.799866	0
Contig1679	AG	2	26	12	202	1678	2121	0	0,23	CTTCAATGAATTTCAGCAGTTTG	56.074	34.783	0	0	0	2.93	3.92641	179,23	TGGACAGATACTTCACATGGATG	58.745	43.478	0	0	0	3.51	1.25474	0	0	5.18115	0
Contig1711	AG	2	10	28	188	1710	2158	0	26,22	TCTATTCAGATTTGTGCCTCCC	58.616	45.455	0	0	0	4.3	0.383813	195,19	CTTTGCAGCCTGGGAGTTC	59.486	57.895	0	0	0	3.01	3.48613	0	0	3.86994	0
Contig1824	AG	2	17	35	151	1823	2298	0	69,20	AGCCTGCTACGTTCACAAAG	59.234	50	0	0	0	2.77	2.23355	198,22	CAATTTCTTGGGAGGGTTTGTG	58.768	45.455	0	0	0	3.33	0.231513	0	0	2.46506	0
Contig1902	AC	2	19	22	377	1901	2410	0	17,22	CCAGACAGAGAATCACATCCTG	58.967	50	0	0	0	3.86	0.033196	372,22	ACGAACTGAGACAAACCAGAAG	59.299	45.455	0	0	0	2.85	0.299064	0	0	0.33226	0
Contig2080	AC	2	18	25	301	2079	2628	0	82,22	CCCTACTGGTATCAAACTGCTG	59.227	50	0	0	0	4.41	0.227153	359,24	AGGACCAAACAAGTAGTAAGACTG	58.92	41.667	0	0	0	3.51	2.0802	0	0	2.30736	0
Contig2102	AG	2	16	16	304	2101	2657	0	12,22	TTGATCTCAAGGTTTCAATCGC	58.069	40.909	0	0	0	4.58	0.931304	294,22	TGGGAACTGAGAAGAATCCATG	58.547	45.455	0	2.06	0	3.66	0.452716	0	0	1.38402	0
Contig2119	AG	2	16	17	242	2118	2681	0	37,22	GAAGGGAAGGAGATTGTAAGCC	59.221	50	0	0	0	4.35	0.220929	257,22	ACAACACAAGAGGGCACTTTAG	59.552	45.455	0	0	0	1.85	0.551677	0	0	0.772606	0
Contig2140	AC	2	20	18	282	2139	2708	0	102,22	TTCTACAGACAGACTCAAGCTG	58.248	45.455	0	0	0	4.24	0.751595	362,22	CACGTACCTACATCACTTCTGG	58.982	50	0	0	0	3.86	0.018371	0	0	0.769966	0
Contig2158	AG	2	24	11	287	2157	2731	0	13,18	CACCCACCAAGCTGCATC	59.459	61.111	0	0	0	3.91	4.45937	278,22	ACTGATGAACTGTAATTCCGGG	58.893	45.455	0	0	0	5.73	0.107317	0	0	4.56669	0
Contig2235	AG	2	24	8	296	2234	2841	0	26,22	TCCAGTCTGAGGATGCAAATTG	59.418	45.455	0	0	0	2.32	0.418182	300,22	GCTGCCCTTTGTGATAATTTCC	58.972	45.455	0	0	0	3.13	0.027506	0	0	0.445687	0
Contig2244	AG	2	19	18	153	2243	2852	0	71,22	CCTGCTACGTTCACAAAGTAAC	58.357	45.455	0	0	0	2.5	0.642675	202,22	CAATTTCTTGGGAGGGTTTGTG	58.768	45.455	0	0	0	3.33	0.231513	0	0	0.874188	0
Contig2293	AC	2	20	19	281	2292	2926	0	135,22	TTGTTAGGCAGCTCTGTTTCAG	59.62	45.455	0	0	0	3.02	0.620431	393,23	CAGAGAGGTATGGGTCAGATAAG	58.05	47.826	0	0	0	1.73	1.94973	0	0	2.57016	0
Contig2371	AG	2	14	3	299	2370	3034	0	22,23	TGCTAAACCCTAAGCATACACTC	59.003	43.478	0	0	0	3.51	1.00342	299,22	GCTGGCTACTTACTCCATCTTC	59.036	50	0	0	0	2.87	0.035898	0	0	1.03932	0
Contig2444	AG	2	27	21	225	2443	3121	0	35,21	GATGCATGCACACAGTCAATC	58.947	47.619	4.42	16.91	0	2.67	1.05299	238,22	CCTCAGACCTCAGACCTCTTAG	59.483	54.545	0	0	0	2.18	0.48255	0	0	1.53554	0
Contig2476	AG	2	27	19	246	2475	3166	0	116,22	GATGCAAGGACCAATAACAAGC	58.98	45.455	0	0	0	4.01	0.020467	340,22	GACACTCCAGGGTAGATTATGC	58.767	50	0	0	0	3.14	0.233181	0	0	0.253647	0
Contig2493	AC	2	13	19	218	2492	3190	0	197,22	TATGTCTGAATCCTGCTGCTTC	58.963	45.455	0	0	0	3.86	0.037499	393,22	ACCTGACAATATTCCAGCACTG	59.154	45.455	0	0	0	3.66	0.154163	0	0	0.191662	0
Contig2558	AC	2	19	39	296	2557	3267	0	36,22	TGAACATTCCCAAGTCCTTCAG	59.017	45.455	0	0	0	3.02	0.016773	310,22	AGAGTACAACTGAGTGCAACTG	59.037	45.455	0	0	0	3.16	0.03657	0	0	0.053342	0
Contig2602	AC	2	15	42	183	2601	3327	0	97,22	ATCAGAGTTGCTAGCAGTGATG	58.967	45.455	13.77	17.88	0	3.07	0.033196	258,22	TCAGTAACCAGAGTGCCAATTC	59.091	45.455	0	0	0	2.17	0.09115	0	0	0.124347	0
Contig2657	AG	2	18	20	328	2656	3394	0	1,22	CAAGAAATAGGAACAGCTGCAG	58.399	45.455	6.8	6.8	0	4.41	0.600753	306,23	GCTAGTAAGAGTCCAATCTGAGG	58.57	47.826	0	0	0	3.86	1.42981	0	0	2.03057	0
Contig2660	AG	2	26	10	154	2659	3399	0	96,19	TGGTACCACAGCAACATGG	58.417	52.632	0	13.93	0	3.66	3.5826	227,23	GTAATACCAGCATTAAAGGGCAG	58.324	43.478	0	0	0	4.85	1.676	0	0	5.2586	0
Contig2666	AC	2	15	21	290	2665	3406	0	23,21	CTAATAGCCCATGTCTTCAGG	56.295	47.619	0	0	0	3.86	3.70451	291,22	TCAAGAAGAACTGATGTCCGTG	59.104	45.455	0	0	0	4.94	0.103906	0	0	3.80842	0
Contig2676	AG	2	23	14	319	2675	3421	0	35,22	TAACATGAATACAGCCCACCAC	59.153	45.455	0	0	0	4.16	0.152942	333,21	TACACACAGAATTGCCACCTG	59.257	47.619	0	0	0	4	1.25728	0	0	1.41023	0
Contig2684	AG	2	25	25	378	2683	3431	0	33,22	GTACACTGGTCAGGTGGTAATG	59.164	50	0	0	0	1.9	0.164423	389,22	CTCCTGCTTCTGGTATTCTTCC	58.962	50	0	0	0	3.46	0.03822	0	0	0.202643	0
Contig2928	AC	2	19	12	190	2927	3739	0	151,22	AAGAACGCACGTGATTTCAAAG	59.125	40.909	4.1	19.68	0	2.77	0.124919	319,22	CTCGGAATACAGGAACACAATG	57.885	45.455	0	0	0	2.82	1.11496	0	0	1.23988	0
Contig2953	AG	2	19	17	207	2952	3772	0	37,22	TGCATACACACAGTCAATCTTG	57.74	40.909	0	0	0	3.02	1.26002	222,22	CCTCAGACCTCAGACCTCTTAG	59.483	54.545	0	0	0	2.18	0.48255	0	0	1.74256	0
Contig3028	AC	2	12	28	221	3027	3872	0	12,21	CTCTCTCCTCACCTTTGCAAG	59.058	52.381	0	0	0	4.01	1.05833	211,22	TTGAAGGATAGGGAGGAGTGTG	59.673	50	0	0	0	3.82	0.673236	5.28	14.08	1.73156	0
Contig3029	AC	2	19	37	313	3028	3873	0	21,22	CAGTGTGGGCTTTATTACATGG	58.121	45.455	0	0	0	3.66	0.878938	313,21	CTTCAGGTGGGATTTGAGACG	59.402	52.381	0	0	0	4.18	1.40241	0	0	2.28135	0
Contig3034	AC	2	12	26	158	3033	3877	0	50,22	CTTCCATAGAGTACCGCAGATG	58.848	50	0	0	0	2.9	0.152238	186,22	AGTCCTCTAACTGGCTACAAGG	59.676	50	0	0	0	3.61	0.675981	0	0	0.828219	0
Contig3053	AC	2	17	30	321	3052	3904	0	12,20	GGTGTTCAAGGTTGCAGTGG	60.364	55	0	0	0	4	3.36426	311,22	GATATACACTTCCCTGGGCATG	59.089	50	4.98	4.98	0	4.06	0.088563	0	0	3.45282	0
Contig3152	AG	2	18	15	158	3151	4031	0	222,22	ACAAATGTCTGCAAGGCCTATG	60.01	45.455	6.06	6.06	0	2.23	1.01045	358,22	CCAGAAGAAGAGGTGGGTAATC	58.625	50	0	0	0	1.75	0.375442	0	0	1.38589	0
Contig3192	AG	2	21	18	395	3191	4078	0	0,21	CTTTAACCACCAAACACGGAG	58.127	47.619	0	0	0	4.63	1.87297	373,22	CACATTCCTAAGCAAGCAACTG	58.92	45.455	0	0	0	3.16	0.079674	0	0	1.95264	0
Contig3193	AC	2	8	16	450	3192	4080	0	44,21	ATGCAGTCTACCTTCCAAAGC	59.047	47.619	0	0	0	3.51	1.0472	472,22	GTTCCAGATTCTTGGTGGGAAG	59.682	50	0	0	0	3.46	0.682273	0	0	1.72947	0
Contig3205	AG	2	25	12	163	3204	4092	0	56,22	AATGCTTCTCGGGATCTAATGG	58.756	45.455	0	0	0	3.16	0.244114	197,22	TTTGGGAGGTGTCAGATATTGC	59.15	45.455	0	0	0	3.56	0.150492	0	0	0.394606	0
Contig3211	AG	2	28	5	167	3210	4101	0	37,22	ATCTCTCCTTTCAAATCACGCC	59.489	45.455	0	0	0	5.68	0.488728	182,22	TACTGAAAGGCAAGAAAGACCG	59.361	45.455	0	0	0	4.79	0.360867	0	1.18	0.849595	0
Contig3291	AC	2	9	126	216	3290	4211	0	174,22	TCTAAGGACAACAATTCCTGGC	59.085	45.455	0	0	0	4.85	0.084659	368,22	TACTAGATACCCAACACCTCCC	58.864	50	0	0	0	4.3	0.136196	0	0	0.220856	0
Contig3327	AG	2	7	6	225	3326	4255	0	192,18	TGTCTGTCTGGTCCGTCC	58.975	61.111	0	0	0	4.79	4.02489	394,23	CTAGTCACTCTTCACTCCCATTG	59.011	47.826	0	0	0	2.82	1.0114	0	0	5.03629	0
Contig3334	AG	2	23	10	150	3333	4265	0	96,19	TGGTACCACAGCAACATGG	58.417	52.632	0	13.93	0	3.66	3.5826	223,23	AAGTAATACCAGCATTAAAGGGC	57.664	39.13	0	0	0	5.19	2.33628	0	0	5.91889	0
Contig3347	AC	2	18	11	296	3346	4283	0	39,22	TCAAGAAGAACTGATGTCCGTG	59.104	45.455	0	0	0	4.94	0.103906	314,21	CTAATAGCCCATGTCTTCAGG	56.295	47.619	0	0	0	3.86	3.70451	0	0	3.80842	0
Contig3373	AG	2	29	7	227	3372	4316	0	111,22	CTTTGTTGGTCTTAAAGGTGCC	58.779	45.455	0	0	0	5.01	0.220771	316,22	TGCCTACATAAACTCAGGTGTC	58.564	45.455	0	0	0	3.67	0.436261	0	0	0.657032	0
Contig3388	AG	2	24	33	245	3387	4335	0	25,22	AAGCCTGGTGTACAAAGAAGAG	59.023	45.455	0	0	0	2.85	0.022989	248,22	TGATAATGAGGAAGAGAGCTGG	57.819	45.455	0	0	0	4.85	1.18083	0	0	1.20382	0
Contig3393	AC	2	24	6	239	3392	4340	0	16,22	AGCAAGTCATCCTATTTCCTCC	58.345	45.455	0	0	0	4.3	0.65523	234,21	TTCACAGGGATCAGGAAGCAG	60.492	52.381	0	0	0	4.24	2.49184	0	0	3.14707	0
Contig3435	AG	2	17	18	199	3434	4396	0	1,22	ACAAGGTTTAGTTCTCTGCTGG	59.023	45.455	0	0	0	4.85	0.022989	180,20	CTTTAGGCTTCCCATCCCAG	58.41	55	0	0	0	4.45	2.59033	0	0	2.61332	0
Contig3478	AC	2	11	11	161	3477	4458	0	129,22	TGGGTCCATAAAGAAAGCCATG	59.411	45.455	0	0	0	3.66	0.410868	268,22	AGGCTATAGAACCAATACCGTG	58.165	45.455	0	0	0	4.94	0.835466	0	0	1.24633	0
Contig3498	AG	2	22	23	173	3497	4477	0	39,20	CAGAGGCTGCCGAAATACTC	59.167	55	0	3.58	0	2.59	2.16698	190,22	TTGTCAGCGTGGAATGAAATTG	58.852	40.909	0	0	0	2.32	0.147586	0	0	2.31457	0
Contig3538	AC	2	7	13	305	3537	4536	0	31,22	CTGGACAGACACTTATCTTGGG	58.897	50	0	0	0	4.12	0.102752	314,22	TTTGGGAGGTCGCCATATTTAG	58.954	45.455	0	0	0	1.85	0.046198	0	0	0.14895	0
Contig3599	AG	2	18	21	256	3598	4619	0	4,22	TTCTGAAGCAGCTATTCTCCAC	58.897	45.455	0	7.47	0	4.02	0.102752	238,22	GCATCCTGTCCTCTATGTGAAG	59.034	50	0	0	0	3.02	0.033879	0	0	0.136631	0
Contig3602	AG	2	24	7	294	3601	4623	0	113,22	AGACCGAACAACAGTTAGACAG	58.778	45.455	0	0	0	3.51	0.221592	385,22	GAAGCATGACAGGTGAATTTGG	58.913	45.455	0	0	0	3.28	0.087027	0	0	0.308619	0
Contig3643	AG	2	16	20	199	3642	4674	0	111,22	CTTTGTTGGTCTTAAAGGTGCC	58.779	45.455	0	0	0	5.01	0.220771	288,22	CCTACATAAGCTCAGGTGTCAC	58.972	50	0	0	0	3.67	0.028214	0	0	0.248985	0
Contig3645	AC	2	8	23	161	3644	4677	0	90,22	CAAGAGGGTTAAAGAGGTGCTC	59.424	50	0	0	0	4.26	0.423577	229,22	TATGCTCAGACCGTTAAGCATG	59.3	45.455	0	14.62	0	4.06	0.29958	0	0	0.723156	0
Contig3700	AC	2	12	19	377	3699	4748	0	42,22	GGACAGGTGCAGTATAACTTCC	59.229	50	0	0	0	3.46	0.228836	397,22	AGACATTAACCACTAGCAAGGG	58.55	45.455	0	0	0	3.95	0.449788	0	0	0.678625	0
Contig3733	AC	2	17	13	244	3732	4787	0	159,22	TTTGGCTCTTTCATAGACCTCC	58.55	45.455	0	0	0	4.3	0.449788	381,22	AGAAACTGGAAATGCAGAGAGG	59.086	45.455	0	5.28	0	3.69	0.085964	0	0.83	0.535752	0
Contig3734	AC	2	6	14	153	3733	4788	0	119,22	ATCTTAAGGTGGATGGCATTGG	59.208	45.455	0	0	0	3.16	0.208234	250,22	CGTACAAATGGACATTCGGAAC	58.743	45.455	0	0	0	3.62	0.256787	0	0	0.465021	0
Contig3759	AG	2	13	8	160	3758	4821	0	176,22	TCGCATCAAATCCTAAGAGTGC	59.559	45.455	0	0	0	4.4	0.559042	314,22	GTGAGTTAAATGTGACCTTGGC	58.592	45.455	0	0	0	4.52	0.408016	0	0	0.967058	0
Contig3768	AG	2	26	4	261	3767	4835	0	59,22	ATTTCCATGCTATCTGTGATGC	57.649	40.909	0	0	0	3.91	1.35109	301,19	CTGTTTGGTGTTCTTGGGC	57.776	52.632	0	0	0	5.36	4.2241	0	0	5.5752	0
Contig3811	AG	2	25	10	327	3810	4890	0	27,22	AAAGAACATCTGAACAGGCCTG	59.616	45.455	27.64	27.64	0	4.85	0.61577	333,21	TTTGCAGAAGATGACAACACG	58.136	42.857	0	0	0	4.49	1.86428	0	1.37	2.48005	0
Contig3880	AG	2	24	14	392	3879	4993	0	104,22	CATCCAAATACTAGCCAGGACC	59.023	50	0	0	0	4.46	0.022989	474,22	CTGGGTTGGGAAATACTGTGAG	59.42	50	0	0	0	3.51	0.419538	0	0	0.442527	0
Contig3985	AC	2	20	15	172	3984	5140	0	159,22	TTTGGCTCTTTCATAGACCTCC	58.55	45.455	0	0	0	4.3	0.449788	309,22	TTTGCCATGGTTTGTATGACAG	58.244	40.909	0	0	0	3.51	0.756153	0	0	1.20594	0
Contig4011	AC	2	10	23	255	4010	5174	0	19,22	GGTGCCACTATTCAAACAATGG	58.909	45.455	0	0	0	3.16	0.091481	251,23	AGGATCTCAGGTTAAGGATTGTG	58.414	43.478	0	0	0	3.33	1.58646	0	0	1.67794	0
Contig4029	AG	2	17	11	280	4028	5197	0	40,22	GAAGCATGACAGGTGAATTTGG	58.913	45.455	0	0	0	3.28	0.087027	298,22	AGACCGAACAACAGTTAGACAG	58.778	45.455	0	0	0	3.51	0.221592	0	0	0.308619	0
Contig4041	AG	2	20	11	333	4040	5211	0	15,23	GCTAGTAAGAGTCCAATCTGAGG	58.57	47.826	0	0	0	3.86	1.42981	327,21	ACAAGAAATAGGGACAGCTGC	59.047	47.619	0	3.36	0	5.25	1.0472	0	0	2.47701	0
Contig4049	AG	2	11	27	243	4048	5222	0	122,22	TAGGACTAGAGGTGTTTGTCCC	59.341	50	0	3.61	0	4.46	0.340629	343,22	TCGTTTACAAAGAGCCTCTGAC	59.106	45.455	0	0	0	3.51	0.105793	0	4.31	0.446422	0
Contig4071	AC	2	14	21	264	4070	5247	0	83,22	TGTCAGATCTTGGAAGCTAAGC	58.897	45.455	0	0	0	3.09	0.102752	325,22	AGGTGGGTCAACTAACTGAATG	58.751	45.455	0	0	17.37	2.67	0.249218	0	0	0.35197	0
Contig4086	AG	2	24	6	198	4085	5267	0	14,22	GAGGATTGTGAGTAGGGTATGC	58.767	50	0	0	0	3.14	0.233181	189,23	TCTTTGGAGTCAGATCATCTTTG	57.045	39.13	0	0	0	2.77	2.95546	0	0	3.18864	0
Contig4111	AC	2	6	39	240	4110	5299	0	147,22	CAAGTGCACTGTTGAAGAAAGG	59.05	45.455	0	2.51	0	3.11	0.050491	365,22	GGTGGTGGTGGTAAGGATATTC	58.953	50	0	0	0	1.75	0.046928	0	0	0.097419	0
Contig4133	AC	2	11	23	219	4132	5326	0	87,22	CCCTTCTCTGGATTAGCAATGG	59.285	50	0	0	0	3.16	0.284908	287,19	GGCCCTAAATGCAGCTTGG	59.933	57.895	0	0	0	3.61	3.93281	0	0	4.21772	0
Contig4166	AC	2	22	12	406	4165	5370	0	50,22	TTTCAGAGCCTCCATCACATTC	59.154	45.455	0	0	0	2.67	0.154163	434,22	ATCTGGTCCCGAGTAGATAAGG	59.008	50	0	0	0	2.69	0.00838	0	0	0.162543	0
Contig4247	AC	2	27	6	174	4246	5482	0	24,20	GGGAGGAGAGGATTAAGCCC	59.712	60	0	0	0	5.19	2.7125	176,22	ACTTAGATGTGGTGTGGGAAAC	59.019	45.455	0	0	0	2.78	0.018852	0	0	2.73135	0
Contig4257	AG	2	24	4	255	4256	5494	0	14,23	CTGCAGATATACACAATCACAGG	57.838	43.478	0	4.74	0	4	2.16216	247,22	ACATTGACATAACATTTGCTGC	56.967	36.364	0	0	0	5.25	2.0334	0	0	4.19556	0
Contig4263	AG	2	17	11	179	4262	5502	0	0,21	CTTCTGAGATCTGACGAGGTC	58.056	52.381	0	0	0	3.85	1.94374	160,19	GCGACCCTACTCCATGAAC	58.377	57.895	0	0	0	3.18	3.6234	0	0	5.56714	0
Contig4282	AC	2	6	3	247	4281	5525	0	77,22	TAACATGAATACAGCCCACCAC	59.153	45.455	0	0	0	4.16	0.152942	306,18	GGGTATTTGCCGTGTGTC	56.826	55.556	0	0	0	3.67	6.17358	0	0	6.32652	0
Contig4303	AG	2	15	11	250	4302	5554	0	94,22	GCATCCTGTCCTCTATGTGAAG	59.034	50	0	0	0	3.02	0.033879	322,22	TTCTGAAGCAGCTATTCTCCAC	58.897	45.455	0	7.47	0	4.02	0.102752	0	0	0.136631	0
Contig4377	AG	2	22	4	189	4376	5645	0	8,20	CAAGCCTTTGGATGGGAGAC	59.29	55	0	0	0	3.36	2.29039	175,22	AGACCGAACAACAGTTAGACAG	58.778	45.455	0	0	0	3.51	0.221592	0	0	2.51198	0
Contig4409	AC	2	9	7	259	4408	5683	0	9,22	ATCTGGAACCACTAAACTGCTC	58.824	45.455	0	0	0	4.26	0.17599	246,22	GCTCCCAGTCAGATTCATCATG	59.621	50	0	0	0	3.07	0.62109	0	0	0.79708	0
Contig4453	AC	2	16	34	359	4452	5731	0	123,22	GACTGCATTTCTTTGTGTTCCC	59.11	45.455	0	0	0	3.97	0.110172	460,22	CTCCACTACTGCTTACTTTCCC	58.9	50	0	0	0	3.97	0.100482	0	0	0.210654	0
Contig4457	AC	2	20	15	239	4456	5736	0	56,22	TAGTCAGTTTACACATTGGACC	56.52	40.909	0	0	0	4.46	2.47992	273,22	GTGGTCGTTCTTCTAAGTCCTC	58.917	50	0	0	0	3.71	0.08334	0	0	2.56326	0
Contig4461	AG	2	35	3	295	4460	5740	0	13,21	CCCTATGGTGTTAGAGTTGGC	58.843	52.381	0	0	0	4.52	1.15722	286,22	AGAGAGAGGAGAATTTGCTTGC	59.157	45.455	0	0	0	4.01	0.157202	0	0	1.31442	0
Contig4568	AG	2	18	25	288	4567	5885	0	46,22	AATTGCCATGCCTAGTACCTTC	59.216	45.455	0	0	0	3.46	0.215776	312,22	GAGACCACTAAGCTCTTCCAAG	58.904	50	0	0	0	3.61	0.095966	0	0	0.311741	0
Contig4583	AC	2	17	4	153	4582	5908	0	54,19	TGGCTACCAATCTGCAAGC	58.879	52.632	0	0	0	4.01	3.12072	186,21	ACAACTGAGTGCAACTGACAG	59.47	47.619	0.22	0.22	0	3.51	1.46994	0	0	4.59066	0
Contig4587	AC	2	14	19	184	4586	5913	0	100,22	CCAGATCTCAGAAGCTAAGCAG	59.038	50	0	0	0	4.24	0.03791	263,21	CTAGAGCAAATGTCAACTCTG	55.085	42.857	0	0	0	3.35	4.9153	0	0	4.95321	0
Contig4647	AG	2	17	11	346	4646	5991	0	0,22	ACAGAAGGGTCTTTCTCAACAC	58.957	45.455	0	0	23.6	3.32	0.042558	324,22	CAAGAGTCTTCCCTTGTCTGTC	59.101	50	0	0	0	3.51	0.100745	11.28	10.35	0.143303	0
Contig4736	AC	2	20	18	254	4735	6114	0	99,21	TCTTGTCCCATTCCACAACAC	59.183	47.619	0	0	0	3.32	1.18294	331,22	TTCACACTGTCAATCCTGTAGC	59.098	45.455	0	0	0	3.58	0.097565	0	0	1.2805	0
Contig4748	AC	2	16	40	297	4747	6130	0	42,22	ATTAGAGTCCACCGCTCTTAAC	58.374	45.455	0	0	0	2.01	0.625982	317,22	GTTCTACAAGATGGCCAGTACC	59.229	50	0	0	0	3.34	0.228836	0	0	0.854818	0
Contig4769	AC	2	6	33	280	4768	6165	0	7,21	CATAGAGTCCACTGCCCAAAG	59.122	52.381	0	0	0	2.77	1.12223	265,22	GCCAGACAATCTTAGGATCTCC	58.763	50	0	0	0	3.71	0.236527	1.91	0	1.35876	0
Contig4844	AC	2	12	2	161	4843	6263	0	64,22	TCCATCCACTATCACATTCCAG	58.079	45.455	0	0	0	3.86	0.920911	203,22	CCCTATTGCATAATTTCAACCG	56.578	40.909	0	0	0	4.44	2.42223	0	0	3.34314	0
Contig4907	AC	2	6	45	202	4906	6353	0	172,22	TTCACCTAGACTGAATTTGGGC	59.085	45.455	0	0	0	5.36	0.084659	352,22	GGGTACGTAGGTAATGTTCACG	59.31	50	0	0	0	4.35	0.30977	0	0	0.394429	0
Contig4943	AG	2	16	14	246	4942	6399	0	5,22	TGGACAGAGGACAGATTTATGC	58.625	45.455	0	0	0	3.14	0.374517	229,22	AATTGGCCCTTGATTCACTTTG	58.492	40.909	0	0	0	2.77	0.507668	0	0	0.882185	0
Contig5053	AC	2	12	14	278	5052	6539	0	7,22	ACACTGACTCAAACCATCTGTC	59.03	45.455	0	0	0	3.51	0.029819	264,21	GAAGGAAGGCTTTGATTTGGC	58.789	47.619	0	0	0	4.52	1.21091	0	0	1.24073	0
Contig5067	AG	2	29	20	218	5066	6558	0	6,22	CCCTGAGCTCCTTGAAGAAATG	59.749	50	0	0	0	2.32	0.749333	202,22	GGTGAAAGAATTGCACAGGATG	58.913	45.455	0	0	0	3.51	0.087027	0	5.78	0.836361	0
Contig5121	AC	2	12	23	160	5120	6635	0	56,23	TCAAGAGATTTCAGCATTTGTGC	58.957	39.13	0	0	0	4.57	1.04265	194,22	GATGTAACTCTGCTTAGGGTGG	58.965	50	0	0	0	4.61	0.035344	0	0	1.07799	0
Contig5154	AC	2	12	62	160	5153	6678	0	153,22	TTTGACAGTACAAGGGTTCCAG	58.954	45.455	0	0	0	3.86	0.046198	291,22	ATTGTTTCATGTGCACAGCTAC	58.589	40.909	8.21	12.24	0	3.58	0.410796	0	0	0.456994	0
Contig5194	AG	2	15	6	360	5193	6728	0	19,22	CACATTCCTAAGCAAGCAACTG	58.92	45.455	0	0	0	3.16	0.079674	357,22	CTAGATCACACTGGATGCATTG	57.678	45.455	0	0	0	2.82	1.32152	0	0	1.40119	0
Contig5200	AG	2	21	7	231	5199	6739	0	16,22	TTCCTCACTATTTATGCCCACC	58.611	45.455	0	0	0	4.61	0.389444	225,22	AATTGTGATGCCAGGAGATCTC	58.952	45.455	10.79	10.79	0	2.75	0.04766	0	0	0.437103	0
Contig5202	AC	2	7	29	239	5201	6741	0	30,22	CTGGAGTCATAGGATTGCACTG	59.295	50	0	0	23.02	3.66	0.295437	247,22	AATGTAGCCTCAGTGTCCTTTG	59.089	45.455	0	0	0	2.77	0.088563	5.68	5.68	0.384	0
Contig5222	AC	2	12	19	212	5221	6767	0	18,22	CTTTGTTGGTCTTAAAGGTGCC	58.779	45.455	0	0	0	5.01	0.220771	206,24	CAGATACAATAAGGGACAAGTTGG	58.084	41.667	0	5.08	0	3.77	2.91596	0	0	3.13673	0
Contig5230	AC	2	14	11	197	5229	6775	0	0,21	ACTGTTTGCCTTCTGATGAAC	57.483	42.857	0	0	0	3.18	2.51659	175,22	AGTCGATTCACTGTTACATCGC	59.567	45.455	0	0.73	0	4.58	0.567303	0	0	3.0839	0
Contig5238	AC	2	17	16	268	5237	6786	0	47,22	GGAAGAAGTACTGGGTAGGAAC	58.298	50	0	0	0	3.62	0.702188	293,22	GCTTCACTGATTCATTTCTGCC	58.984	45.455	0	0	0	4.85	0.016282	0	0	0.71847	0
Contig5272	AC	2	9	10	394	5271	6835	0	55,22	TGTTCCTGTAGAGAAACTTGCC	59.026	45.455	0	0	0	4.52	0.025731	427,22	CACATCTAGACAGCCCATCAAG	59.295	50	0	0	0	3.02	0.295437	0	0	0.321168	0
Contig5286	AC	2	7	19	164	5285	6855	0	158,22	ATTTCTTAACTGCCTCTCCCTG	58.546	45.455	0	0	0	4.45	0.453695	298,24	TGTATAAAGTGCTAGTTCCTTCTG	56.987	37.5	0	0	0	3.02	4.01293	0	0	4.46662	0
Contig5301	AG	2	30	11	210	5300	6872	0	16,22	GAATCGATCTTCTGTTAACCCG	57.707	45.455	0	0	0	5.28	1.29263	204,22	ACCCACTCACAATCTGCTTAAG	59.089	45.455	0	0	0	1.85	0.088563	0	0	1.38119	0
Contig5308	AG	2	18	20	190	5307	6880	0	27,22	TTGATAGATGGATCGTTCTTGC	57.081	40.909	0	0	0	4.01	1.91947	195,22	CCTGATACACATGCCCATACTC	59.095	50	0	0	0	2.59	0.095009	0	0	2.01448	0
Contig5404	AG	2	25	26	237	5403	6998	0	16,20	GGAGATTCAGGGCCCAAATC	59.066	55	24.88	24.88	0	2.17	2.06642	230,23	TCCTTCTCTGCAGCTAACATAAC	59.007	43.478	0	0	0	1.89	1.00742	0	0	3.07384	0
Contig5417	AC	2	7	8	193	5416	7015	0	114,22	TTCTGGGATTGTGGAAACTGTG	59.548	45.455	0	0	0	3.66	0.548306	285,22	CATGGATTAGTGGGATGGATGG	59.08	50	0	0	0	3.51	0.080069	0	0	0.628375	0
Contig5419	AG	2	20	22	232	5418	7018	0	75,22	TCAACTGTGAATCTGCTATGGG	58.89	45.455	0	0	0	4	0.109611	285,22	TGATGTTCCAGAGCTTACACAG	58.833	45.455	0	0	0	3.66	0.167183	18.33	18.33	0.276794	0
Contig5422	AG	2	22	14	408	5421	7021	0	11,22	GTAGGAGCTTCATGACTGACAG	58.976	50	0	0	0	3.51	0.023976	397,22	AGCAGAATAAGAGACGTATGCC	58.775	45.455	0	0	0	4.4	0.224883	0	0	0.248859	0
Contig5452	AC	2	10	5	174	5451	7053	0	151,22	AAGAACGCACGTGATTTCAAAG	59.125	40.909	4.1	19.68	0	2.77	0.124919	303,22	TTCTCGGAATACAGGAACACAG	58.573	45.455	0	0	0	3.66	0.426735	0	0	0.551654	0
Contig5464	AC	2	7	13	324	5463	7071	0	41,22	TCCTCATACACTTTCAAGGAGC	58.56	45.455	0	0	0	4.7	0.440103	343,22	CAGTTTGCCGATCCAGATTATC	58.012	45.455	0	0	0	1.75	0.988077	0	0	1.42818	0
Contig5476	AG	2	17	27	336	5475	7086	0	1,22	ACCACTTCTGAACATCTCTTGC	59.357	45.455	0	0	0	4.01	0.356995	315,22	GTTTAAATGGTCCCAAACAGCC	59.1	45.455	0	0	0	4.85	0.10011	0	0	0.457105	0
Contig5510	AC	2	17	7	214	5509	7128	0	50,21	CTATGACATCAGGCTGGCTTG	59.536	52.381	6.75	9.12	0	4.01	1.53592	241,23	CAGAGAGGTATGGGTCAGATAAG	58.05	47.826	0	0	0	1.73	1.94973	0	0	3.48565	0
Contig5512	AC	2	17	45	214	5511	7130	0	81,22	ACGTAATGCCTAAGAGAAAGCC	59.229	45.455	0	0	0	4.35	0.228836	273,22	ATAATTTCTCTCTGGGTGCCTG	58.612	45.455	0	0	0	4.85	0.387562	0	0	0.616399	0
Contig5539	AG	2	15	5	288	5538	7164	0	7,22	TTATTTCAGGTGGGTAGCCATG	58.878	45.455	3.03	7.39	0	3.66	0.121987	273,22	CTATTCCACTGCTGAACCACTC	59.493	50	0	0	0	3.51	0.492786	0	0	0.614773	0
Contig5593	AC	2	11	28	422	5592	7228	0	46,22	TTGCTCTGACCAACTAAACCTC	59.026	45.455	0	0	0	3.85	0.025731	446,22	CACTATAAGTCTCCAGTGCTCC	58.445	50	0	0	0	4.7	0.554712	0	0	0.580443	0
Contig5609	AG	2	26	17	286	5608	7251	0	98,22	CAGTCAGAGGAAGTGAAGTCAG	58.845	50	0	0	0	3.51	0.155357	362,22	GCAAGTGATATGAGGACTGGAG	59.034	50	0	0	0	3.86	0.033879	0	0	0.189236	0
Contig5613	AG	2	19	17	233	5612	7257	0	114,22	CTAGGAAACAAGACAGTGGGAG	58.832	50	0	0	0	4.3	0.167979	325,22	CCAGCTGTTGTAAATCTATGGC	58.196	45.455	0	10.84	0	4.4	0.80365	0	0	0.971629	0
Contig5718	AG	2	20	22	237	5717	7408	0	25,22	AGCTGCAAGATGATAATCTCTG	56.795	40.909	0	0	0	3.35	2.20517	240,22	GTTGACACTGAACCAAGAAAGC	59.052	45.455	0	0	0	3.51	0.052452	0	0	2.25762	0
Contig5767	AG	2	18	9	267	5766	7468	0	4,22	ATGAGATTTAGTTCCCTGCTGG	58.612	45.455	0	0	0	4.85	0.387562	249,22	GTTCCCTTCCCAAATTGTGTTC	58.771	45.455	0	0	0	3.18	0.22902	0	0	0.616582	0
Contig5817	AC	2	7	18	232	5816	7539	0	47,22	GAGGAGGAATTAATGCAAAGCG	58.792	45.455	0	0	0	4.68	0.207772	257,22	AAACTTCCAAGATCTCCAGTGG	58.747	45.455	0	0	0	4	0.25264	0	0	0.460412	0
Contig5887	AG	2	18	4	218	5886	7634	0	12,22	ACAGTGGAAAGCAGAGAGAATC	58.829	45.455	0	0	0	2.52	0.171172	208,22	AATGAATGGGATGCCTCTCTTG	59.212	45.455	0	0	0	3.02	0.21173	0	0	0.382902	0
Contig5892	AC	2	9	20	180	5891	7642	0	107,22	CTTTGCTGTGAAGGTCAAGATG	58.595	45.455	0	0	0	2.9	0.405245	265,22	GCTGCCTTATTATTGCTGTGTC	58.792	45.455	0	0	0	3.67	0.207772	0	0	0.613017	0
Contig5897	AG	2	20	23	184	5896	7648	0	74,22	TCCCTACTGTAGTCGACTCTTC	58.894	50	7.48	14.19	0	2.87	0.105792	236,22	GTCTGTACATGCACAAACAACC	59.119	45.455	0	0	0	3.77	0.118824	0	0	0.224615	0
Contig5898	AC	2	11	26	274	5897	7649	0	122,22	CTGGGAAAGAGTGATCTGTAGC	58.969	50	0	0	0	3.58	0.031056	374,22	CAAATCTGGCAATTGGTAACCC	58.901	45.455	0	0	0	4.11	0.098973	0	0	0.130029	0
Contig5901	AG	2	20	9	169	5900	7653	0	52,22	AAGCTTTCAAATTCACTTGGGC	59.03	40.909	0	0	0	5.36	0.030498	199,22	AACGACAGAATACTTCAAGGCC	59.425	45.455	0	0	0	5.19	0.425358	0	0	0.455856	0
Contig5906	AC	2	11	10	150	5905	7658	0	181,23	ACTCCAATAAAGTTCTCGAGTCG	59.023	43.478	2.82	5.53	0	4.18	1.0225	311,20	ACCTCTGGTCACAAGATGCG	60.793	55	0	0	0	4.73	3.79284	0	0	4.81535	0
Contig5918	AG	2	18	19	167	5917	7672	0	101,22	CGATACGAGGTAGTTCTGTACG	58.625	50	0	0	0	3.67	0.375395	246,22	AAAGGAGGGCTGGATAAATACG	58.685	45.455	0	0	0	3.06	0.315128	0	0	0.690523	0
Contig5940	AG	2	19	20	293	5939	7699	0	8,22	CAGATTGTCACAGTGAGGGAAG	59.427	50	0	0	0	3.46	0.426689	279,22	ACTCTTCTATAGCCAGGTCTGC	59.811	50	0	0	0	4.26	0.810703	1.58	0	1.23739	0
Contig5946	AC	2	14	12	150	5945	7704	0	145,22	CCAGTCAAGTAATATGGGAGGC	59.023	50	0	0	0	4.7	0.022989	273,22	CACTTGGAACGTCTAAACATGC	58.933	45.455	0	0	0	4.06	0.067366	0	0	0.090356	0
Contig5963	AG	2	26	8	186	5962	7728	0	33,20	CAGGAGTGCAGAGTTATGGC	59.088	55	0	0	0	4.4	2.08781	197,22	TTTCTCGGCTGCGTATACATAC	59.115	45.455	0	0	0	2.39	0.114515	0	0	2.20233	0
Contig5986	AC	2	18	7	153	5985	7755	0	25,21	CACCAGGGTTGCTACTCATTG	59.671	52.381	0	0	0	2.82	1.6705	157,21	CTAGAGCAAATGTCAACTCTG	55.085	42.857	0	0	0	3.35	4.9153	1.92	4.82	6.5858	0
Contig6009	AC	2	6	36	227	6008	7786	0	23,21	GTACCTGGTTGCTACACAGAG	58.792	52.381	1.11	5.49	0	3.35	1.20836	228,22	GTGTTCTCTGCAGGGATTAGAG	58.969	50	0	3.33	0	2.43	0.031056	5.25	5.25	1.23941	0
Contig6057	AG	2	18	44	274	6056	7850	0	8,22	GCTCGTGAACATATAGCTTGTG	58.297	45.455	0	0	0	3.33	0.70283	260,22	GGTAGTAGGGTTTCTGTCTTGC	59.164	50	0	0	0	4.01	0.163825	0	0	0.866656	0
Contig6217	AG	2	16	19	181	6216	8073	0	70,22	TAGGGTCTCTCTTGCTTACCAG	59.41	50	0	0	0	4	0.409944	232,19	GAACGGACCGGAAAGAAGG	58.902	57.895	0	17.06	0	3.46	3.09817	0	0	3.50812	0
Contig6253	AC	2	11	6	160	6252	8122	0	99,22	TATGTCTGAATCCTGCTGCTTC	58.963	45.455	0	0	0	3.86	0.037499	237,22	CCGGACAGTCTAGTTGCAAATG	60.335	50	0	0	0	2.32	1.3349	0	0	1.3724	0
Contig6296	AC	2	7	77	430	6295	8173	0	0,22	TACTGCTTGTCATGTCAGTAGC	58.908	45.455	5.68	12.21	0	3.58	0.092226	408,22	TCCTGCTTTGGTTATGGATCTC	58.616	45.455	0	0	0	2.75	0.383813	0	0	0.476039	0
Contig6299	AG	2	17	16	249	6298	8175	0	54,22	TTCTCCTTTCCGTAATTCCTCC	58.288	45.455	0	0	0	4.3	0.712297	281,22	ACAAATTGGTCCATTGAAGCAC	58.768	40.909	0	0	0	4.4	0.231513	0	0	0.943811	0
Contig6364	AC	2	16	4	370	6363	8255	0	181,22	GTTTGGTGGACTGCAACTTAAC	59.049	45.455	0	0	0	2.01	0.048523	529,22	CCTTCAGAGAGCTTCATGACTG	59.234	50	0	0	0	3.51	0.233852	0	0	0.282374	0
Contig6386	AC	2	10	22	176	6385	8285	0	48,21	AGAGAAAGACAATGGCCAACC	59.249	47.619	0	0	0	3.77	1.24865	202,22	ACAAGTGGGAAAGATATGGGTG	58.809	45.455	0	0	0	4.61	0.191475	0	0	1.44013	0
Contig6400	AC	2	16	20	156	6399	8303	0	128,22	ATGTGCGTTTGTGAGAAATTGG	59.111	40.909	0	0	0	3.16	0.110795	264,20	GGTAAGCCTAACTCAGCCTC	58.148	55	0	0	0	4.7	2.85224	0	0	2.96304	0
Contig6400	AG	2	6	20	155	6399	8304	0	128,22	ATGTGCGTTTGTGAGAAATTGG	59.111	40.909	0	0	0	3.16	0.110795	262,21	GTAAGCCTAACTCAGCCTCTG	58.583	52.381	0	0	0	3.35	1.41748	0	0	1.52828	0
Contig6445	AC	2	11	17	205	6444	8365	0	35,22	TCAGTGGCAGGTGAGAATTTAG	58.825	45.455	0	0	0	1.85	0.175185	218,22	TCCTGTCTTTGTCCTGGTTTAG	58.419	45.455	0	0	0	1.85	0.580608	0	0	0.755793	0
Contig6666	AG	2	18	17	254	6665	8649	0	43,22	CAACAGCATGCCTTTATCTCAG	58.463	45.455	0	0	0	3.35	0.536532	275,22	TATTCCACAGCAATGCAGAGTC	59.489	45.455	0	0	0	3.36	0.489136	0	0	1.02567	0
Contig6673	AG	2	21	10	245	6672	8658	0	42,22	TTCCCAAGTCCTTCAACCTTTC	59.212	45.455	0	0	0	2.62	0.21231	265,22	CAAACTGCTTGGGTGTATCTTG	58.589	45.455	0	0	0	3.02	0.410796	0	0	0.623105	0
Contig6696	AC	2	14	11	309	6695	8688	0	3,22	CTTCCATTCTGCTACTCCTTCC	58.962	50	0	0	0	3.46	0.03822	290,22	GTTTGTTTGCCTGCATGAATCC	60.014	45.455	0	0	0	3.01	1.01385	0	0	1.05207	0
Contig6707	AG	2	15	16	217	6706	8702	0	23,23	GCTGCCCTAACTCTTTAAATACC	58.01	43.478	0	0	0	2.73	1.99028	221,19	GAAATGGCAGCGGAAGGAG	59.64	57.895	0	0	0	3.69	3.63986	4.31	11.11	5.63014	0
Contig6731	AG	2	14	17	206	6730	8731	0	88,22	ATCAGGTCTTGGAAGCTAAACC	58.816	45.455	0	0	0	3.27	0.184096	272,22	AAGTCCCAATTTGCTCACTCTG	59.616	45.455	0	0	0	3.35	0.61577	0	0	0.799866	0
Contig6736	AC	2	13	46	242	6735	8740	0	210,22	GTGTGGATCCTACTAGCATTGG	59.03	50	0	0	0	3.16	0.029819	430,22	CCATTCCCATATCACTAAGCCC	59.082	50	0	0	0	5.19	0.082041	0	0	0.111861	0
Contig6801	AC	2	20	14	192	6800	8826	0	216,22	TTCAAGCTGTAGAGTTGTGACC	59.033	45.455	0	0	0	4.02	0.032529	389,19	CTGATGGGCTCTCTGGTAC	57.367	57.895	0	0	0	3.34	4.63274	0	0	4.66526	0
Contig6805	AG	2	16	11	313	6804	8830	0	26,22	TCCAGTCTGAGGATGCAAATTG	59.418	45.455	0	0	0	2.32	0.418182	317,22	CAAGAAATAGGAACAGCTGCAG	58.399	45.455	6.8	6.8	0	4.41	0.600753	0	0	1.01893	0
Contig6829	AC	2	18	12	233	6828	8864	0	40,21	AGGGACTTGCACAGATGTTAC	58.703	47.619	0	0	19.09	2.5	1.29657	255,18	CATGTGTGTGCCTGCCTC	59.464	61.111	0	0	0	4.7	4.46444	0.14	5.61	5.76101	0
Contig6845	AC	2	7	13	285	6844	8887	0	55,24	GATAGTTCTTAAAGCTGTATGGTG	56.126	37.5	0	0	0	4.17	4.874	319,21	CAGTGGGAGAAAGCAGCTAAC	59.673	52.381	0	0	0	2.34	1.67332	0	0	6.54732	0
Contig6858	AG	2	22	4	171	6857	8908	0	43,22	TGATAATGAGGAAGAGAGCTGG	57.819	45.455	0	0	0	4.85	1.18083	192,22	CAAGAGTCTTCCCTTGTCTGTC	59.101	50	0	0	0	3.51	0.100745	0	0	1.28157	0
Contig6884	AG	2	19	4	153	6883	8942	0	265,22	TCATAGTATGTTGTCACCTGCC	58.629	45.455	0	6.42	0	4.85	0.370829	396,22	TGCTCTACCTCAACTACTCTCC	59.149	50	0	0	0	3.71	0.149263	0	0	0.520092	0
Contig6891	AG	2	23	3	150	6890	8955	0	144,22	GGCAGCAATTTGAGAACATACC	58.98	45.455	0	0	0	2.73	0.020467	272,22	AACTATTGCAGCCCAGAGAAAG	59.418	45.455	0	0	0	2.62	0.417729	3.68	9.7	0.438195	0
Contig6917	AG	2	13	45	303	6916	8993	0	56,23	GCAATGCAAACAACTTCAAATGC	59.774	39.13	0	0	0	3.56	1.77425	337,22	CCCTGGTTAGTATTTGGATGGG	58.943	50	0	0	0	4	0.056504	0	0	1.83075	0
Contig6991	AC	2	10	53	413	6990	9087	0	0,23	CACTTGTCACATCTTCTAAGCTC	57.976	43.478	0	0	0	4.09	2.02386	391,22	TGAGACAAAGATCCCACATGTG	59.089	45.455	15.44	15.44	0	3.21	0.089211	2.53	2.53	2.11307	0
Contig7012	AC	2	12	11	234	7011	9119	0	89,23	TGTCTGTCAGATTGCAGTAACTC	59.202	43.478	0	0	0	3.01	1.20237	301,22	CACAGTTTAACACCAAGCCAAG	59.047	45.455	0	0	0	3.61	0.046548	0	0	1.24892	0
Contig7012	AG	2	25	11	321	7011	9120	0	2,22	AAGCATGTTTACTTTCAGGGAG	57.374	40.909	0	0	0	4.3	1.62619	301,22	CACAGTTTAACACCAAGCCAAG	59.047	45.455	0	0	0	3.61	0.046548	0	0	1.67274	0
Contig7026	AC	2	15	8	183	7025	9145	0	99,22	CACGTACCTACATCACTTCTGG	58.982	50	0	0	0	3.86	0.018371	262,20	ATCGAGGGATCACAGACACC	59.647	55	0	0	0	4.16	2.64693	0	0	2.6653	0
Contig7042	AG	2	24	4	158	7041	9165	0	33,22	GCCCGTCACTAAGTTTGAATAC	58.152	45.455	0	0	0	1.89	0.847954	171,20	AGTGTTGGCCGTCTGTAATG	58.942	50	0	0	0	1.9	2.05751	2.95	0	2.90546	0
Contig7106	AG	2	26	2	193	7105	9243	0	1,22	GACTATGAATTTGCCCTTGGTC	58.12	45.455	0	0	0	4.02	0.880149	172,22	CATGAGAGTGATCTGTTGCTTC	57.888	45.455	0	0	0	3.86	1.1123	0	0	1.99244	0
Contig7113	AC	2	16	18	230	7112	9252	0	129,22	ATGATATGGCTTTCACCTCCTG	58.679	45.455	0	0	0	3.86	0.321403	337,22	ATGTACCTGAGACTATGGACCG	59.548	50	0	0	0	4.79	0.547551	0	0	0.868955	0
Contig7127	AG	2	20	15	239	7126	9274	0	41,22	CAATTGTAAGCCGCTTTGAGAC	59.251	45.455	0	0	0	3.36	0.251265	261,19	CAAGGTGGCATGCTGGATC	59.635	57.895	0	0	0	3.36	3.63511	0	0	3.88638	0
Contig7167	AC	2	16	19	177	7166	9327	0	39,24	ACACTCTCATGGATATACATTTGC	57.653	37.5	0	0	0	3.68	3.34699	193,23	AGTCTGCTCCTTCCACTTAAATG	59.189	43.478	0	0	0	2.32	1.18898	0	0	4.53597	0
Contig7172	AC	2	15	15	152	7171	9332	0	77,22	TTGCATGGGATGGATGGAAATG	60.075	45.455	0	0	23.55	2.32	1.07477	207,22	GTCAATCAACCATGTACCTGTG	58.069	45.455	0	0	0	3.66	0.931304	0	6.2	2.00607	0
Contig7188	AG	2	18	27	272	7187	9353	0	110,22	GCTGCCTATGACTCTTTGAATG	58.203	45.455	0	0	0	2.67	0.796716	360,22	ACCCACTCACAATCTGCTTAAG	59.089	45.455	0	0	0	1.85	0.088563	0	0	0.885279	0
Contig7193	AC	2	6	18	155	7192	9359	0	46,22	AATGCTGAACAATGCCTACCTG	60.01	45.455	0	0	0	4	1.01045	178,23	GAAAGTGGCCAAGGAAATATACC	58.251	43.478	0	0	0	2.73	1.74904	0	0	2.75949	0
Contig7196	AG	2	15	13	280	7195	9362	0	7,22	TTATTTCAGGTGGGTAGCCATG	58.878	45.455	3.03	7.39	0	3.66	0.121987	265,22	CTGCTGAACTACTCTGACTGTG	59.177	50	0	0	0	3.66	0.177401	0	0	0.299388	0
Contig7198	AG	2	18	9	155	7197	9364	0	56,22	TATTTCTCACGGGTGGACAATC	58.896	45.455	0	0.18	0	2.67	0.10427	191,20	TGTAGCGTCTCCTCATCCAC	59.652	55	0	0	0	4.02	2.65176	0	0	2.75603	0
Contig7218	AG	2	28	16	235	7217	9389	0	28,22	AGGGAAGCAGCATGACTTAATG	59.483	45.455	0	0	0	1.9	0.48338	241,22	TTTATCCGAAAGCAGAGACACC	59.164	45.455	0	0	0	4.16	0.164423	0	0	0.647803	0
Contig7219	AG	2	20	9	163	7218	9390	0	71,21	CACCACATGAACCTACCTCAC	59.057	52.381	0	0	0	3.51	1.05695	212,22	CTGAAGGAGGAAGGACATAGAC	58.102	50	0	0	0	2.59	0.898479	5.55	12.18	1.95543	0
Contig7224	AC	2	7	23	160	7223	9397	0	54,22	CTGAGGTGGTTGTGAGGATAAG	58.897	50	0	0	0	1.73	0.102752	192,22	ACTTCACGCACACAAGAAATTG	59.053	40.909	0	0	0	2.32	0.053104	0	0	0.155856	0
Contig7240	AG	2	23	24	316	7239	9415	0	1,21	CAGGAATGCTCTGGTGTATCC	58.916	52.381	0	0	0	2.59	1.08418	295,22	GTGAGACAGCCCTTTAGTAGTG	58.907	50	0	0	0	2.74	0.092972	0	0	1.17715	0
Contig7313	AC	2	12	16	152	7312	9514	0	220,22	GTCCTCCAAATCTAAGACCTGC	59.227	50	0	0	0	4.85	0.22659	351,21	ACCAGTGGTCTAGTTCAGTAG	56.89	47.619	0	11.79	0	2.57	3.1101	0	0	3.33669	0
Contig7323	AG	2	25	21	204	7322	9524	0	21,21	ACCTTCAATGTCTTCAGGTGC	59.254	47.619	0	0	0	5.01	1.25442	204,21	GCCTTGAAGACCCACAAGATC	59.67	52.381	0	0	0	2.75	1.67019	7.64	11.47	2.92462	0
Contig7335	AG	2	21	19	215	7334	9540	0	8,23	ACCTGCAGATAGATTATATACCG	55.766	39.13	0	1.68	0	4.02	4.23356	201,22	CTGCTTGCTCAAACATGACATG	59.504	45.455	10.28	10.28	0	3.21	0.503901	0	0	4.73746	0
Contig7336	AC	2	7	26	233	7335	9541	0	86,22	ACAAAGTCCTCCATCCAAAGAG	58.747	45.455	0	0	0	2.85	0.25264	297,22	ATGAGTGGGAAGGGATTTATGC	58.941	45.455	0	0	0	3.14	0.05948	0	0	0.312121	0
Contig7352	AG	2	17	39	181	7351	9565	0	155,22	TGCCTCTTTATCCTATTGTGCC	58.951	45.455	0	0	0	5.01	0.049125	314,22	GATTCGTCAAGCCATGGACTAG	59.627	50	0	1.97	0	2.57	0.626635	0	0	0.67576	0
Contig7375	AG	2	8	23	150	7374	9594	0	41,22	TTCCTGCATTACTTTCTCCATG	57.174	40.909	0	0	0	3.66	1.82566	169,22	TGGAAGTACTTGGAAAGAAGGC	59.019	45.455	0	0	0	4.35	0.018852	3.94	3.94	1.84451	0
Contig7376	AC	2	7	40	231	7375	9595	0	50,22	TGGCAAGATATGTAGACAGTGC	58.965	45.455	0	0	0	4.4	0.034627	259,22	CTGTTGTGATCTGGATGTGAAC	58.076	45.455	0	0	0	3.18	0.923931	0	0	0.958558	0
Contig7393	AC	2	19	9	249	7392	9619	0	63,22	AGTGTGAACAATTGCATCATGG	58.577	40.909	0	8.37	0	3.66	0.422956	290,22	GTTAAATTCTGCGGTTGGTCAG	58.925	45.455	0	0	0	3.51	0.074577	0	1.23	0.497533	0
Contig7408	AC	2	11	21	267	7407	9637	0	31,22	TCCAGTACAGAAGGCTAAATCG	58.375	45.455	0	0	0	3.34	0.624916	276,22	CTGTTAACTGCTGCTTTGTACC	58.601	45.455	0	0	0	3.34	0.398818	0	1.59	1.02373	0
Contig7415	AC	2	9	13	202	7414	9645	0	125,22	AAAGGACATGCATGAGTTCCAC	59.945	45.455	9.63	25.28	0	4.02	0.944941	305,22	ATGCCTGTTTGAGATTCGGATC	59.554	45.455	0	0	0	3.36	0.553905	0	0	1.49885	0
Contig7436	AC	2	11	30	166	7435	9672	0	166,22	CTAAAGAAGGTAGGTTCGGTGC	59.496	50	0	0	0	5.01	0.495599	310,22	TTTCCTGCCTCCATATCACAAC	59.15	45.455	0	0	0	3.32	0.150492	0	0	0.646091	0
Contig7472	AG	2	23	10	152	7471	9712	0	73,23	CGTCTTGAAGCAACTATGATGAG	58.361	43.478	0	0	0	2.9	1.63908	203,22	CAGATGCAGAACCAAGTCAAAG	58.595	45.455	0	0	0	2.77	0.405245	0	0	2.04432	0
Contig7504	AC	2	18	18	180	7503	9748	0	98,22	AGAAGTCCACAGTGAAATGACC	59.023	45.455	0	0.06	0	4.02	0.022989	256,22	ATCTCCAAGAAACGGGTAACTC	58.563	45.455	0	0	0	3.01	0.43722	0	0	0.460209	0
Contig7527	AC	2	7	30	329	7526	9778	0	85,22	CCACAAGAGGTTCTGTCCATAC	59.162	50	0	0	0	2.39	0.162027	392,22	TGCCACTGAACATATGAGACAC	59.163	45.455	0	3.4	0	3.67	0.162627	0	0	0.324655	0
Contig7529	AC	2	11	38	162	7528	9780	0	130,22	AGCTCTCTTCCTGGTATTTCTG	58.019	45.455	0	0	0	3.02	0.980514	270,22	ACTATAGTTGTGCTGCATGTGG	59.489	45.455	0	1.32	0	4.17	0.489136	0	0	1.46965	0
Contig7554	AG	2	21	23	290	7553	9810	0	95,22	TTTCTCTCGAAGTTTGGTCAGG	59.033	45.455	0	0	0	3.86	0.032529	363,22	AGTACCATGTTACGCCTCATTC	58.968	45.455	0	0	0	2.67	0.032482	0	0	0.065011	0
Contig7557	AC	2	9	5	213	7556	9813	0	68,22	TGTGTGCTAATTTAGATTGTGC	56.118	36.364	0	0	0	4.57	2.88219	257,24	AGAAAGTATTTGAGCTGGACATAG	57.284	37.5	0	0	0	2.23	3.71623	0	0	6.59841	0
Contig7558	AC	2	7	21	247	7557	9814	0	110,22	AACTAGCCAATTCCTGTTAGCC	59.15	45.455	0	0	0	3.93	0.149878	335,22	CCCTCCAATCCCTAAATTCCTC	58.672	50	0	0	0	3.71	0.327731	0	0	0.477609	0
Contig7580	AC	2	7	15	154	7579	9837	0	1,23	TGTGCCATCCATTTGCTTAATAC	58.505	39.13	0	0	0	1.89	1.49502	133,22	GTCTCTTTCCTCATTTCCCTGG	59.154	50	0	0	0	4.45	0.153553	0	0	1.64857	0
Contig7585	AC	2	19	11	207	7584	9844	0	130,22	TGACTCAATTAAGGAAGCCACG	59.426	45.455	0	0	0	4.94	0.425802	315,22	TGGTGTACTGGAAGGAAATCTG	58.485	45.455	0	0	0	2.9	0.514724	0	0	0.940527	0
Contig7617	AC	2	16	36	189	7616	9889	0	8,23	TCAATGGAATGAATGTCTGAATC	55.786	34.783	0	0	0	2.52	4.21351	175,22	GTTTCTACTTTGTTGGGCCATG	58.844	45.455	0	0	0	3.66	0.156139	0	0	4.36965	0
Contig7622	AC	2	10	35	364	7621	9895	0	1,21	ACTCCAAAGTCTTGTACGTGC	59.27	47.619	0	0	0	5.34	1.26966	343,22	CTACGCTTAGGAGTATCATGGC	58.914	50	0	0	0	4.4	0.08555	4.46	4.97	1.35521	0
Contig7646	AC	2	7	18	292	7645	9926	0	115,22	CACTTGACGGTAGGGATCATAC	58.778	50	0	0	0	2.39	0.221592	385,22	TTGGCAGGATGAAAGAGGAAAG	59.348	45.455	0	0	0	2.62	0.34765	0	0	0.569242	0
Contig7658	AC	2	9	25	210	7657	9944	0	103,22	AACTATGTTGTACACCACCCTG	58.754	45.455	0	0	0	4.45	0.245811	291,22	CCTACCAGATAAACGAACCAGG	58.968	50	0	0	0	4.45	0.032482	0	0	0.278293	0
Contig7662	AC	2	20	2	150	7661	9948	0	67,22	CCTTGAGGTGGGAAGTCTCTAC	60.273	54.545	0	0	0	2.59	1.27307	198,19	CACAGGCTACATCAGGGTG	58.282	57.895	0	0	0	4.61	3.71751	0	0	4.99057	0
Contig7685	AC	2	17	21	313	7684	9977	0	10,19	CATGGCTGAGAAACCCTGG	58.876	57.895	0	0	0	4.45	3.12426	301,22	CATTAAACAGTTTGGGCAGGTC	58.844	45.455	0	0	0	3.85	0.156139	0	0	3.2804	0
Contig7692	AG	2	17	15	219	7691	9987	0	102,22	TCTCATCCCTGCTGTTTCAATC	59.154	45.455	0	0	0	2.67	0.154163	301,20	GGATGGATGGACAGATGAAC	56.344	50	0	0	0	3.18	4.6555	0	0	4.80967	0
Contig7697	AG	2	26	11	234	7696	9994	0	132,22	AATCCCTGTTTCCATGTTACCC	59.071	45.455	0	0	0	3.69	0.071442	344,22	TTTGAGATGTCTGGGCTGAAAG	59.353	45.455	0	0	0	2.62	0.352595	0	0	0.424037	0
Contig7724	AG	2	31	8	289	7723	10028	0	30,22	GCAGAACTTCTTCAGGTTACAC	58.016	45.455	0	0	0	2.9	0.984299	297,22	TTCATTCACCCACTGTCAGAAC	59.289	45.455	0	3.75	0	3.01	0.289149	0	0	1.27345	0
Contig7766	AC	2	8	19	216	7765	10082	0	66,22	ACCTTGTTAGTCTTTCAGGTGC	59.289	45.455	0	0	0	5.01	0.288621	260,22	TTCATGCTGTTGTTTCACTCAG	58.198	40.909	0	0	0	3.35	0.802491	0	0	1.09111	0
Contig7774	AG	2	14	19	165	7773	10091	0	30,22	ATTGCCCAGATTTATTTGTGTG	56.327	36.364	0	0	0	3.82	2.67287	176,19	CTTGGTTGATGGCCCTTGG	59.477	57.895	0	0	0	3.61	3.47712	0	0	6.14999	0
Contig7793	AG	2	20	15	192	7792	10117	0	151,22	TTCTTTGTCTTAACCTGGGAGC	59.019	45.455	0	0	0	4.7	0.018852	321,22	CTATTACAAATGGCCAGCTTGC	59.044	45.455	0	19.45	0	4.01	0.043904	0	0	0.062756	0
Contig7795	AC	2	16	10	229	7794	10119	0	61,22	CACATCAGGAAGGTTAGGCTAG	58.699	50	0	0	0	3.42	0.30098	268,22	GGAACTGACCTCTTTAGTCTGG	58.569	50	0	0.47	0	3.86	0.431484	0	0	0.732464	0
Contig7819	AG	2	29	8	241	7818	10152	0	30,22	GAAGACTACTGTGCCTGGTTAC	59.17	50	0	0	0	2.5	0.169773	249,22	GGTGATACAGGTTCAGACAAGG	59.162	50	0	0	0	3.61	0.162027	4.78	9.58	0.3318	0
Contig7843	AG	2	18	26	266	7842	10186	0	134,22	TGTTCTGTATCTTCTGCCCAAG	58.825	45.455	0	0	0	3.61	0.175185	377,23	ACAGATTCCACTCCACGAATTAC	59.261	43.478	0	0	0	1.89	1.26092	0	0	1.4361	0
Contig7895	AC	2	10	25	288	7894	10248	0	2,22	ACAATACCGCAGCTGATAATTG	57.936	40.909	16.44	16.44	0	2.32	1.06395	268,22	AGGTTCTAACAGTGTCAAAGGC	59.289	45.455	0	0	0	4.35	0.288621	0	0	1.35257	0
Contig7910	AG	2	28	6	200	7909	10267	0	71,21	CACCACATGAACCTACCTCAC	59.057	52.381	0	0	0	3.51	1.05695	250,21	CTAGGGTTGCTGAGGAGAGAC	60.009	57.143	0	0	0	3.36	2.00936	0	0	3.06631	0
Contig7976	AG	2	14	10	311	7975	10354	0	1,22	TCTTCCCACCACGTTATGAATG	59.159	45.455	0	0	0	2.67	0.159017	290,22	TAGAACCCAGGACTCTTCACAC	59.876	50	0	0	0	3.82	0.876379	0	0	1.0354	0
Contig7988	AG	2	21	12	195	7987	10371	0	97,21	CGTTGTTTGAAAGACGCTCTG	59.099	47.619	0	0	0	3.35	1.09947	268,24	GATGAAGGAATAATAACGTCTGTG	56.454	37.5	0	0	0	3.66	4.54616	0	0	5.64562	0
Contig7990	AG	2	24	13	291	7989	10375	0	4,22	GGTAGCTCAACTTATCCTGCTC	59.036	50	0	0	0	4.26	0.035898	273,22	GTTTGCATTTGGGTCTTAGAGC	58.915	45.455	0	0	0	4.09	0.084812	0	0	0.120711	0
Contig8015	AG	2	18	9	389	8014	10402	0	58,22	TTCCAATTCCCTTCATGTCTGG	59.076	45.455	0	0	0	3.86	0.076104	425,22	ACAAAGGTAATATGGGTTCGCC	59.484	45.455	0	0	0	5.54	0.483795	5.1	0	0.559899	0
Contig8054	AC	2	12	35	314	8053	10455	0	12,22	TCAGAGATGAGCAAACGTTCTC	59.174	45.455	0	0	0	2.87	0.173895	304,22	TGATGAGTCTCTTCCCACCTTC	59.942	50	0	8.22	0	3.46	0.941951	0	0	1.11585	0
Contig8059	AG	2	20	16	279	8058	10461	0	98,22	GGAACTTGACCACTATGCTACC	59.229	50	0	0	0	3.18	0.228836	358,19	CACTCAGTAACCTTGGAGC	55.975	52.632	0	0	0	4.7	6.02457	0	0	6.25341	0
Contig8100	AG	2	24	24	174	8099	10517	0	77,22	AATTTCTACACAATGACGCTGC	58.665	40.909	0	0	0	5.25	0.334893	229,22	ACTATGCACAGATTTATCCCAC	56.705	40.909	0	0	0	4.61	2.29476	0	0	2.62965	0
Contig8186	AC	2	11	24	228	8185	10632	0	15,22	AAGCTTCTGTTATTCCTGGTGG	59.082	45.455	0	0	0	4.61	0.082041	221,22	ATTGTTATGTAGGCACCACTGG	59.15	45.455	0	0	0	4	0.150492	0	0	0.232533	0
Contig8188	AC	2	12	10	169	8187	10634	0	16,22	TATCCCTCTCCTTGCCTCATTC	59.806	50	0	0	0	2.67	0.806442	163,22	ATCTGCAAACTGAGGAACGTAC	59.43	45.455	0	0	0	3.67	0.429776	0	0	1.23622	0
Contig8209	AC	2	6	26	208	8208	10663	0	21,22	ACAAATGCGCTGAACTGTAAAC	59.119	40.909	0	2.14	0	2.01	0.118824	207,22	GTTAAAGCCTATTCAGCTGCTG	58.466	45.455	19.52	19.52	0	4.41	0.533539	6.29	4.79	0.652363	0
Contig8255	AG	2	16	18	232	8254	10726	0	23,22	ACGTGTAGTCCTTTGATGAGTG	58.843	45.455	0	0	0	3.51	0.156921	233,22	GTATCATTTGTACATCTGGGCG	58.017	45.455	0	0	0	6.13	0.983042	0	0	1.13996	0
Contig8258	AG	2	22	12	206	8257	10731	0	50,22	TGGACATCATGCGAGAATACTG	59.037	45.455	0	0	0	2.74	0.03724	233,23	CTTTGTCTGAACTATGCTGTACG	58.304	43.478	0	0	0	3.67	1.69588	0	0	1.73312	0
Contig8274	AC	2	11	17	182	8273	10749	0	120,22	GGCAAATGAACAAGATGCTCTC	58.984	45.455	0	0	0	3.2	0.016282	280,22	GTGCATTCTCTCACTACTACCC	58.71	50	0	0	0	3.69	0.289679	0	0	0.305962	0
Contig8291	AC	2	14	20	176	8290	10769	0	45,22	TGCTGAGATCTAGACAATTCCC	58.09	45.455	0	0	0	3.97	0.909635	199,22	ATTGATTGGACAGAATGCTCCC	59.479	45.455	0	0	0	4.3	0.47921	0	0	1.38885	0
Contig8324	AC	2	18	18	341	8323	10808	0	26,22	ATGACATCTCGCAACATAGCTG	59.626	45.455	0	0	0	4.24	0.625665	345,22	GGGTCTTAGTGCTAGGAAAGTC	58.636	50	0	0	0	3.01	0.363507	0	0	0.989171	0
Contig8326	AG	2	18	9	404	8325	10810	0	0,24	ACACATAATCACTTTAGCTGTAAG	55.736	33.333	4.72	4.72	0	2.34	5.26401	382,22	CAAGGGAGGAGCAGGTAATAAC	58.957	50	0	0	0	1.89	0.042558	0	0	5.30657	0
Contig8333	AG	2	15	63	252	8332	10820	0	120,22	TTCACATCACTTCCACAGCTAC	59.098	45.455	0	0	0	3.58	0.097565	350,22	ACCCTTTAAGCAGTGATAGTTC	56.575	40.909	0	0	0	3.01	2.42548	0	0	2.52305	0
Contig8349	AG	2	26	13	338	8348	10839	0	43,22	CAAGGACGACTGCATACTAAGG	59.304	50	0	0	0	2.69	0.304194	359,22	GGAATTAGGGTTAGAGGATGCG	59.097	50	0	0	0	4.73	0.096927	0	0	0.401122	0
Contig8379	AC	2	13	2	248	8378	10884	0	14,21	ACAGGATGTTCAACAGGTCAG	58.632	47.619	0	0	0	3.51	1.36783	240,22	ACAGTGAACATCCTTCTCCATG	58.822	45.455	0	0	0	3.66	0.178412	8.55	11.03	1.54625	0
Contig8398	AG	2	24	8	405	8397	10904	0	53,22	CCAAATGGTACGCTGTTAGAGG	59.819	50	0	0	0	3.69	0.819152	436,22	AGCAAGCTCATTTACTTGTGTG	58.261	40.909	0	0	0	3.82	0.739169	0	0	1.55832	0
Contig8415	AC	2	14	8	407	8414	10930	0	0,21	CTTGCAGTCCTCAAGTACTCC	58.788	52.381	0	0	0	3.85	1.21176	385,22	ATGGTGTTTCATCAGACTGGAG	58.822	45.455	0	0	0	3.86	0.178412	0	0	1.39017	0
Contig8436	AC	2	7	18	176	8435	10960	0	396,22	CAGCATGCAATGGACTTTACTG	58.984	45.455	0	18.98	0	2.74	0.015588	550,22	CACCCGCTATTCATAACAAGTG	58.212	45.455	0	0	0	3.16	0.787545	0	0	0.803133	0
Contig8441	AC	2	9	22	186	8440	10966	0	134,22	TCCTCACGCAGCTTAATTAGAC	58.975	45.455	0	0	0	2.59	0.025385	298,22	TGACGCAGATGTAATTGGAGAG	58.972	45.455	0	0	0	3.2	0.027506	0	0	0.052891	0
Contig8471	AG	2	31	20	155	8470	11007	0	82,23	AGCTGAACTATCTAACCTCCATC	57.975	43.478	0	0	0	3.51	2.02511	215,22	TCAGTTGATCAATGTACTGGAC	56.598	40.909	0	14.43	0	4.02	2.40204	0	0	4.42715	0
Contig8493	AC	2	11	7	371	8492	11032	0	77,22	TGTTATGGTGGAGAAAGAAGGC	59.085	45.455	0	0	0	4.35	0.084659	424,24	CCCACAAGTTAACAGTATTCTTTC	56.722	37.5	0	2.67	0	2.62	4.27835	0	3.54	4.36301	0
Contig8502	AC	2	12	4	157	8501	11045	0	182,22	TCCAAAGAAGATAAGGCTCAGC	58.89	45.455	0	0	0	4.26	0.110378	319,20	TGGGTTCTGCTTTGACCTTG	59.07	50	0	0	0	3.61	2.07004	0	0	2.18042	0
Contig8513	AC	2	26	8	154	8512	11058	0	0,21	CTAGCAAGCATACAGGACCAG	58.924	52.381	0	0	0	4	1.07643	132,22	TACTCTGCTGTGTCTCAAGTTG	58.776	45.455	0	0	0	3.16	0.224059	0	0	1.30049	0
Contig8538	AG	2	16	31	273	8537	11091	0	8,22	TTAACCACTACACCACACTGAG	58.434	45.455	0	0	0	3.35	0.566012	259,22	CTCCTACCCTATTTGCATTCCC	59.016	50	0	0	0	3.97	0.016078	0	0	0.58209	0
Contig8539	AC	2	14	32	204	8538	11092	0	45,22	GGAACTGATCTCTGTCATCTGG	58.704	50	0	0	0	3.86	0.295743	227,22	GTTTATCTTGAGGTGGAGGGAG	58.625	50	0	0	0	4.3	0.375442	0	0	0.671184	0
Contig8565	AG	2	23	18	294	8564	11122	0	77,23	CTTGTTGCATTCTGTTGTATTCC	57.42	39.13	0	0	0	3.01	2.57975	349,22	TGCCTCCCATTCATTTCTACAG	58.883	45.455	0	0	0	2.74	0.117318	0	0	2.69707	0
Contig8568	AG	2	21	11	269	8567	11125	0	55,22	TTCTGCATGAACTGTGACATAC	57.478	40.909	0	0	0	2.39	1.52232	304,20	GGGACTGGCATCTCTACTGG	60.007	60	0	0	0	4	3.00737	0	0	4.5297	0
Contig8577	AC	2	17	46	209	8576	11135	0	142,22	AAACAGACTGTCCTCATCTTCC	58.49	45.455	0	4.5	0	3.46	0.509678	329,22	ATGCCTATGAAATCCTTACGGC	59.354	45.455	0	0	0	5.68	0.354066	0	0	0.863745	0
Contig8611	AG	2	26	8	183	8610	11180	0	23,22	TGAACAATCAGAAGAACACCTC	57.062	40.909	0	0	0	3.85	1.93777	184,22	AGTGTTCTTTGATCAGCATCCC	59.418	45.455	0	0	0	3.85	0.417729	10.08	16.07	2.3555	0
Contig8640	AC	2	6	32	197	8639	11221	0	9,24	GCATTGTACACTTCTTCAGATATG	56.687	37.5	0	0	0	1.78	4.31309	184,22	CTGGACAGACACTTATCTTGGG	58.897	50	0	0	0	4.12	0.102752	0	0	4.41584	0
Contig8663	AC	2	18	19	150	8662	11245	0	24,24	AGAGTCAACCTTGTTTGTCATTTG	58.872	37.5	0	0	0	2.32	2.12773	152,22	TATGGGTAGTGCTAAGAGGAGG	58.935	50	0	0	0	4.3	0.064724	0	0	2.19246	0
Contig8693	AC	2	15	7	176	8692	11281	0	8,22	TATCCCTCTCCTTGCCTCATTC	59.806	50	0	0	0	2.67	0.806442	164,20	GAGTCATCTGCAAACTGAGG	56.896	50	0	0	0	3.86	4.1045	3.21	3.21	4.91094	0
Contig8739	AC	2	20	6	199	8738	11345	0	111,22	CAGTCCCTTGAGCAGTAAGAAG	59.166	50	0	0	0	2.85	0.165617	287,23	GGAACTGATGCTGCTTTATAGAC	58.091	43.478	0	0	0	2.59	1.90924	2.99	0	2.07486	0
Contig8744	AC	2	24	11	353	8743	11353	0	31,22	AAAGTCAGCCTCCTCATCTCAG	60.273	50	0	0	0	3.35	1.27344	362,22	TTATCTTGGGTGGATGAGTATG	55.805	40.909	0	0	0	2.39	3.19454	0	0	4.46798	0
Contig8755	AC	2	11	21	207	8754	11365	0	144,22	GCTGAATTTCTGTGTAAAGCCC	58.915	45.455	0	2.29	0	5.19	0.084812	329,22	TTCCGCTACCCAGAGTCAATAC	60.338	50	0	0	0	1.89	1.33821	0	0	1.42302	0
Contig8776	AG	2	24	6	299	8775	11392	0	125,22	ATAAGACTGGCCATGTTTCTGG	59.148	45.455	0	3.33	0	3.86	0.14803	402,22	AGGCACATTAACAGATCGATCC	59.03	45.455	0.9	17.92	0	3.36	0.029819	0	0	0.17785	0
Contig8785	AG	2	8	58	188	8784	11401	0	71,22	ATACCAATTCCTCTACACACGC	58.968	45.455	0	0	0	5.34	0.032482	237,22	AGTTCTGAGGCTAAATGAGTGG	58.556	45.455	0	0	0	4	0.443963	0	0	0.476445	0
Contig8790	AC	2	18	8	154	8789	11408	0	60,22	TTTCAAGAGCCTGAATCCTTCC	59.082	45.455	0	0	0	3.46	0.082041	191,23	TCTTACCGTAATTTGATTCCTGC	57.698	39.13	0	0	0	4.85	2.30224	0	0	2.38428	0
Contig8803	AC	2	14	15	197	8802	11428	0	0,21	CTTTGCGAGAGGGTTAACAGG	59.675	52.381	0	0	0	4	1.67455	174,23	TCCCACTTTAGCTACATTAGTGC	59.003	43.478	0	10.15	0	4.4	1.00342	0	0	2.67798	0
Contig8804	AG	2	13	35	282	8803	11429	0	38,22	ATGATGTTGTACTCAGGCAGAC	58.897	45.455	0	1.1	0	3.51	0.102752	298,22	TGTGCTATGTAATGAGGATGCC	59.024	45.455	0	0	0	4.4	0.023676	0	0	0.126428	0
Contig8862	AC	2	10	24	220	8861	11498	0	29,22	AGCTTCTCGGTTTAGACTTTGG	59.097	45.455	0	0	0	3.28	0.096927	231,18	CATGTGGAGGCAGCATCC	58.905	61.111	14.7	14.7	0	3.51	4.09472	0	0	4.19165	0
Contig8870	AC	2	12	12	207	8869	11507	0	48,23	AAGAAAGATATTGCTGTCCTATG	55.006	34.783	0	0	0	2.23	4.99362	233,22	TCCATTGCAACTAGAAGCCTAC	58.893	45.455	0	5.39	0	3.18	0.107317	0	0	5.10094	0
Contig8897	AC	2	14	16	430	8896	11545	0	31,22	GCAACCCTATCTAAGTGTCAGG	58.965	50	0	0	0	3.86	0.035344	443,18	CACAAGGATCTCTGTGGG	55	55.556	0	11.75	0	4.61	7.99957	0	0	8.03492	0
Contig8920	AG	2	23	3	167	8919	11577	0	30,24	CCAGAAGAAGATGACCATAAAGTG	58.091	41.667	0	0	0	3.16	2.90915	175,22	GAACAAAGAAGCAGGAAACAGG	58.784	45.455	0	0	0	4	0.215868	0	0	3.12502	0
Contig8960	AG	2	21	16	166	8959	11636	0	78,22	TTTAGACTCATTTCCCACCTGG	58.475	45.455	0	0	0	4.45	0.524907	222,22	CCGAGGGATAAACATGGGAAAG	59.552	50	0	0	0	2.62	0.551677	0	0	1.07658	0
Contig8961	AG	2	24	10	198	8960	11637	0	7,22	CTATTACAAATGGCCAGCTTGC	59.044	45.455	0	19.45	0	4.01	0.043904	183,22	TTCTTTGTCTTAACCTGGGAGC	59.019	45.455	0	0	0	4.7	0.018852	0	0	0.062756	0
Contig8962	AC	2	16	13	161	8961	11638	0	180,22	ATGTGGTTTGCTACTGTCTGAC	59.359	45.455	0	0	0	3.51	0.358935	322,19	AGGCACTTCTGAATCGGTC	57.905	52.632	0	0	19.09	4.79	4.09457	0	0	4.4535	0
Contig8973	AC	2	18	41	157	8972	11654	0	94,22	AATGAAGAAGGCAAGAGTGAGG	59.086	45.455	0	0	0	3.86	0.085964	232,19	AACTTTGGACCTGCAAAGC	57.377	47.368	0	12.01	0	3.51	4.62321	0	0	4.70918	0
Contig8990	AC	2	11	26	154	8989	11672	0	115,23	TGACCTTACTTCAGAGCATTTCC	59.191	43.478	0	0	0	3.13	1.19124	247,22	ATAAACCTGTCTCTGTAATGCC	56.64	40.909	0	0	0	4.4	2.36013	0	0	3.55137	0
Contig8996	AG	2	19	8	299	8995	11680	0	53,22	TTCCTTATCACTAATGGCCAGC	58.951	45.455	0	9.66	0	4.85	0.049125	330,22	TTGGAGTGAGCAATACAAGGAC	59.091	45.455	0	0	0	3.85	0.09115	0	0.11	0.140275	0
Contig8997	AG	2	12	3	212	8996	11681	0	7,24	ATGATAATCTCTGCTATAAACTGC	55.413	33.333	0	0	0	4.4	5.58674	197,22	GTTGACACTGAACCAAGAAAGC	59.052	45.455	0	0	0	3.51	0.052452	0	0	5.63919	0
Contig9013	AC	2	17	41	206	9012	11700	0	79,22	TCACACCTTGTACACTGCATTC	59.622	45.455	0	0	0	2.67	0.621749	263,22	TCAATAACTGACATCCATGGTG	56.909	40.909	7.77	8.44	0	4.17	2.09069	0	0.72	2.71244	0
Contig9080	AC	2	9	13	192	9079	11781	0	198,22	ATTTCCAGAATGTCTCCCTTCC	58.536	45.455	0	0	0	3.46	0.463543	369,21	CTACCTTTGCTGAGCTCCTTG	59.401	52.381	0	0	0	3.61	1.4005	0	0	1.86405	0
Contig9090	AC	2	10	38	154	9089	11795	0	132,22	ATTCTTGGCTTGCTGAGATCTC	59.223	45.455	12.34	12.34	0	2.75	0.222634	264,22	AACAGCTAATTTCCCTCAGCAG	59.418	45.455	0	0	0	4.24	0.417729	0	8.34	0.640363	0
Contig9161	AC	2	9	16	205	9160	11887	0	0,21	ACGAGAAGTTGATGTTGGATC	56.744	42.857	0	0	0	3.36	3.25575	183,22	GAGGGAGTTCTGGGAATGTATC	58.425	50	0	0	0	2.24	0.575367	0	0	3.83111	0
Contig9162	AC	2	20	10	210	9161	11888	0	53,22	TTAGGCTGAGAATGTGTGACTG	58.833	45.455	0	0	0	3.51	0.167183	241,22	GTGGCTGTGGATTTAAAGCTTC	58.915	45.455	0	0	0	3.86	0.084812	0	0	0.251996	0
Contig9220	AG	2	29	7	183	9219	11963	0	96,22	GTCCCTAAGTCTATTGAAGGCC	58.693	50	0	0	0	5.19	0.307137	257,22	CTCTGACTTGATCTCTGGCTTC	58.973	50	0	0	0	3.86	0.026798	0	0	0.333935	0
Contig9226	AG	2	19	14	326	9225	11972	0	55,22	TTATCAGGAAAGCAATACCCGG	58.954	45.455	0	0	0	5.73	0.046198	359,22	GAGCACACTATTTCACTGCTTG	58.67	45.455	0	0	0	4.01	0.329645	0	0	0.375843	0
Contig9305	AC	2	11	7	152	9304	12073	0	0,21	CTTGCAGTCCTCAAGTACTCC	58.788	52.381	0	0	0	3.85	1.21176	128,24	AGTGCAAAGTTCTATATCTGGGTC	59.101	41.667	0	0	0	4.46	2.10057	0	0	3.31233	0
Contig9321	AC	2	15	21	259	9320	12102	0	107,22	TCAGACCTTTCTCCCATTGTTG	59.017	45.455	0	0	0	3.33	0.016773	344,22	CTCTTATTCTGGGCACTCTCAC	58.969	50	0	0	0	3.51	0.031056	0	0	0.047829	0
Contig9336	AC	2	10	12	260	9335	12125	0	39,22	TAGTGACGTTGGCTACATTCAG	58.911	45.455	0	0	0	3.02	0.08925	277,22	ACAGGCTTAACAACAGTCTCTC	58.767	45.455	0	0	0	3.2	0.233181	0	6.71	0.322431	0
Contig9347	AC	2	16	18	407	9346	12141	0	15,22	TCTTGGAACTTGGTACTTGGTG	58.954	45.455	0	0	0	4.17	0.046198	400,22	GGATCGAGGAAGTCTTTGAGTC	58.978	50	0	0	0	3.36	0.021868	0	0	0.068066	0
Contig9350	AG	2	18	21	283	9349	12145	0	22,23	TGAAGAGCTGAAGAATCTAGGAC	58.179	43.478	0	0	0	3.85	1.82061	283,22	GTCTTTGTCAACTCTCTCCACC	59.363	50	0	0	0	4.61	0.363269	0	0	2.18388	0
Contig9357	AG	2	21	5	150	9356	12154	0	71,23	ATCGTCTTGAAGCAACTATGATG	57.776	39.13	0	0	0	3.07	2.22387	199,22	CAGATGCAGAACCAAGTCAAAG	58.595	45.455	0	0	0	2.77	0.405245	0	0	2.62912	0
Contig9361	AC	2	24	10	227	9360	12158	0	13,22	CACTCCTATCCCACATGAAACC	59.221	50	0	0	0	3.27	0.221498	218,22	TTTCTGGACCCTAAGCTCCTAC	59.674	50	0	0	0	3.18	0.674155	0	0	0.895653	0
Contig9387	AG	2	23	11	152	9386	12197	0	203,22	ACATCCCTTCCCACATTTCTTC	59.075	45.455	0	0	0	2.87	0.075441	334,21	CAGTTTCACAGTGAGCTACAG	57.328	47.619	0	8.6	0	2.74	2.67231	0	0	2.74775	0
Contig9413	AC	2	17	42	165	9412	12227	0	46,22	TCACCCTTATCTGTTCCAAAGC	59.085	45.455	0	0	0	3.51	0.084659	189,22	GGCTTGCAGTTTACACTTTCTG	59.116	45.455	0	0	0	3.02	0.116366	0	0	0.201025	0
Contig9446	AC	2	12	3	228	9445	12270	0	78,22	CACAGTTTAACACCAAGCCAAG	59.047	45.455	0	0	0	3.61	0.046548	283,23	TGTCTGTCAGATTGCAGTAACTC	59.202	43.478	0	0	0	3.01	1.20237	0	0	1.24892	0
Contig9473	AG	2	32	5	162	9472	12309	0	88,22	ACTGAAGGTGCAACTACTCAAC	59.294	45.455	0	0	0	3.18	0.293873	228,22	GAGGAGGGAGGTGGAATTAAAG	58.615	50	0	0	0	1.85	0.384748	0	0	0.678622	0
Contig9518	AC	2	13	11	272	9517	12362	0	109,22	AATTATCTCTGTGCATGGAAGG	56.965	40.909	0	0	0	3.46	2.03492	359,22	AATTGGCATTCTAACACTTGGG	57.962	40.909	0	0	0	4.12	1.03842	0	0	3.07334	0
Contig9518	AG	2	18	11	271	9517	12363	0	110,22	ATTATCTCTGTGCATGGAAGGG	58.679	45.455	0	0	0	3.95	0.321403	359,22	AATTGGCATTCTAACACTTGGG	57.962	40.909	0	0	0	4.12	1.03842	0	0	1.35982	0
Contig9519	AG	2	17	19	271	9518	12364	0	36,22	ACATCCAGTGAAGACAGATAGG	57.753	45.455	0	0	0	2.57	1.24668	285,22	AGCAAGTTACAGAAGTCTAGCC	58.569	45.455	0	0	0	3.93	0.431484	0	0	1.67817	0
Contig9620	AG	2	22	14	251	9619	12480	0	159,22	TGAGGATAACAGGGTAGTGAGG	59.137	50	0	0	0	3.86	0.137436	388,22	CCTAACGTAATACCAGTGGAGC	59.041	50	0	0.04	0	4.7	0.041248	0	0	0.178683	0
Contig9623	AC	2	11	13	319	9622	12484	0	33,22	ATCTTCTAGCAGTACAGGTCCG	59.814	50	0	0	0	4.79	0.813781	330,22	TACTTTGAACAGCCCATCAGTG	59.355	45.455	0	0	0	3.66	0.354556	0	0	1.16834	0
Contig9647	AC	2	11	7	150	9646	12516	0	82,22	ATGCCGATTTGTTTCAGATATG	55.972	36.364	0	0	0	1.78	3.02758	210,22	GTCCAGTTAAATTCTGCGGTTG	58.925	45.455	0	0	0	3.77	0.074577	0	0	3.10216	0
Contig9690	AG	2	26	9	254	9689	12573	0	20,22	TATCACCTGCTCAGTTGATTGG	58.89	45.455	0	0	0	3.16	0.109611	252,22	TGATTTGCATTTCTTTGGACGG	58.845	40.909	0	0	0	4.79	0.155357	0	0	0.264968	0
Contig9694	AG	2	26	10	276	9693	12577	0	68,22	CTGACATGAGGTAGCTTGACTC	58.976	50	1.73	1.73	0	3.36	0.023976	322,22	CCTTTGAGTACACTTCCTCCAG	58.832	50	0	0	0	3.86	0.167979	0	0	0.191955	0
Contig9700	AC	2	7	17	167	9699	12584	0	111,22	TATGCAAGTAGGTGGTGTATGC	58.961	45.455	0	0	0	3.14	0.038941	256,22	CACCATAGTCCTAGTCCAAAGC	58.965	50	0	0	0	3.51	0.035344	2.26	2.26	0.074285	0
Contig9719	AC	2	11	18	241	9718	12615	0	89,20	AGAGGGCTACAATTTGGCAC	58.923	50	0	0	0	5.01	2.07687	309,21	AGAATCTGGTGTGTTGAGCTG	58.984	47.619	0	0	0	4.24	1.01606	0	0	3.09293	0
Contig9762	AG	2	22	7	279	9761	12675	0	144,22	CTAGGTTTAGAGTGGATGGTGC	58.965	50	0	0	0	5.01	0.035344	401,22	ACTTACCCATAACACCCAGAAC	58.478	45.455	0	0	0	3.01	0.52184	0	0	0.557184	0
Contig9777	AC	2	14	23	222	9776	12696	0	94,22	TTCAAGGCAAGATACTTCGGAG	58.9	45.455	0	0	0	4.63	0.099727	293,23	ACCCTACGTTACAAACTTAATGG	57.306	39.13	0	0	0	3.16	2.69376	0	0	2.79349	0
Contig9806	AG	2	29	7	218	9805	12732	0	78,24	CACTATAAGCAGCATGAATATTTG	55.253	33.333	0	0	0	2.32	5.74732	274,22	GTTTGCATTTGGGTCTTAGAGC	58.915	45.455	0	0	0	4.09	0.084812	0	0	5.83214	0
Contig9817	AC	2	20	47	157	9816	12745	0	190,22	GTCAGATTAGAGTCCACAGCTC	58.715	50	0	0	0	4.09	0.284521	325,22	TGCAGAGTATACATCCCAACTC	58.095	45.455	0	0	0	3.01	0.904662	0	0	1.18918	0
Contig9838	AC	2	7	14	203	9837	12767	0	44,22	TTTGTGTCCCGAGTGTAGATTC	58.838	45.455	0	0	0	2.52	0.161638	225,22	GGAAAGAAAGGTGATTTGCCAG	58.841	45.455	0	0	0	4.85	0.159276	0	0	0.320914	0
Contig9845	AG	2	27	14	285	9844	12776	0	37,22	CTGAAACACTAGGGAACAGAGG	58.832	50	0	6.38	0	3.69	0.167979	300,22	GTTAGTGTAAACGGTGCTTGTG	58.872	45.455	0	0	0	3.33	0.1278	0	0	0.295779	0
Contig9852	AC	2	12	8	248	9851	12785	0	102,22	GTATTGGTGCAAACTTCCACAG	58.852	45.455	0	0	0	3.66	0.148359	328,22	AAAGAAATGCATCCAAGAAGCC	58.567	40.909	0	0	0	4.35	0.433391	0.98	0	0.581751	0
Contig9871	AC	2	17	16	251	9870	12805	0	7,23	AGGGAAATGATGGAGTTCTCAAG	58.926	43.478	0	0	0	3.02	1.07429	237,21	AGAAAGGTTTGTGATGTGACC	57.123	42.857	0	0	0	4.02	2.87745	0	0	3.95174	0
Contig9880	AC	2	13	14	166	9879	12819	0	179,22	GCGTTGGTAGTACTTCTGAGAG	58.988	50	0	0	0	3.2	0.012127	323,22	TGCTACTCAGTACAACAGTCTC	57.99	45.455	0	0	0	3.36	1.00974	0	0	1.02187	0
Contig9885	AC	2	16	20	186	9884	12825	0	139,22	AATTTCCCTGAGGTACAACTGG	58.742	45.455	3.92	3.92	0	4	0.257805	303,22	CTGGATTCAATGAAACTCTGAC	55.859	40.909	0	0	0	3.51	3.14097	0	0	3.39878	0
Contig9904	AC	2	8	63	334	9903	12848	0	143,22	TGGTGGTCTCCTGGTTTCTATC	59.941	50	0	0	0	2.08	0.941083	455,22	GAAATGCCTTCCTGAGACATTG	58.389	45.455	0	0	0	2.82	0.611179	4.08	0	1.55226	0
Contig9917	AG	2	11	25	176	9916	12868	0	150,22	GATCCTTCTCTGATGGCTCAAG	59.031	50	0	0	0	3.02	0.031176	304,22	GTTAGTCTTTACGTTGCTGCTG	58.685	45.455	0	0	0	4.41	0.314972	0	0	0.346147	0
Contig9932	AC	2	13	6	155	9931	12887	0	236,22	GTGCTTCATTTGTTCCAGTTCC	59.11	45.455	0	0	0	3.62	0.110172	369,22	TGTCAACAGTAGTCACACTCAG	58.45	45.455	0	0	0	3.35	0.549623	0	0	0.659795	0
Contig9948	AG	2	20	30	378	9947	12910	0	52,22	TGGAGAGGTAAACTTGTGTCTG	58.43	45.455	0	0	0	3.51	0.570158	408,22	AAGACCTGTCCTCTCTTTCCAG	59.875	50	0	0	0	3.86	0.87491	0	8.14	1.44507	0
Contig9989	AG	2	21	11	210	9988	12962	0	25,22	TCCAGCCTCATTTAAGCAGAAC	59.42	45.455	0	0	0	3.01	0.419538	213,22	CCACAATTCTCCTGCATTGTTG	59.173	45.455	0	0	0	3.33	0.17272	0	0	0.592258	0
Contig10011	AC	2	14	13	246	10010	12989	0	90,22	GTACTCCCTCCCAACCAATATG	58.685	50	0	0	0	1.78	0.315128	314,22	AGGACTGAAGAATTCCCTGAAG	58.209	45.455	0	5.22	0	3.02	0.791039	0	0	1.10617	0
Contig10059	AG	2	19	10	188	10058	13048	0	167,21	GGGTTAAATTCAGCTCCCTCC	59.111	52.381	0	0	0	4.3	1.11103	332,23	ATATCTTCGGGTTCTAATGTTTC	55.027	34.783	0	0	0	2.78	4.97305	0	0	6.08408	0
Contig10088	AC	2	24	10	256	10087	13086	0	111,22	CAGTCCCTTGAGCAGTAAGAAG	59.166	50	0	0	0	2.85	0.165617	345,22	TGCAGGAGAAATGAGTCTAAGC	58.897	45.455	0	0	0	3.09	0.102752	0	0	0.268369	0
Contig10094	AG	2	26	11	322	10093	13092	0	64,22	GGAATTTCCCAGTCCAGAGTTG	59.682	50	0	0	0	3.16	0.682273	364,22	TCCACAATTCATAGGCAGACTG	58.89	45.455	0	0	0	3.51	0.109611	0	0	0.791884	0
Contig10113	AG	2	19	22	207	10112	13113	0	29,22	GAAGTTTACAGTTGCTTGTGGG	58.787	45.455	0	0	0	4.61	0.212618	214,22	GTAACCTATTGCGCTTTGAACC	58.991	45.455	0	0	0	3.62	0.008687	0	0	0.221305	0
Contig10122	AG	2	20	14	157	10121	13128	0	81,22	CATTAGCACACAAACCACTGTC	58.859	45.455	0	0	0	3.51	0.14067	214,24	ACCCTCCTGTTATGCATCATTATC	59.216	41.667	0	0	0	1.75	2.21637	0	0	2.35704	0
Contig10180	AG	2	23	15	272	10179	13206	0	17,22	ATGGCTGGAAGAATACTGAACG	59.227	45.455	0	0	0	3.95	0.227153	267,22	GAAAGCCACTGTTTGTCTGAAG	58.792	45.455	0	0	0	3.02	0.207772	0	0	0.434925	0
Contig10216	AC	2	12	6	193	10215	13256	0	1,22	TGGTGTACTGGAAGGAAATCTG	58.485	45.455	0	0	0	2.9	0.514724	172,22	TGACTCAATTAAGGAAGCCACG	59.426	45.455	0	0	0	4.94	0.425802	0	0	0.940527	0
Contig10246	AG	2	22	26	301	10245	13295	0	17,22	GTATGCAGACTCAGTTCAAACG	58.427	45.455	0	0	0	3.6	0.573199	296,22	TAGAGAGTACTGTGAAGGAGGC	59.149	50	0	0	0	4.7	0.149263	0	0	0.722462	0
Contig10262	AC	2	15	8	283	10261	13313	0	7,22	ATTTCTGCCATACAAATCTGCC	58.104	40.909	0	0	0	4.85	0.896017	268,22	CCTTCAAGATCTTCAGGAGGTG	58.894	50	0	10.85	0	4	0.105792	0	0	1.00181	0
Contig10310	AC	2	9	8	165	10309	13379	0	56,22	AACCCTTCGAACGTCACTTAAG	59.367	45.455	0	0	0	1.85	0.367082	199,22	TGGTTTCACTGTTCAGTACCAG	58.961	45.455	0.91	14.46	0	4	0.038941	0	0	0.406023	0
Contig10329	AG	2	27	20	238	10328	13402	0	42,23	GGGAAATAGTATGTGGCTACTCC	58.875	47.826	0	0	0	3.85	1.12501	258,22	TCATCCAAGTCACATCATCCAC	58.89	45.455	0	0	0	4.02	0.109611	0	2.1	1.23462	0
Contig10341	AG	2	17	2	158	10340	13418	0	7,24	ATGATAATCTCTGCTATAAACTGC	55.413	33.333	0	0	0	4.4	5.58674	143,22	AAGTCCCAATACAGTCCAAAGG	58.742	45.455	0	0	0	3.11	0.257805	0	0	5.84454	0
Contig10344	AC	2	15	13	276	10343	13421	0	30,22	GAGAGATTACTTCCAGGCACAG	58.969	50	0	0	0	3.66	0.031056	283,23	CACAATGAAACCCTTGGAAAGAG	58.888	43.478	0	0	0	2.85	1.11177	0	0	1.14282	0
Contig10350	AG	2	22	25	263	10349	13428	0	12,23	GTGAGCTAACTTGTGAATACTGC	58.54	43.478	0	0	0	4.4	1.45974	253,22	GGTAGTAGGGTTTCTGTCTTGC	59.164	50	0	0	0	4.01	0.163825	0	0	1.62357	0
Contig10353	AC	2	17	20	159	10352	13432	0	93,22	CCTTTCAGCCAAGATTTCAAGC	59.172	45.455	0	0	0	4.01	0.172132	230,22	AGGCTATAAATACCTACAGTGG	55.262	40.909	0	0	0	4	3.73798	0	0	3.91011	0
Contig10354	AG	2	25	8	255	10353	13433	0	1,22	ACAGGGCTCTAGTCTCTCTTAG	58.611	50	0	0	0	2.18	0.389444	234,22	TGTCCATACTGCTGTTCTCTTG	58.833	45.455	0	0	0	3.02	0.167183	0	0	0.556627	0
Contig10355	AC	2	12	3	248	10354	13434	0	25,22	CAGTCACTTGCAAGATGGAGAG	59.754	50	6.3	18.03	0	3.2	0.754382	251,22	TGGCCTTCAGTTTGTAAGACTG	59.289	45.455	0	0	0	3.51	0.289149	0	4.21	1.04353	0
Contig10372	AG	2	26	7	216	10371	13453	0	0,23	AACAAGTTACATGATATAGGCAC	55.284	34.783	0	0	0	5.01	4.71606	194,22	ATATTGCAAGAGGACAGAGTGC	59.225	45.455	0	0	0	4.4	0.224899	0	0	4.94096	0
Contig10380	AG	2	24	7	253	10379	13460	0	120,22	ATCCAGCAGACTTATAGCAACC	58.69	45.455	0	0	0	3.77	0.309791	350,23	GGACACTGGTTAAGCTTTAAAGG	58.389	43.478	0	13.27	0	3.11	1.61078	0	0	1.92057	0
Contig10385	AC	2	10	27	209	10384	13466	0	68,22	CAGGAATGCACTTTCACACTAC	58.339	45.455	0	0	0	2.73	0.660665	255,22	ATTCTGACTGCATCCTTCCATC	58.952	45.455	0	0	0	3.51	0.04766	3.02	0	0.708324	0
Contig10385	AG	2	21	27	282	10384	13467	0	256,22	ATGGAAGGATGCAGTCAGAATC	58.952	45.455	0	0	0	2.52	0.04766	516,22	CATATCGTCATCCAGAGTCCAG	58.585	50	0	0	0	3.86	0.415451	0	6.14	0.463111	0
Contig10485	AC	2	8	13	165	10484	13594	0	248,22	GGACAGGTGAAAGGAAGTACTC	58.834	50	0	0	0	2.59	0.165594	391,22	CCTTCAATCCCAAATTCGTGTG	58.916	45.455	0	0	0	3.82	0.084076	0	0	0.24967	0
Contig10487	AC	2	21	27	303	10486	13596	0	16,22	CCGGTTAGTACTTGGATGCTAC	59.041	50	0	0	0	3.58	0.041248	297,22	GATGTAGCAATAGTACTGGCGG	59.434	50	0	5.93	0	6.13	0.434142	18.55	12.87	0.47539	0
Contig10498	AC	2	9	21	225	10497	13613	0	58,22	ATGAAAGCTAACCACCCAGAAG	59.082	45.455	0	0	0	2.85	0.082041	262,21	GGGTTTCTAAAGGGTGCTCTC	59.049	52.381	0	0	0	3.2	1.0493	0	0	1.13134	0
Contig10502	AC	2	18	11	213	10501	13618	0	91,22	ACGAGGCAGAATACCAGTTATG	58.703	45.455	0	0	0	1.9	0.297484	282,22	TTTCCCTAAGGTTCTGTCCCTC	59.873	50	0	0	0	4.3	0.872678	0.61	0	1.17016	0
Contig10503	AC	2	19	19	150	10502	13619	0	14,21	TCAGTCTGTGATCCATTACGC	58.587	47.619	0	0	0	4.42	1.4126	142,22	AGTGCTTCATTTGTTCCAGTTC	58.185	40.909	0	0	0	3.01	0.815316	0	0	2.22792	0
Contig10508	AC	2	9	18	224	10507	13626	0	97,22	ATTGTTATGTAGGCACCACTGG	59.15	45.455	0	0	0	4	0.150492	299,22	AAGCTTCTGTTATTCCTGGTGG	59.082	45.455	0	0	0	4.61	0.082041	0	0	0.232533	0
Contig10545	AC	2	6	26	424	10544	13674	0	44,22	CAGAGTAGACGTTATGGGTTGG	58.975	50	0	0	0	3.77	0.025385	448,20	GACCTCCAATGAATCCCAGG	58.41	55	0	0	0	4.45	2.59033	0	0	2.61572	0
Contig10545	AG	2	12	26	289	10544	13675	0	44,22	CAGAGTAGACGTTATGGGTTGG	58.975	50	0	0	0	3.77	0.025385	311,22	CCGTATTCTAGCTGGGTTACAC	59.041	50	0	4.1	0	2.9	0.041248	0	0	0.066633	0
Contig10549	AC	2	16	21	212	10548	13680	0	113,22	TTACTGCCAATCTGTGACTCTG	58.833	45.455	0	0	0	3.35	0.167183	302,23	AGCTAACTGTCAAGACTCTGAAC	58.887	43.478	0	0	0	3.18	1.11323	0	0	1.28041	0
Contig10581	AG	2	21	30	219	10580	13720	0	27,22	AGAGTGGGTGTCAACTGAAATG	59.287	45.455	0	0	0	2.32	0.287033	225,21	GAACATCACAAAGCTGGCATC	58.873	47.619	0	0	0	3.91	1.12728	0	0	1.41431	0
Contig10590	AC	2	17	11	241	10589	13730	0	0,21	CTAGCAAGCATACAGGACCAG	58.924	52.381	0	0	0	4	1.07643	221,20	GGCTGCTTTACCACTCTGTG	59.587	55	0	0	0	3.66	2.58697	0	0	3.6634	0
Contig10652	AC	2	20	7	216	10651	13807	0	71,22	AATCGCTCTCCATTGAATTCTG	57.599	40.909	0	0	0	3.02	1.40092	264,23	GTGAACCATTTGCATTTACTGTG	57.922	39.13	0	0	0	3.66	2.07766	0	0	3.47859	0
Contig10728	AC	2	13	4	279	10727	13916	0	39,22	CTCAAAGCGGTTTACAATCACC	58.925	45.455	0	0	0	4.02	0.074577	298,20	CTATCCAGGCTGCTAAGATG	55.851	50	0	0	0	2.9	5.14899	0	0	5.22357	0
Contig10766	AG	2	13	17	180	10765	13969	0	74,22	TCCTGTGTTCTTCTGACAAACC	59.224	45.455	0	0	0	3.27	0.223768	230,24	AGTATATCATGAAGCAGTTGTGTG	57.85	37.5	0	0	0	3.82	3.15028	0	0	3.37405	0
Contig10823	AG	2	14	36	152	10822	14044	0	191,22	CATCCATCCATCTGTCTGTCTG	59.032	50	0	0	0	3.51	0.031853	322,21	AGTGTGACTTTAAGCTGCCAG	59.26	47.619	0	0	0	4.85	1.26013	0	0	1.29198	0
Contig10827	AC	2	14	8	277	10826	14048	0	106,22	TTAAACAGTTTGGGAGGTAGCC	59.015	45.455	0	0	0	3.93	0.014686	361,22	TGCACTGAGTTGTATAAGGCTG	59.163	45.455	0	0	0	4.85	0.162627	0	0	0.177313	0
Contig10829	AC	2	12	16	223	10828	14050	0	150,22	TAGTGCCATCTCTCTGTCCTAG	58.947	50	0	0	0	3.02	0.052803	351,22	CAAGGTATACGTCTCTGGTCAG	58.459	50	0	0	0	3.51	0.540539	0	0	0.593343	0
Contig10842	AG	2	25	13	172	10841	14064	0	45,23	CCTCGAAGCCTGAACAATATTTC	58.593	43.478	0	0	0	2.17	1.40738	196,21	GCCATTCAGATCAGACAGGAG	58.92	52.381	0	0	0	3.69	1.07952	0	0	2.48689	0
Contig10857	AC	2	15	6	335	10856	14083	0	45,22	ACGAGATGAGGTGAGTAACAGG	60.011	50	0	0	0	4	1.01066	358,22	TGCTAAGGAGATGCTGATTGTC	58.963	45.455	0	0	0	3.18	0.037499	0	0	1.04815	0
Contig10867	AG	2	15	13	377	10866	14097	0	35,22	CTCATGGTCAGAGCTTCAAGAG	59.234	50	0	0	0	2.85	0.233852	390,22	TACTGTGATTGGCTAATGTGGG	58.886	45.455	0	0	0	4.61	0.114224	0	0	0.348076	0
Contig10885	AG	2	23	16	277	10884	14120	0	39,22	GAGAAACACTGTGCAGGAATTG	58.856	45.455	0	0	0	2.32	0.143735	294,22	GCCCTTGAAAGAAATCCATGTG	58.906	45.455	0	0	0	3.21	0.094467	0	0	0.238202	0
Contig10901	AC	2	20	13	262	10900	14142	0	116,22	TGACTTGGAATGCAATTAAGCC	58.308	40.909	0	0	0	4.35	0.692185	356,22	TGACCTTCCAGCTAATGAATGG	58.883	45.455	2.8	2.8	0	3.16	0.117318	0	0	0.809504	0
Contig10905	AC	2	10	25	150	10904	14147	0	19,22	ACTGTAGAGCTGAACTGAACAC	58.775	45.455	0	4.82	0	3.32	0.224883	148,21	GCACTTCAAAGCTAAACAGGC	59.077	47.619	0	0	0	4.85	1.07729	4.91	8.98	1.30217	0
Contig10927	AC	2	12	9	153	10926	14175	0	46,23	TGCCTATATGCTTCCTGATGAAC	59.127	43.478	0	0	0	3.18	1.12659	175,24	CTGTAGGACTTGATCTTTATGTTC	55.817	37.5	0	0	0	3.18	5.18326	0	0	6.30985	0
Contig10946	AG	2	26	7	279	10945	14206	0	26,22	TACAAAGACTCACTAGGGACAG	57.362	45.455	0	0	0	3.51	1.6379	283,22	AATTCAAAGTGTGGAGACTGGC	59.879	45.455	0	0	0	4.85	0.879457	0	0	2.51736	0
Contig10969	AG	2	15	8	395	10968	14240	0	46,22	TGAAACCCGTCATAACTCTTCC	58.83	45.455	0	0	0	3.46	0.169574	419,22	AATGACTGTGCTGGACTACATG	59.16	45.455	0	3.13	0	3.21	0.160223	0	0	0.329797	0
Contig10980	AG	2	22	16	294	10979	14254	0	10,24	TGAAGCACAAACTCCCATATAAAG	58.014	37.5	0	0	0	1.85	2.98643	282,22	AAATGGAGCTTCAGAGGAGTTG	59.086	45.455	0	0	0	3.16	0.085964	2.48	4.07	3.07239	0
Contig10999	AC	2	10	19	215	10998	14279	0	81,22	GTCTCCATCAAACTAGATCGGG	58.775	50	0	0	0	5.14	0.224883	273,23	AGGGAGTGTTATTAGCTGATGTG	58.744	43.478	0	0	0	3.21	1.25556	0	0	1.48045	0
Contig10999	AC	2	11	19	229	10998	14280	0	81,22	GTCTCCATCAAACTAGATCGGG	58.775	50	0	0	0	5.14	0.224883	290,20	CCGACATCTAGCTCAGGGAG	59.796	60	0	0	0	4.3	2.7957	10.42	10.92	3.02059	0
Contig11003	AG	2	27	7	260	11002	14286	0	19,22	TTGGTGGAATCTACTGTGGTAC	58.223	45.455	0	0	0	3.34	0.776935	257,22	GTTTGGGCATTGTGAATACTGG	58.909	45.455	0	0	0	4	0.091481	0	0	0.868416	0
Contig11009	AC	2	16	18	161	11008	14295	0	29,23	ACTGCTACGTATCACTAAATGTC	56.969	39.13	0	0	0	3.06	3.03117	168,22	CAAGTTAACCAGGCACACAAAG	59.047	45.455	0	0	0	2.77	0.046548	0	0	3.07772	0
Contig11026	AC	2	22	16	277	11025	14316	0	25,22	AACATGACACAAACTCTCCTTG	57.59	40.909	0	0	0	3.61	1.41006	280,22	TACTTTCTGTTCTTTCCCAGGC	59.019	45.455	0	0	0	4.85	0.018852	0	0	1.42891	0
Contig11035	AG	2	29	5	194	11034	14328	0	96,22	TATCTGCCATGCCTTATTCCTC	58.481	45.455	0	0	0	3.71	0.518783	268,22	TTCTTGCTTATAACCCAAACAG	55.4	36.364	0	0	0	3.16	3.60017	0	0	4.11896	0
Contig11040	AG	2	26	10	326	11039	14335	0	31,22	TATTTAAGCACTTTGAGGCAGC	58.056	40.909	0	0	0	5.25	0.943707	334,23	GTGTTTCACTCTCCCTCAATTTG	58.646	43.478	0	0	0	2.32	1.35441	0	0	2.29811	0
Contig11056	AC	2	8	17	163	11055	14357	0	29,22	CTAGTCTGTCCCATAAAGCCTC	58.435	50	0	0	0	4.7	0.564979	170,22	AGCCTGAATCTCACTTCTGATC	58.362	45.455	0	0	0	2.92	0.637785	0	0	1.20276	0
Contig11058	AC	2	13	24	183	11057	14359	0	147,21	AGGGCTCAACTCTTCCATCTG	60.215	52.381	0	0	0	2.9	2.2153	308,22	GACCCTTACACCATTTCTCCTG	59.156	50	0	0	0	3.86	0.155988	0	0	2.37129	0
Contig11059	AC	2	16	14	253	11058	14360	0	59,22	GAAATGCCAGGGATTGAACTTG	58.906	45.455	0	0	0	3.16	0.094467	290,22	TTTACATCCGTCTTGTCTCCAG	58.573	45.455	0	0	0	3.86	0.426735	0	0	0.521202	0
Contig11075	AG	2	14	19	167	11074	14384	0	4,20	TTCAGATTGGAATGGCAGGC	59.285	50	0	0	0	4.85	2.28517	151,20	AGTGTTGGCCGTCTGTAATG	58.942	50	0	0	0	1.9	2.05751	0	0	4.34268	0
Contig11098	AC	2	15	9	342	11097	14415	0	18,22	CAATAGACTGGTACTTCTGCCC	58.965	50	0	0	0	5.36	0.035344	338,22	CCTAGAAGAAATCCAACTGCCC	59.485	50	0	0	0	5.36	0.484622	0	7.52	0.519966	0
Contig11169	AG	2	22	13	347	11168	14510	0	43,22	CTCTCCATCCTCAACATTTCCC	59.219	50	0	0	0	3.97	0.219217	368,22	TGTGCCTTTACTGGGAAAGATG	59.35	45.455	0	2.4	0	2.9	0.349635	4.6	4.6	0.568852	0
Contig11183	AG	2	15	27	185	11182	14529	0	79,20	TGTTCCACCACTTAACAGCG	59.16	50	0	0	0	5.18	2.15985	242,22	TTCTAGAGGCCTGCATTCTATG	58.156	45.455	0	0	0	2.23	0.843882	0	0	3.00373	0
Contig11185	AC	2	11	23	398	11184	14531	0	118,22	ATGCTAATTTGCTGCCATTCAC	58.97	40.909	0	9.57	0	3.18	0.029633	494,22	CCCTGATTAGTATTTGGACGGG	59.026	50	0	0	0	5.28	0.025731	0	0	0.055364	0
Contig11186	AG	2	21	21	202	11185	14532	0	85,22	ACAGAAGTAGCAGGCTAAAGTC	58.569	45.455	0	0	0	3.01	0.431484	265,22	TTGGGATAGCTTTAACCACCAG	58.812	45.455	0	0	0	4	0.188186	0	0	0.61967	0
Contig11188	AC	2	17	19	175	11187	14533	0	26,22	AGTAGTGATAACAGTCCACCAC	57.964	45.455	0	0	0	4.16	1.03578	179,22	CTACTCATACAACCCAGCTGTG	59.233	50	0	3.41	0	3.66	0.232742	0	0	1.26852	0
Contig11201	AC	2	7	34	253	11200	14550	0	25,22	TGGCTCACGATTTATCCATCTG	59.03	45.455	0	0	0	2.9	0.030498	256,22	ATAACGTGCCCAATTCTCTGAG	59.227	45.455	0	0	0	3.35	0.227153	0	6.63	0.257651	0
Contig11208	AG	2	19	18	291	11207	14558	0	60,22	ATACAGTTGTTCACCTGCATCC	59.42	45.455	0	0	0	3.51	0.419538	329,22	CTTAAGCCAACACCAATACTCG	58.149	45.455	0	0	0	4.18	0.851482	0	0	1.27102	0
Contig11229	AC	2	18	3	175	11228	14593	0	0,18	CTACTCATGCGGGAACTC	55.249	55.556	0	0	0	3.01	7.75133	153,22	ATGTGGGATATTCAGAAGACGC	59.03	45.455	0	0	0	5.19	0.029819	0	0	7.78115	0
Contig11229	AG	2	24	3	175	11228	14594	0	0,20	CTACTCATGCGGGAACTCTG	58.528	55	0	0	0	3.35	2.47165	153,22	ATGTGGGATATTCAGAAGACGC	59.03	45.455	0	0	0	5.19	0.029819	0	0	2.50147	0
Contig11247	AC	2	19	34	218	11246	14615	0	5,24	GTCAGGCTGGGTATTAAATTTATC	56.393	37.5	0	12.73	0	1.75	4.6069	201,22	TCAAGTTAGAAGAAGGCATGCC	59.42	45.455	25.98	25.98	0	4.4	0.419538	0	0	5.02644	0
Contig11269	AG	2	25	5	200	11268	14648	0	112,22	TGCAACCAAACACTGACAATTG	59.236	40.909	0.09	0.09	0	2.32	0.236064	290,22	TAATGCTGACACTAGGGAATTC	56.374	40.909	0	0	0	2.17	2.6259	0	0	2.86196	0
Contig11285	AG	2	19	22	218	11284	14671	0	117,22	TGTGGATGTATATGGGTTCACG	58.698	45.455	0	0	0	4.35	0.301856	313,22	CTTAATGAAAGTGCCAGGTGTG	58.589	45.455	0	0	0	3.82	0.410796	0	0	0.712652	0
Contig11353	AG	2	27	17	177	11352	14756	0	45,22	ATATGAAAGCAAACCAAGGATG	55.785	36.364	0	0	0	3.51	3.21547	201,21	CACCCACTCTGATGCCAATTC	60.011	52.381	0	0	0	2.17	2.01064	0	0	5.22611	0
Contig11363	AG	2	13	46	292	11362	14774	0	17,19	ATCCGTCCATCCCTCTGTC	58.936	57.895	0	0	0	3.51	3.06439	287,22	GCCACTTAAGTTTGAGAAAGCC	58.851	45.455	0	0	0	4.35	0.149133	0	0	3.21352	0
Contig11368	AC	2	7	7	209	11367	14781	0	73,22	AAGGCAATTAGAGCACCTAGTC	58.625	45.455	0	0	0	2.59	0.375442	260,22	GCACATGTAAGATAGCCCTCTC	59.101	50	0	0	0	3.2	0.100745	0	0	0.476186	0
Contig11371	AC	2	16	7	221	11370	14786	0	128,22	ATTCTGACTGCATCCTTCCATC	58.952	45.455	0	0	0	3.51	0.04766	327,22	CAGGAATGCACTTTCACACTAC	58.339	45.455	0	0	0	2.73	0.660665	3.02	1.05	0.708324	0
Contig11373	AG	2	14	11	317	11372	14790	0	165,22	CTTGTGCAGTTATCATGGCAAC	59.244	45.455	0	0	0	4.17	0.244268	460,22	ATGAGGAATTACGCACTAGAGC	58.775	45.455	0	0	0	4.09	0.224883	0	0	0.469152	0
Contig11389	AG	2	20	29	216	11388	14815	0	76,22	GCCATTTGAACATTTCCTTTGC	58.34	40.909	0	0	0	3.68	0.659597	270,22	TGCTCATAAACCATAGCAGCTG	59.554	45.455	6.8	6.8	0	4.24	0.554275	0	0	1.21387	0
Contig11391	AG	2	17	3	217	11390	14817	0	53,22	AACTGGACTGGTCTGCAATATG	59.154	45.455	0	0	0	1.78	0.154163	249,21	CTAGTTCCTGGAATGGCTCTC	58.294	52.381	0	0	0	3.2	1.70647	0	0	1.86064	0
Contig11400	AC	2	8	6	298	11399	14827	0	119,21	TGCCCTCCATAATTGCTAGTC	58.276	47.619	0	0	0	2.59	1.72414	395,22	AGCCGGTTAGTAATGATTTCCC	58.953	45.455	0	0	0	3.97	0.046928	0	0	1.77107	0
Contig11401	AC	2	6	36	256	11400	14828	0	71,22	ACTGTCACATCCTTCCAGAAAC	59.023	45.455	0	0	0	2.78	0.022989	305,22	CTCAATCAGGAAGTTGCTCTCC	59.491	50	0	0	0	3.71	0.491169	0	0	0.514158	0
Contig11420	AC	2	6	44	160	11419	14856	0	112,22	TCAGAGGAAGAGGGTGTAAGAC	59.344	50	0	0	0	3.01	0.343652	250,22	TCATATTCAGCATTCCTTCCCG	59.024	45.455	0	0	0	5.14	0.023676	0	0	0.367328	0
Contig11430	AG	2	24	16	246	11429	14866	0	18,22	CTCCTCTGAATCTTAGCATCGG	58.845	50	0	0	0	4.18	0.155357	242,22	AATTTGTGACTGGGTGATGGAG	59.348	45.455	0	0	0	3.86	0.34765	0	0	0.503007	0
Contig11436	AG	2	16	7	255	11435	14872	0	50,22	GATTTGCCTTGGGAAACTCTTG	58.841	45.455	0	4.06	0	3.02	0.159276	283,22	CTGGGTTGGGAAATACTGTGAG	59.42	50	0	0	0	3.51	0.419538	0	0	0.578813	0
Contig11441	AC	2	10	10	359	11440	14878	0	6,22	TAAGTGGTTCTGTCTTGCACTC	59.033	45.455	0	0	0	3.51	0.032529	344,21	ATACGAGGTGGTTGGTTTGTG	59.259	47.619	0	0	0	3.33	1.25899	0	0	1.29152	0
Contig11456	AG	2	16	24	294	11455	14896	0	84,22	CTAAGCAGGCCTCATCGTCTAG	60.788	54.545	0	0	0	2.43	1.78821	356,22	GACGTTTCCTTGCAGAGAATTG	58.93	45.455	0	0	0	2.32	0.070241	1.83	0.94	1.85845	0
Contig11457	AG	2	19	11	255	11456	14897	0	118,22	AATGCCACTGTGAAGATACTGG	59.154	45.455	0	0	0	4	0.154163	351,22	GCAGAGCTGGGTTTACTACTAG	58.71	50	0	0	0	2.57	0.289679	0	0	0.443842	0
Contig11464	AC	2	12	18	181	11463	14907	0	75,22	ACTCACAATTTACTGAAACGGC	58.269	40.909	0	0	0	5.68	0.731344	236,20	AAACAATTCAGGTGGTCGTG	57.306	45	0	0	0	4.35	3.6944	0	0	4.42574	0
Contig11470	AG	2	19	19	254	11469	14915	0	93,22	ACACTTTCCACACAGATATGGG	58.817	45.455	0	0	0	4	0.183281	325,22	TACAAAGTGCATCCGTCGTATC	59.308	45.455	0	0	0	2.24	0.308256	0	0	0.491537	0
Contig11472	AG	2	19	17	335	11471	14919	0	18,22	GACTTTCTCTTGTGTCTCCAGG	59.101	50	0	0	0	4.45	0.100745	331,22	TGTAGAAGTGGAATGCAGCTTC	59.424	45.455	3.62	3.62	0	3.86	0.424023	0	0	0.524768	0
Contig11496	AC	2	11	18	212	11495	14944	0	1,22	TCATCTCCAGACTACAGTTCCC	59.41	50	0	0	0	3.97	0.409944	191,22	TTGGAGATTCAGCCCAAACTAG	58.817	45.455	0	0	0	2.57	0.183281	0	0	0.593225	0
Contig11512	AG	2	17	14	195	11511	14964	0	27,22	TTCCTTTCAGCACCAGTTACTG	59.289	45.455	1.16	1.16	0	2.74	0.289149	200,22	ATTCCATGATGACTGCAAGGAC	59.483	45.455	0	0	0	3.85	0.48338	0	0	0.772529	0
Contig11535	AC	2	21	5	213	11534	14990	0	50,22	TTCCTTACACACACTGCATTCC	59.618	45.455	0	0	0	3.01	0.618443	241,22	TCAATAACTGACATCCATGGTG	56.909	40.909	7.77	8.44	0	4.17	2.09069	0	0	2.70913	0
Contig11539	AG	2	26	14	197	11538	14994	0	65,22	AACTACCTCTGCTTCTCACTTG	58.5	45.455	0	0	0	3.16	0.499676	240,22	GAAACGGACAGATCTAATTGGG	57.61	45.455	0	0	0	4.12	1.39035	0	0	1.89003	0
Contig11552	AC	2	18	33	150	11551	15010	0	69,24	TTTCTGGTGTACACGGATATTTAC	57.55	37.5	0	5.75	0	2.01	3.44981	195,24	TAAATAGTAGGGATGTGCATTTGG	57.572	37.5	0	0	0	3.28	3.42833	0	0	6.87814	0
Contig11591	AG	2	25	16	204	11590	15053	0	152,22	ACTGATGGAAATAGAAGCTGCC	59.219	45.455	0	0	0	4.85	0.219217	334,22	TTACAGTCCCAGATGTCATTGC	59.157	45.455	0	0	0	3.56	0.156596	0	0	0.375813	0
Contig11593	AC	2	8	29	266	11592	15055	0	18,21	AGTCAAACACTCTCCCACTCC	60.077	52.381	0	0	0	3.85	2.0768	262,22	ATATTCGTTCTTAAGGGCTGCC	59.289	45.455	7.78	7.78	0	4.85	0.288621	0	0	2.36542	0
Contig11603	AG	2	22	9	166	11602	15064	0	231,22	TCAACCCTGCTTAGATTCCAAG	58.817	45.455	0	0	0	3.61	0.183281	373,24	TTATAAGATCAAACTTCCAAAGGG	55.605	33.333	0	0	0	3.95	5.3954	0	0	5.57868	0
Contig11605	AC	2	8	26	392	11604	15065	0	4,22	CATGCAGAGACTCCATAACCTC	59.034	50	0	0	0	3.85	0.033879	374,22	TTCTAACACTAACCACTGCCAC	59.028	45.455	0	0	0	5.01	0.02846	0	0	0.062339	0
Contig11626	AC	2	7	15	250	11625	15094	0	28,22	AGTTGTGGAGTGTTATGTGACC	59.026	45.455	0	0	0	4.02	0.025731	256,22	CCCTTATCTTATCCACCAAGCC	59.016	50	0	0	0	4.35	0.016078	0	0	0.041809	0
Contig11630	AC	2	7	76	220	11629	15098	0	67,22	GAAGACGTAGCCTACTCACAAG	58.988	50	0	0	0	3.16	0.012127	265,22	TCACATCAACCATAGCTTGAGG	58.89	45.455	0	0	0	3.86	0.109611	0	0	0.121738	0
Contig11636	AC	2	12	5	180	11635	15105	0	11,22	ATCTGACGTCCCTAGAAGACAC	59.748	50	0	3.31	0	3.67	0.748309	169,22	TCCTACCTCTACAATTCCTCCC	58.861	50	0	0	0	4.3	0.139396	0	0	0.887705	0
Contig11636	AG	2	6	5	272	11635	15106	0	73,22	GCAGCAGATAAAGAGGAAGACC	59.557	50	0	0	0	3.85	0.557217	324,21	AGGCACTTTCAAGAACCATTG	57.744	42.857	0	2.37	19.09	2.82	2.25595	0	0	2.81317	0
Contig11637	AC	2	17	12	233	11636	15107	0	131,22	TAGTTGTGAGTGGCCATTCTAG	58.296	45.455	0	3.19	0	2.43	0.704425	342,22	AACATAGTAGGACTCCAGGTGG	59.405	50	0	0	0	4.61	0.40529	0	0	1.10972	0
Contig11671	AC	2	6	37	166	11670	15149	0	209,21	GAAGGAAAGAGGCAAACATGC	58.798	47.619	0	0	0	4.06	1.20244	353,22	CAAAGATGTTGCAGTGCTGAAG	59.44	45.455	0	0	0	3.02	0.44017	0	0	1.64261	0
Contig11715	AG	2	13	21	184	11714	15207	0	123,22	TTCTCCTTAGCATGCAAGAGAG	58.631	45.455	19.01	19.01	0	3.2	0.368992	285,22	GCCACAGAGTCTAGGAGAAATG	58.969	50	0	9.65	0	2.32	0.031056	0	0	0.400048	0
Contig11720	AG	2	8	63	189	11719	15212	0	106,22	GGCAGTTAAAGTCATGCTGAAC	58.923	45.455	2.83	2.83	0	3.18	0.077484	273,22	TTAATTGGCTGAAATGCGGAAG	58.648	40.909	0	0	0	3.46	0.351753	0	0	0.429238	0
Contig11732	AG	2	20	11	213	11731	15227	0	126,22	TAGACCCTCCTCTTTCAGTCAG	59.075	50	0	0	0	3.51	0.074776	317,22	CAAGCTTTATGACGTGTGGAAG	58.674	45.455	0	0	0	3.46	0.326167	0	0	0.400943	0
Contig11792	AC	2	17	29	247	11791	15314	0	44,22	CAACTATAGCCTCAGGACACAC	58.972	50	0	0	0	3.82	0.028214	269,22	CTTGTCTTTGTAGCTGTGCCTG	60.528	50	0	0	0	4.85	1.52773	0.47	3.98	1.55594	0
Contig11797	AG	2	12	36	150	11796	15322	0	54,22	CTTCTCTGGAATAGGAGCTGAC	58.441	50	0	0	0	3.51	0.558804	182,22	CCTCCTAGCTATGGATTGTGTG	58.764	50	0	3.19	0	3.82	0.235689	0	0	0.794493	0
Contig11808	AC	2	10	7	287	11807	15335	0	53,22	ATCACTTAAGGCAGATTTCCGC	59.816	45.455	0	0.86	0	5.54	0.816164	318,22	TGACTAACAAGCAGGACTGATG	58.833	45.455	1.14	1.14	0	3.07	0.167183	0	0	0.983347	0
Contig11820	AG	2	25	24	302	11819	15355	0	23,22	ACTTCATTCTCAGGTTGGTTCC	59.016	45.455	0	0	0	3.62	0.016078	303,22	AAGCAAGGTCAGTACTTGGAAG	59.023	45.455	0	4.98	0	3.46	0.022989	0	0	0.039067	0
Contig11827	AC	2	23	8	232	11826	15363	0	1,22	TGCAAGCCTCCAATAACAGAAG	59.683	45.455	0	0	0	2.85	0.682568	211,22	CTGGATATGGTGTACAGATGGC	59.095	50	0	0	0	4.4	0.095009	0	0	0.777577	0
Contig11844	AC	2	7	39	214	11843	15380	0	30,22	GACTCCAGATTTAAAGAGCAGC	57.878	45.455	0	0	0	5.25	1.12165	222,22	TGCTTGGAACTGTATGGTATGG	58.886	45.455	0	0	0	2.74	0.114224	0	0	1.23587	0
Contig11845	AG	2	14	11	191	11844	15382	0	13,22	AGTGGGCAGAACATTATATACC	56.147	40.909	0	0	0	2.73	2.85298	180,24	CGGGTGTTAATCCTATTATTTGTG	56.664	37.5	0	0	0	3.33	4.33568	0	0	7.18865	0
Contig11848	AG	2	15	31	307	11847	15386	0	84,22	GGCACCTTTAAGACCAACAAAG	58.779	45.455	0	0	0	2.77	0.220771	369,22	TTGCCTATCTCAATGACATGGG	58.949	45.455	0	0	0	4	0.051329	0	0	0.272101	0
Contig11862	AG	2	12	5	355	11861	15402	0	9,22	AGGGAAAGGGAAATGGGAATAC	58.52	45.455	0	0	0	1.89	0.47955	342,22	CCGTGCTGAACTTTAAATCTCG	58.748	45.455	0	0	0	4.04	0.251857	0	0	0.731406	0
Contig11899	AC	2	12	12	159	11898	15450	0	123,22	TAAGTTGGAAGCGACTTGACAG	59.366	45.455	0	0.45	0	3.51	0.365656	258,24	CCACCCTGGTATTTCTTAGTAGTC	58.859	45.833	0	0	0	2.59	2.14061	0	0	2.50627	0
Contig11907	AC	2	13	36	252	11906	15460	0	102,22	ACCTGCCTACCTTGAACATTTC	59.349	45.455	0	0	0	2.17	0.34914	333,21	CCGTGTACCCAGGAAACAAAG	59.876	52.381	0	0	0	2.77	1.87626	0	0	2.2254	0
Contig11917	AC	2	16	15	184	11916	15474	0	138,22	AGAGGTTAAGCAAGAATGAGGG	58.546	45.455	0	4.69	0	4.3	0.453695	300,22	ACATTATCCCTAGAATGTGAGC	56.161	40.909	0	0	0	4.26	2.83852	0	0	3.29221	0
Contig11927	AG	2	19	24	187	11926	15488	0	11,23	CAGCAGAGAAATTATTTGGAGGC	58.831	43.478	0	0	0	4.7	1.16941	175,23	CTAAGGCTAGGAAGAAATCAAAC	55.816	39.13	0	0	0	2.93	4.18377	0	0	5.35318	0
Contig11940	AC	2	7	16	243	11939	15509	0	64,22	TCCTGTTAGCCAAATACTGTGG	58.82	45.455	0	0	0	4.17	0.180031	285,22	CCCTCCAATCCCTAAATTCCTC	58.672	50	0	0	0	3.71	0.327731	0	0	0.507762	0
Contig11954	AC	2	11	6	247	11953	15527	0	100,22	GAGCATTGGAGGAGATGTGTAG	59.034	50	0	0	0	2.74	0.033879	323,24	TGTGAAGAGAAACAACATTTAAGG	56.58	33.333	0	0	0	2.69	4.42006	0	0	4.45394	0
Contig11967	AC	2	20	23	159	11966	15544	0	0,22	CTAAAGCTGACATAATGGTGAC	55.67	40.909	0	0	0	3.67	3.33038	137,22	CAGTTTCTTTATGGACAAGGGC	58.318	45.455	0	0	0	5.19	0.682288	0	0	4.01267	0
Contig11969	AG	2	20	17	180	11968	15546	0	208,22	CACCATTACATCAGTCACCAGG	59.489	50	0	0	0	4.45	0.489136	366,22	CATGTGGGATGGAAACTGTAGC	60.077	50	0	0	0	3.58	1.07681	0	0	1.56594	0
Contig11973	AG	2	18	14	170	11972	15550	0	52,23	TGGTAGTTGTAACATGTAGGCTG	58.941	43.478	0	0	0	4.85	1.05862	201,21	CCCTATGGTGTTAGAGTTGGC	58.843	52.381	0	0	0	4.52	1.15722	0	0	2.21584	0
Contig11984	AC	2	6	27	299	11983	15568	0	21,23	TCTGACAACTGTTCTCATAGAGC	58.698	43.478	0	0	0	4.09	1.30165	297,23	ACAAATGAGTAAAGGAGACAAAC	55.863	34.783	0	0	0	2.93	4.13657	0	0	5.43822	0
Contig12002	AC	2	11	30	230	12001	15595	0	34,22	TGGCAAACTACCTCTGAACATC	59.091	45.455	0	0	0	3.06	0.09115	242,22	CTGTGCTTGGTTGAGAATGTTG	59.115	45.455	0	0	0	3.33	0.114515	0	0	0.205666	0
Contig12007	AC	2	6	19	295	12006	15602	0	88,21	AAATGAATTTACAGTGGGCAC	55.753	38.095	0	0	0	5.01	4.2473	363,20	GGTTCCCATGTCCAGCTATG	58.786	55	0	0	0	2.23	2.21441	0	0	6.46172	0
Contig12007	AG	2	7	19	193	12006	15603	0	190,22	TTTAGGAAAGGGACATACAACC	56.476	40.909	0	0	0	3.77	2.52385	363,20	GGTTCCCATGTCCAGCTATG	58.786	55	0	0	0	2.23	2.21441	3.83	0	4.73827	0
Contig12014	AC	2	13	27	288	12013	15612	0	29,22	TGATCAGTGGCAGAGCATATTG	59.291	45.455	0	0	0	1.9	0.290729	295,22	CTAAAGGCAGCCATATCTAGGG	58.556	50	0	0	0	3.53	0.443963	0	8.11	0.734693	0
Contig12032	AC	2	15	19	248	12031	15632	0	70,22	TGAGAAAGCCAGGGTAGAAATG	58.817	45.455	0	0	0	2.32	0.183281	296,22	AACGGGCATTTCTGATCACTAG	59.227	45.455	0	0	0	2.57	0.227153	0	0.87	0.410434	0
Contig12078	AG	2	23	9	307	12077	15696	0	43,22	GGCACTACTTCCTGTCTTCAAC	59.689	50	0	0	0	3.18	0.688986	328,22	GTACTTGAGATGGGAGACAACC	58.9	50	0	0	0	3.77	0.100482	0	0	0.789468	0
Contig12081	AC	2	12	4	175	12080	15699	0	10,19	CATGGCTGAGAAACCCTGG	58.876	57.895	0	0	0	4.45	3.12426	163,22	AACTTCTGTCTGCCTTGTTCTC	59.292	45.455	0	0	0	2.87	0.29178	0	0	3.41604	0
Contig12093	AG	2	23	5	285	12092	15715	0	3,24	TTATTTCTCTTCAGTGTTAGAAGC	55.677	33.333	0	1.39	0	3.86	5.32343	266,22	TGGGAACTGAGAAGAATCCATG	58.547	45.455	0	2.06	0	3.66	0.452716	0	0	5.77615	0
Contig12148	AC	2	12	20	260	12147	15787	0	31,22	CTGCAGACCAACTAGATTACCC	58.965	50	0	4.74	0	3.69	0.035344	269,22	ATCAACTCCTACCAGTCAAAGC	58.824	45.455	0	0	0	3.51	0.17599	0	0	0.211334	0
Contig12157	AC	2	19	5	172	12156	15798	0	173,22	AACCTGAGAATGGATGCTTTGG	59.678	45.455	0	0	0	3.28	0.678397	323,22	AGGAAAGGCTGAAGATTCTGAG	58.552	45.455	0	0.64	0	3.35	0.447842	0	0	1.12624	0
Contig12160	AC	2	7	17	355	12159	15802	0	44,22	GATTAGGAGTGATGGACAGAGC	58.772	50	0	0	0	4.09	0.228191	377,22	CACCAATTTGAGACTGCCTTTG	59.108	45.455	0	0	0	2.77	0.1083	0	0	0.33649	0
Contig12168	AG	2	22	3	154	12167	15813	0	135,20	AGTGTTGGCCGTCTGTAATG	58.942	50	0	0	0	1.9	2.05751	267,22	GCCCGTCACTAAGTTTGAATAC	58.152	45.455	0	0	0	1.89	0.847954	2.95	0	2.90546	0
Contig12192	AC	2	9	16	231	12191	15846	0	41,22	CTAACTTCATAGGAACCTGCCC	58.957	50	0	0.6	0	5.36	0.042558	250,22	CTTGCGCCTTTCTAATCTGTTG	58.993	45.455	0	0	0	3.33	0.006632	0	0	0.04919	0
Contig12226	AC	2	9	11	237	12225	15888	0	116,22	CATTTCAGATTTCAGCAGCAGG	58.982	45.455	0	0	0	4.85	0.018371	331,22	CACACCGATATCAGTAGTGCTC	59.116	50	0	0	0	4.26	0.11575	0	0	0.134121	0
Contig12231	AC	2	14	15	278	12230	15893	0	11,22	ACTTCCCACTCAACATTTCTCC	59.016	45.455	0	0	0	3.71	0.016078	271,18	TAACCCATACAACCGTGC	55.341	50	0	0	0	5.34	7.65875	0	0	7.67483	0
Contig12233	AC	2	17	19	258	12232	15896	0	109,22	ACTGATCCACTGTCAAAGGTTG	59.287	45.455	0	0	0	3.77	0.287033	345,22	GGCATGTCATCCTAGAGTATGG	58.566	50	0	0	0	2.74	0.434347	0	0	0.72138	0
Contig12237	AC	2	17	9	201	12236	15901	0	47,23	TGCCTATCAAATCCTTACAGCTG	59.317	43.478	10.24	10.24	0	4.24	1.31701	226,22	GACAGTCCTCATCTTCTTGCTG	59.495	50	0	0	0	4.41	0.495199	0	0	1.81221	0
Contig12261	AG	2	17	9	236	12260	15936	0	114,22	GTGCTGAGTGTGAGAAATGTTC	58.607	45.455	0	0	0	3.18	0.393351	328,22	ATGGTCTAAGTTGGCATGTGAG	59.154	45.455	0	0	0	3.51	0.154163	0	0	0.547514	0
Contig12262	AG	2	14	16	179	12261	15937	0	174,22	AAGCCAGTGGTAGAAAGACTTG	59.023	45.455	0	0	0	3.16	0.022989	332,21	TAATTGCCAGATCCACAGCTG	59.116	47.619	10.24	10.24	0	4.24	1.11633	0	1.94	1.13932	0
Contig12263	AG	2	19	9	280	12262	15938	0	11,22	TAAGCATCTCTGACTCCTCTGG	59.479	50	0	0	0	3.86	0.478791	268,23	CTTGTTAGAGAATGGTGGAAAGG	57.878	43.478	0	0	0	3.11	2.12236	0	0	2.60115	0
Contig12308	AC	2	8	15	163	12307	16002	0	211,22	CAATGAATCCTGGGCACTGTAG	59.816	50	0	0	0	2.74	0.815517	352,22	GCTAAATGAAAGGAAGAACGCC	58.989	45.455	0	0	0	5.68	0.011438	0	0	0.826954	0
Contig12332	AC	2	28	8	267	12331	16031	0	26,22	TGAGAAACCCTGCTGTAATCAC	59.091	45.455	0	0	0	3.06	0.09115	271,22	GAAGCTGAGAGGAAGTATGAGC	59.04	50	0	0	0	4.26	0.039915	0	0	0.131066	0
Contig12342	AC	2	16	11	260	12341	16044	0	17,22	TAGTGACGTTGGCTACATTCAG	58.911	45.455	0	0	0	3.02	0.08925	255,22	ACAGGGTTAACAACAGAGTCTC	58.429	45.455	0	0	0	3.36	0.571197	0	0	0.660447	0
Contig12342	AG	2	10	11	264	12341	16045	0	17,22	TAGTGACGTTGGCTACATTCAG	58.911	45.455	0	0	0	3.02	0.08925	259,22	CCATACAGGGTTAACAACAGAG	57.197	45.455	0	0	0	3.35	1.80262	0	0	1.89187	0
Contig12355	AG	2	16	18	156	12354	16059	0	135,22	AGAACTTCTGGGCATCTTAAGG	58.546	45.455	0	0	0	2.69	0.453695	267,24	ACATGTACTTGAAATTGTGTGGAG	58.449	37.5	0	11.7	0	3.86	2.55059	0	0	3.00429	0
Contig12400	AG	2	15	9	173	12399	16127	0	26,18	AGACGTGGCCATGGACTG	60.085	61.111	2.68	19.73	0	3.51	5.08474	177,22	CTCTGAGGAAGTGCAGAATCAG	59.234	50	3.51	3.51	0	2.9	0.233852	0	0	5.31859	0
Contig12407	AG	2	20	11	262	12406	16142	0	30,22	ACTACTCTGCCTGAAACCTTTG	59.023	45.455	0	0	0	2.77	0.022989	268,24	GTTAAGGCTACTGAAGTGTATTTG	56.558	37.5	0	0	0	2.32	4.44229	0	0	4.46528	0
Contig12424	AC	2	23	7	221	12423	16163	0	77,22	CATGAGTTGACTGTGACCTGAC	59.691	50	0	0	0	3.51	0.690994	276,22	GATGTAGCAATAGTACTGGCGG	59.434	50	0	5.93	0	6.13	0.434142	0	0	1.12514	0
Contig12433	AC	2	17	14	235	12432	16174	0	37,22	TAAAGCTACGTACATCTGCAGC	59.306	45.455	0	6.16	0	5.25	0.30623	250,22	GATCCTTTGAGCACACTTCCTC	59.753	50	0	0	0	3.71	0.752628	0	0	1.05886	0
Contig12437	AC	2	6	14	153	12436	16179	0	115,22	ATTTCATCCCTGGAATGCTGAG	59.212	45.455	0	0	0	3.35	0.21173	246,22	GATGTGGGAACTGCTTATGAAG	57.866	45.455	0	0	0	3.02	1.13379	0	0	1.34552	0
Contig12462	AC	2	17	16	271	12461	16216	0	110,22	CAATCTCATCAGGTCTCGACAG	59.047	50	0	0	0	3.51	0.047207	359,22	TGGATATGTGGATTGGCAATGG	59.543	45.455	0	14.79	0	3.16	0.543372	0	0.26	0.590579	0
Contig12468	AG	2	18	28	171	12467	16223	0	24,23	GACTGTCTCCACCATAATCTCTC	58.57	47.826	0	0	0	3.2	1.42981	173,22	TGATCTTGACTGTAGTTCCGTG	58.583	45.455	0	0	0	4.94	0.417321	0	0	1.84713	0
Contig12484	AC	2	6	22	152	12483	16244	0	78,22	GAAGCATAGAAGTAAGCAGTGC	58.218	45.455	3.74	3.74	0	4.4	0.781856	208,22	GGGAATTGCTGGAAATAAGTGC	58.972	45.455	0	0	0	4.4	0.027506	0	0	0.809361	0
Contig12488	AC	2	8	33	172	12487	16251	0	8,20	CTGCTGAGCTGTGTCATATG	57.056	50	0	0.71	0	1.78	3.94431	158,22	CGAAGGTAATTAGCGAGGACTC	59.118	50	0	1.14	0	3.36	0.117596	0	0	4.06191	0
Contig12489	AC	2	18	12	321	12488	16252	0	51,23	AGGGAATTATACCAGTTTCACCG	58.997	43.478	0	0	0	4.94	1.0033	350,22	TGCCCTACCTAATTGCTGAATC	58.951	45.455	0	0	0	2.52	0.049125	0	0	1.05243	0
Contig12519	AC	2	6	34	272	12518	16288	0	95,22	TTCCTCTGTGTTGTGATTCAGG	59.024	45.455	0	0	0	3.86	0.023676	345,22	TCAGCTTTCATAGACACGACTG	58.915	45.455	0	0	0	3.51	0.084812	0	0	0.108488	0
Contig12551	AG	2	24	5	226	12550	16324	0	105,22	AATGCCACTGTGAAGATACTGG	59.154	45.455	0	0	0	4	0.154163	308,23	ATGGATAACAAAGAATGATACCG	55.346	34.783	0	0	0	4.02	4.65395	0	0	4.80811	0
Contig12552	AG	2	26	8	150	12551	16325	0	44,22	CCCTGAATACGCAACAATGATG	58.793	45.455	0	0	0	3.07	0.206967	171,23	GAAACTTCCCTGATTTGATACCC	57.931	43.478	0	0	0	3.69	2.06893	0	0	2.27589	0
Contig12568	AC	2	12	5	188	12567	16343	0	50,22	TAGCCTCAGGACACACATAGAG	59.48	50	0	0	0	2.43	0.480466	216,22	TTTGGCCGAAGTTGAGGATTTG	60.468	45.455	0	0	0	2.32	1.46756	0	0	1.94803	0
Contig12570	AG	2	17	27	318	12569	16345	0	38,22	CAGAGGCATGAATTGTAAACCC	58.383	45.455	0	0	0	4.11	0.617493	335,21	TTGGTTGGTCTTAAAGGTGCC	59.456	47.619	0	0	0	5.01	1.45576	0	0	2.07325	0
Contig12572	AC	2	17	9	258	12571	16347	0	127,21	AAATGAGATGGCTGTGCTGTG	59.942	47.619	0	0	0	3.66	1.94224	363,22	TACAGACCTAGGACATGCAATG	58.361	45.455	0	8.76	0	2.82	0.638865	0	0	2.5811	0
Contig12578	AG	2	21	12	168	12577	16357	0	67,22	CCTTCTCTAGTGGCAATGAATG	57.599	45.455	0	0	0	2.67	1.40092	213,22	ATCAATGTACCTCCTTTGCAGC	59.748	45.455	0	0	0	5.25	0.747795	0	0	2.14872	0
Contig12594	AG	2	22	34	195	12593	16373	0	97,22	GTCAGAAGCACTCATTTGTTGG	58.856	45.455	0	0	0	3.77	0.143735	270,22	CCTGTTGATTTGAATGGGAAGC	58.906	45.455	0	0	0	3.86	0.094467	0	0	0.238202	0
Contig12607	AC	2	24	14	293	12606	16391	0	85,20	GCATGGTCCTGTGTAAACCC	59.581	55	0	0	0	4.11	2.58084	356,22	ATGAACTGGGCTCACTTGATTC	59.418	45.455	0	0	0	2.52	0.417729	0	0	2.99857	0
Contig12609	AG	2	23	19	188	12608	16395	0	92,22	CCATGCCTAGTCTAAACAGGAG	58.699	50	0	0	0	3.69	0.30098	258,22	ACAATATTTCCGCAGTACCTCC	58.96	45.455	0	0	0	4.3	0.039662	0	0	0.340642	0
Contig12623	AC	2	16	13	269	12622	16413	0	37,22	GAAGAGTCAAACCAGGAGACAG	59.101	50	0	8.69	0	3.51	0.100745	284,22	ATGTCCCTGGCAAAGACATAAG	59.148	45.455	0	18.37	0	1.73	0.14803	0	18.08	0.248775	0
Contig12651	AC	2	6	7	176	12650	16448	0	145,22	TGCTTTAAGTGAATGGCAATGC	59.169	40.909	0	0	0	3.56	0.169181	300,21	CTACTCATCTCGCATCGTAGC	58.89	52.381	0	0	0	3.58	1.1101	0	0	1.27928	0
Contig12672	AC	2	8	19	202	12671	16476	0	215,22	CTCAACTGGCAGAATTTGAAGC	59.178	45.455	0	6.92	0	3.86	0.177983	395,22	TTCAGGTAATGTTTCCAGGAGC	59.085	45.455	0	0	0	4.7	0.084659	0	0	0.262643	0
Contig12675	AC	2	12	8	284	12674	16479	0	37,22	CAGATCTCAGAAGCTAAGCAGG	59.038	50	0	0	0	4.85	0.03791	299,22	GATCCTAGTCCAACACCTTCAC	58.9	50	0	0	0	3.18	0.100482	0	0	0.138392	0
Contig12677	AG	2	28	29	297	12676	16481	0	67,22	CTCTTGTTAACTGCAGCATCAC	58.67	45.455	0	5.16	0	3.06	0.329645	342,22	CATCAGAGTAGTTCAGCAGTGG	59.236	50	0	0	0	4	0.236064	0	0	0.565709	0
Contig12680	AC	2	17	37	286	12679	16484	0	55,20	CCCATGTTGAGTCTGCCATG	59.653	55	5.24	5.24	0	3.66	2.65312	319,22	AGCACACCTCTTTACTGATTCC	58.824	45.455	0	0	0	3.01	0.17599	0	0	2.82911	0
Contig12732	AG	2	16	6	327	12731	16551	0	51,22	GCTCCTTCCAACTCTGTTATTC	57.539	45.455	0	0	0	1.75	1.46095	356,22	TCTTTGCCATATCTTCCTGCAG	59.22	45.455	3.46	3.46	0	4.41	0.219788	0	0	1.68074	0
Contig12735	AC	2	12	4	190	12734	16554	0	59,22	ACATTTCAGCATTTCTACCCTG	57.439	40.909	0	0	0	4.45	1.56084	228,21	CTAATAGCCCATGTCTTCAGG	56.295	47.619	0	0	0	3.86	3.70451	0	0	5.26535	0
Contig12745	AG	2	29	20	269	12744	16564	0	29,22	TTCCTACAAATGTCAGGTGGTG	59.02	45.455	0	4.47	0	4.17	0.019544	276,22	CAGCCCTAATTCCACTGATCTC	59.027	50	0	0	0	2.75	0.027097	0	0	0.046641	0
Contig12782	AC	2	19	15	320	12781	16606	0	26,22	TACAGAGCTACAAGAGACCAGG	59.415	50	0	0	0	4.45	0.414542	324,22	GAAATATTGTTCAGGGCTTCGG	58.46	45.455	0	0	0	4.3	0.539536	0	0	0.954078	0
Contig12791	AG	2	28	14	157	12790	16616	0	75,22	CATACGGAGGGTTGACTTTCTG	59.494	50	0	0	0	3.02	0.494396	210,22	GCCTCAGTGTAAACCAAGAATC	58.067	45.455	0	0	0	2.52	0.932538	0	0	1.42693	0
Contig12839	AC	2	6	13	273	12838	16674	0	22,23	GGTATTGTTTCTTCCTCTGTGTG	58.146	43.478	0	0	0	3.82	1.85442	273,22	TCAGTTTGCAAGATCTGAGCAG	59.687	45.455	6.89	17.47	0	4.24	0.687252	0	0	2.54167	0
Contig12857	AG	2	28	4	211	12856	16700	0	8,22	TATTTGCTGGATTTGTGAAGGC	58.308	40.909	0	0	0	4.35	0.692185	197,22	GCCCTTGAAAGAAATCCATGTG	58.906	45.455	0	0	0	3.21	0.094467	2.24	7.6	0.786652	0
Contig12860	AC	2	7	23	187	12859	16702	0	16,22	AATGGATCTCAGGAACAATCGG	58.955	45.455	0	0	0	4.18	0.04474	181,22	AAGCAGATATTTACCGGGCTTC	59.289	45.455	0	0	0	3.86	0.288621	0	0	0.333361	0
Contig12860	AC	2	16	23	344	12859	16703	0	16,22	AATGGATCTCAGGAACAATCGG	58.955	45.455	0	0	0	4.18	0.04474	341,19	CCAGTGAGAATGGCCACAC	59.187	57.895	9.81	9.81	0	3.82	3.18722	0	0	3.23196	0
Contig12891	AG	2	28	11	418	12890	16745	0	4,22	CTGCTTAGCTTCTGAGTTCTGG	59.495	50	0	0	0	3.86	0.495199	400,22	GTAGTGTGCAAGATTCAACAGC	58.93	45.455	0	0	0	4.4	0.070241	0	0	0.565439	0
Contig12924	AG	2	18	7	234	12923	16785	0	211,22	ACCCAATATGTCTGAGCACATG	59.22	45.455	0	3.31	0	3.21	0.219788	423,22	AATGGGTGGTTCTGATTATGGG	58.867	45.455	0	0	0	4	0.133012	7.39	7.39	0.352801	0
Contig12954	AG	2	23	19	283	12953	16826	0	25,22	TGAGAATTGAAACAACTTTGGG	56.135	36.364	0	0	0	4.12	2.86537	286,22	TGAAGTGAGATAGGCTTGCTTG	59.16	45.455	0	0	0	4.01	0.160223	0	0	3.0256	0
Contig12968	AC	2	21	14	150	12967	16844	0	125,21	ACTAGGACAAGGTGGATGGTG	59.867	52.381	0	0	0	4.17	1.86701	251,24	GAACATTGAAAGACTAACATTCCC	57.022	37.5	0	0	0	3.97	3.9785	0	0	5.84551	0
Contig12971	AC	2	13	26	218	12970	16847	0	19,24	CGCTCCGTAATTATTTATGTAGAG	56.119	37.5	0	0	0	2.43	4.88058	215,22	GACTCATTGATTCTCCCTGTCC	58.962	50	0	0	0	4.02	0.03822	0	0	4.9188	0
Contig12984	AC	2	17	18	244	12983	16863	0	104,22	GTTGAGAAACCCTAGGCTAGAC	58.636	50	0	2.5	0	2.59	0.363507	326,22	TAACTTCATATCCTTGTTGCGC	57.877	40.909	0	0	0	6.09	1.12299	0	0	1.4865	0
Contig12993	AG	2	16	14	214	12992	16874	0	77,23	GGATCTTAACTTGAGTGGAATGC	58.268	43.478	0	0	0	3.56	1.73171	269,22	CTCACACTTGGTCTGATCGATC	59.307	50	14.91	14.91	0	3.69	0.307244	0	4.03	2.03895	0
Contig12999	AG	2	19	22	174	12998	16884	0	84,22	GCCACATATATCGTCACTCCTC	58.914	50	0	0	0	3.71	0.08555	235,23	AGAGTCTGTGTGTATAGGAGGAG	58.991	47.826	0	0	0	3.69	1.00942	2.07	2.07	1.09497	0
Contig13004	AG	2	12	20	157	13003	16890	0	135,22	TGCAGGATGTTAATTCGTAGGG	58.961	45.455	0	0	0	3.53	0.038941	270,22	TTGCACTGGAACCATTGAGAAG	59.88	45.455	0	1.68	0	2.85	0.879636	0	0	0.918577	0
Contig13013	AG	2	6	5	306	13012	16900	0	5,22	TTGAGGACTGAAACAAATCTGG	57.31	40.909	0	0	0	3.86	1.68982	289,22	TGGAAGAAGCAAGATCTGTAGC	58.897	45.455	0	0	0	3.58	0.102752	0	0	1.79257	0
Contig13013	AG	2	8	5	305	13012	16901	0	6,23	TGAGGACTGAAACAAATCTGGAG	59.127	43.478	0	0	0	3.86	1.12659	289,22	TGGAAGAAGCAAGATCTGTAGC	58.897	45.455	0	0	0	3.58	0.102752	0	0	1.22934	0
Contig13024	AG	2	21	36	195	13023	16916	0	123,22	CACACAACAAACTGTCGCTTAG	59.131	45.455	0	0	0	2.18	0.130944	296,22	CATTTCACCTTTGCTCTCATGC	59.242	45.455	0	0	0	4.06	0.242094	0	0	0.373039	0
Contig13033	AG	2	18	17	191	13032	16930	0	47,22	AAGAGAACTCCATACAAGGCAG	58.556	45.455	0	0	0	4.85	0.443963	216,22	TTTGCTGCTAGAGTCTGTGAAG	59.101	45.455	0	0	0	3.02	0.101378	0	0	0.545342	0
Contig13047	AC	2	16	6	244	13046	16949	0	94,22	GCCATGTCTTTCCATCCATTTC	58.709	45.455	0	0	0	2.17	0.291406	316,22	TCTAAGGCTGAGAGGTGAGTAG	58.881	50	0	0	0	2.57	0.118871	0	0	0.410277	0
Contig13048	AC	2	6	26	150	13047	16950	0	0,24	CTATTTGAACAGGAAGGAAAGGTC	58.266	41.667	0	0	0	3.85	2.73412	127,23	AACTCCTTAGCATTCATTCCATG	57.668	39.13	0	0	0	3.66	2.33197	3.67	3.67	5.06609	0
Contig13083	AC	2	17	16	250	13082	16994	0	39,22	GCAGTAAATTGGCATGCAGATC	59.372	45.455	0	0	0	2.75	0.3718	267,22	AGTAAACATCAGCACTACAGGC	59.162	45.455	0	0	0	4.85	0.162027	0	0	0.533827	0
Contig13112	AG	2	23	19	223	13111	17031	0	76,22	CTCATATCCTTACCCACTTGCC	59.023	50	0	0	0	4.52	0.022989	277,22	GCCTATCATGAACTCTGTCACC	59.297	50	0	0	0	4.02	0.296995	0	0	0.319984	0
Contig13130	AC	2	10	32	264	13129	17052	0	3,22	TCTTGTTTGTTCATGGCTCCAG	59.88	45.455	0	0	0	3.86	0.879636	244,23	AGGACATTAGTTTAGGACGTGTG	58.948	43.478	0	0	0	3.82	1.05232	0	0	1.93195	0
Contig13130	AC	2	6	32	348	13129	17053	0	3,22	TCTTGTTTGTTCATGGCTCCAG	59.88	45.455	0	0	0	3.86	0.879636	330,21	CCTTTGCTGCCACCAATCTAG	60.011	52.381	0	0	0	2.43	2.01064	0	0.55	2.89027	0
Contig13168	AG	2	26	16	195	13167	17108	0	87,22	GCTGACATAACTTCCAGGGTAC	59.229	50	0	0	0	3.34	0.228836	260,22	ATACTCAGAGCCTCCGTAGTAG	58.758	50	0	0	0	2.57	0.242421	0	0	0.471258	0
Contig13181	AG	2	7	62	319	13180	17130	0	135,23	GGTAGGTAGGTAGACAGACAGAC	59.571	52.174	0	0	0	3.51	1.57128	432,22	AACCTTTCTTTACAGGGTTGCC	59.81	45.455	0	0	0	4.52	0.810481	0	0	2.38176	0
Contig13182	AC	2	11	18	164	13181	17131	0	17,22	AATGTTACCAGTCATCCATGGC	59.481	45.455	0	3.56	0	4.4	0.480884	159,22	GAAAGGAAACATTGGTGCTGAC	59.11	45.455	0	0	0	3.51	0.110172	0	2.07	0.591056	0
Contig13201	AG	2	18	18	345	13200	17153	0	115,22	GTTCATGGCACTAGGTCCTTAG	58.965	50	0	0	0	2.18	0.035344	438,22	AGCCTTTATTTCTTTGAAGCCC	57.96	40.909	0	0	0	5.19	1.03974	0	0	1.07508	0
Contig13224	AC	2	7	12	347	13223	17184	0	73,22	GTCGTCAGCAGATTTCTCACAG	60.079	50	0	0	0	3.66	1.07918	398,22	CTTTCAGTCAGGATAAGGCTGG	59.225	50	0	0	0	4.85	0.224899	0	0	1.30408	0
Contig13225	AC	2	7	18	196	13224	17185	0	97,22	TCCAAGGTATAGGCTGACTTCC	59.741	50	0	0	0	3.46	0.740738	270,23	GATAGTTCCCATGTCATCTTTAG	55.106	39.13	0	0	0	1.85	4.89363	0	0	5.63436	0
Contig13233	AG	2	9	62	190	13232	17197	0	193,22	AACACACAGGTCTCAGCATATG	59.16	45.455	0	0	0	1.78	0.160223	361,22	TTGGTGAACATGACATTCCCTG	59.614	45.455	0	0.57	0	4.45	0.614087	0	0	0.77431	0
Contig13274	AG	2	26	5	298	13273	17248	0	65,22	ATTTAGCCACAATTGCAATGGG	58.891	40.909	8.83	8.62	0	4	0.108845	342,21	GGGTGTGCATTCATCGATCTG	60.147	52.381	0	0	0	2.9	2.14715	0	0	2.25599	0
Contig13285	AC	2	9	3	239	13284	17259	0	130,22	TCCTGGCACTAGAAACAATGTC	59.091	45.455	0	0	0	3.06	0.09115	346,23	GACATAGTCCTTTCAAACATCGC	58.851	43.478	0	0	0	4.58	1.14926	0	0	1.24041	0
Contig13291	AG	2	22	14	189	13290	17266	0	54,23	TGGTAAACAGAGAGCAGTAAGTG	58.883	43.478	0	0	0	3.16	1.11688	221,22	GTGTCTTCCCATCTGGCTATTG	59.554	50	0	0	0	1.9	0.553905	0	0	1.67079	0
Contig13294	AG	2	18	15	292	13293	17270	0	51,22	GTCCCTTTGAGTGTACTGGAAG	59.097	50	0	0	0	3.46	0.096927	321,22	TCACTGATCTGCTAAACCAACC	59.091	45.455	0	0	0	3.77	0.09115	0	0	0.188078	0
Contig13305	AG	2	21	20	209	13304	17280	0	6,22	AGATCACTAAAGGATCCTAGGC	57.265	45.455	0	1.57	0	3.93	1.73477	193,22	TCATTGAGCCTTGAAGTCACAC	59.62	45.455	0	0	0	3.82	0.620431	0	0	2.35521	0
Contig13308	AG	2	17	7	355	13307	17283	0	9,22	TCTCCCATGCATGTGTATAACG	59.033	45.455	0	0	0	3.18	0.033204	343,21	CCCATGAATAGACCCACCATG	58.901	52.381	0	0	0	3.66	1.09917	0	0	1.13238	0
Contig13331	AG	2	13	17	413	13330	17310	0	34,22	ACGGTAGGAATTATCTGGCAAC	58.96	45.455	0	0	0	4.17	0.039662	425,22	TTGTTGAGTGACCTTGTACTGG	58.961	45.455	1.3	1.3	0	4	0.038941	0	0	0.078603	0
Contig13374	AC	2	18	12	249	13373	17368	0	55,22	GAGCTCTTCACAGTATCCAAGG	58.969	50	0	3.19	0	3.61	0.031056	282,22	GTTGGGAAAGCCTGCTCTATAG	59.292	50	0	0	0	1.31	0.29178	0	0.42	0.322836	0
Contig13374	AG	2	6	12	257	13373	17369	0	55,22	GAGCTCTTCACAGTATCCAAGG	58.969	50	0	3.19	0	3.61	0.031056	292,20	GTACAGTGGTTGGGAAAGCC	59.51	55	0	0	0	4.35	2.50962	0	0	2.54067	0
Contig13378	AG	2	13	25	152	13377	17373	0	192,22	TCGAAGATGGAGGGTCATTTAG	58.095	45.455	0	0	0	1.85	0.904662	322,22	TTATCAGCATCTTTCTCCCTGG	58.346	45.455	0	0	0	4.45	0.65413	0	0	1.55879	0
Contig13380	AC	2	21	7	227	13379	17376	0	31,23	CCATCTGAGGTATAAACAATCCC	57.225	43.478	0	0	0	3.85	2.77453	236,22	TTGAGTTAATTGTGGGAGAGGC	59.085	45.455	0	0	0	4.7	0.084659	0	0	2.85919	0
Contig13395	AC	2	15	10	287	13394	17397	0	40,22	TGGCAAATTGTGAACTTCCAAG	58.704	40.909	0	0	0	3.61	0.295743	305,22	TTCCCACCTTGTCAATTTCTGG	59.545	45.455	0	0	0	3.86	0.544517	0	0	0.84026	0
Contig13398	AG	2	25	12	182	13397	17400	0	102,22	CCCGCATGAAATTATCCAGATC	58.064	45.455	0	0	0	2.75	0.936248	262,22	TTGCAATTGAAGCCGGAATTAC	58.911	40.909	0	0	0	1.89	0.088508	0	0	1.02476	0
Contig13399	AG	2	29	6	151	13398	17402	0	85,22	ATCAGGGATAGATAGACCCAGG	58.445	50	0	0	0	4.45	0.555141	212,24	CGGGTGTTAATCCTATTATTTGTG	56.664	37.5	0	0	0	3.33	4.33568	0	0	4.89082	0
Contig13410	AG	2	26	18	291	13409	17414	0	0,22	CTAGCAAAGAACAAATGTGCCC	59.174	45.455	0	0	0	5.36	0.174481	269,22	TTATTGGTGCTTGGGAGGTAAC	59.081	45.455	0	0	0	2.5	0.080727	0	0	0.255208	0
Contig13448	AC	2	9	15	319	13447	17465	0	13,23	GAATTCACCAAACTCTGACACAG	58.654	43.478	0	0	0	3.66	1.34585	311,21	GAAGTTTGGCCTGCTTTGTTC	59.274	47.619	0	4.43	0	3.18	1.27353	0	0	2.61937	0
Contig13465	AC	2	10	11	223	13464	17488	0	82,23	TGGCATGAATTGAATGATGGTTC	58.754	39.13	0	0	0	3.62	1.24579	283,22	TGTTGCCTCCTTCCTTATTTGC	59.944	45.455	0	0	0	3.68	0.944095	0	0	2.18989	0
Contig13475	AC	2	15	49	150	13474	17498	0	20,23	TTGGAGGACATTAATTCATAGGG	56.543	39.13	0	0	0	3.53	3.4565	147,23	GATCAGTTTGGAATTAGTGGTGC	58.772	43.478	0	0	0	5.01	1.22822	0	0	4.68473	0
Contig13499	AC	2	8	24	191	13498	17525	0	107,22	GAGGAAGAGAAAGGATCAAGGG	58.621	50	0	0	0	3.95	0.379151	276,22	TGTTTGACATTGGAGATCTGGG	59.083	45.455	0	0	0	4.45	0.082697	0	0	0.461848	0
Contig13507	AG	2	13	15	378	13506	17534	0	4,22	AGATGGGTGTGTTCAACTGATC	59.089	45.455	0	0	0	2.92	0.088563	360,22	ACAGTAATGTTTCCCAGAACCC	59.012	45.455	0	0	0	4.11	0.011891	0.66	0.66	0.100455	0
Contig13538	AC	2	16	21	186	13537	17577	0	30,21	AAATCAACAGCAGGAAAGTTC	55.702	38.095	0	0	0	3.01	4.29842	194,22	AGCCTGAAATCCACATGTACAG	59.154	45.455	2.22	2.22	0	2.74	0.154163	0	0	4.45258	0
Contig13544	AG	2	17	8	231	13543	17586	0	71,22	AAGGGAAGTTGGGAATTCTGAC	59.009	45.455	0	0	0	3.51	0.009084	280,22	CAAAGGGCTGCAATTTGTATGG	59.494	45.455	0	12.25	0	2.74	0.493592	0	0	0.502676	0
Contig13551	AC	2	8	19	177	13550	17595	0	130,22	ACTCTTTGATCTTCCCAGTCTC	57.954	45.455	0	0	0	3.36	1.04637	285,22	TGAAGCGAACACAATGGTAAAG	58.27	40.909	0	0	0	1.85	0.730232	0	0	1.7766	0
Contig13558	AC	2	19	8	247	13557	17604	0	191,22	GCCTTTGGACCGTTAATTTCAG	58.918	45.455	0	0	0	3.02	0.081871	418,20	GGGTGGATGGTTGAGCTTTC	59.579	55	0	0	0	2.62	2.57929	0	0	2.66116	0
Contig13559	AC	2	15	22	263	13558	17605	0	31,22	AGAAACCTGCCCGTAAATATCC	58.953	45.455	0	0	0	2.59	0.046928	272,22	CTGTATTGTCTGTGAAGTGAGC	57.829	45.455	0	0	0	4.26	1.1708	0	0	1.21773	0
Contig13567	AC	2	15	17	153	13566	17618	0	65,22	AGCATTCATAAATTCTGTGCAG	56.163	36.364	0	2.11	0	4.41	2.83685	196,22	AGGAATATCTAATATGGAGCCC	55.078	40.909	0	0	0	5.19	3.92179	0	0	6.75865	0
Contig13574	AG	2	27	7	158	13573	17626	0	27,22	GAGTTCAGCTATTCCTTTGCAG	58.139	45.455	0	0	0	4.41	0.860949	163,22	GATCACTGCAATAAAGCCATGG	58.782	45.455	4.24	4.24	0	3.66	0.218315	1.18	0.63	1.07926	0
Contig13599	AC	2	6	8	277	13598	17658	0	12,20	TTTACCTGGCATTCTAAGGG	55.465	45	0	0	0	3.95	5.53514	268,21	GAAGTTTGGCCTGCTTTGTTC	59.274	47.619	0	4.43	0	3.18	1.27353	0	0	6.80866	0
Contig13601	AC	2	7	25	209	13600	17660	0	165,22	TGCTGGTCACTACAAATGGATC	59.157	45.455	0	0	0	3.36	0.156596	352,22	TGTTAAGGAGCAGCTGAACTAG	58.569	45.455	0	11.94	0	2.57	0.430532	0	14.75	0.587128	0
Contig13610	AG	2	22	21	209	13609	17669	0	152,22	AAGCAAGAAGATAGGCTGTGAG	58.894	45.455	0	0	0	3.51	0.105792	339,22	ACCACCCTGTCCTCATTATTTG	58.809	45.455	0	0	0	2.32	0.191475	0	0	0.297266	0
Contig13622	AC	2	15	15	192	13621	17685	0	86,22	TTTGATTACTCCGGTGGACTTG	59.094	45.455	0	0	0	3.16	0.093726	256,22	AATGGAGAGTCAACTGGGAAAG	58.747	45.455	0	0	0	2.62	0.25264	0	0	0.346366	0
Contig13624	AG	2	18	5	351	13623	17687	0	78,22	CTCTTCTTCCATCATCAGAGCC	59.031	50	0	0	0	4.7	0.031176	407,22	TCCTGGACTCATCTCTCATTCC	59.475	50	0	0	0	3.01	0.474566	0	0	0.505741	0
Contig13646	AC	2	6	18	280	13645	17722	0	0,21	ACTTCATCATCAACAGAGCCC	58.768	47.619	0	0	0	5.19	1.23165	258,22	CTTACAATCACCTTCCCTTCCC	59.15	50	0	0	0	3.97	0.149878	0	0	1.38153	0
Contig13662	AC	2	9	25	303	13661	17740	0	28,22	TCTTGGTTGTCAGGAAGTTGAG	58.958	45.455	0	0	0	3.02	0.041833	309,22	AGGGAGTAATGAAAGCTGTGTG	59.089	45.455	0	0	0	3.82	0.088563	0	0	0.130396	0
Contig13670	AC	2	16	25	228	13669	17751	0	110,22	GCAGGCTACAAGTGGAATAGAG	59.297	50	0	0	0	2.43	0.296995	316,22	TGAAGGGATGAACAGTACTTGG	58.485	45.455	0	0	0	3.61	0.514724	0	0	0.811719	0
Contig13688	AC	2	6	22	263	13687	17777	0	93,22	ATATCTCAAGTCCAACACGCAC	59.494	45.455	0	0	0	5.34	0.494396	334,22	CTTCTGCTCGCAATTGTTAGTG	59	45.455	0	1.78	0	2.74	0.000167	0	0	0.494564	0
Contig13694	AC	2	11	12	151	13693	17785	0	16,24	TGCTAAATGAAGTAGTGATAACAG	55.493	33.333	0	0	0	3.16	5.50665	145,22	GAAGTCACAATCTGGATGGTTG	58.064	45.455	0	0	0	3.77	0.936248	0	0	6.4429	0
Contig13696	AG	2	23	16	273	13695	17788	0	23,22	GCACAGCCTGATTAAAGTGTAG	58.144	45.455	0	0	0	2.74	0.856204	274,22	CTGGAGGAGGCAGAAAGAATAC	58.962	50	0	0	0	1.89	0.03822	0	0	0.894424	0
Contig13700	AG	2	18	9	184	13699	17793	0	126,22	TTATATTTGACTAGCAGGTGGG	56.084	40.909	0	0	0	4.61	2.91627	292,18	TGCCCTCCTCCAAGTGAC	59.278	61.111	0	0	0	3.67	4.27767	0	0	7.19394	0
Contig13704	AC	2	16	17	309	13703	17798	0	0,19	CTCACAACGGGCCTTACTG	58.899	57.895	0	0	0	2.74	3.10074	287,22	ACTGTCTTCTGTGTAAGTCTGC	58.775	45.455	0	0	0	4.26	0.224883	0	0	3.32562	0
Contig13715	AG	2	17	18	304	13714	17810	0	16,24	ACACCAGCTCTCATATATATACCC	57.736	41.667	0	0	0	3.69	3.26421	298,22	TGGTAAGCTTTGCACAATGAAC	58.78	40.909	0	0	0	3.18	0.219952	0	0	3.48416	0
Contig13724	AC	2	12	18	155	13723	17821	0	211,22	GAAATCCAACCATCAGCACAAG	58.913	45.455	0	0	0	3.16	0.087027	344,22	GGAGATGGCTAGTGTTGTGTAC	59.234	50	0	0	0	2.9	0.234406	0	0	0.321433	0
Contig13727	AG	2	26	18	207	13726	17828	0	68,21	GGATTTCACTACGTCCACTGG	59.133	52.381	0	0	0	4	1.1332	253,22	AAATTTATGTGTGGAATGGAGG	55.425	36.364	0	0	0	4.3	3.57474	0	0	4.70794	0
Contig13734	AC	2	6	21	178	13733	17836	0	116,22	CATTAGTGCTTTCCAAACGTCG	59.259	45.455	0	0	0	5.12	0.258684	272,22	TCTTAACTGGAGTCTTTGTGCG	59.366	45.455	0	0	0	5.34	0.365656	0	0	0.62434	0
Contig13742	AG	2	21	15	349	13741	17846	0	0,21	CTTCAGAAACCTAAGCCTGGC	59.67	52.381	8.34	8.34	0	4.85	1.67019	328,21	CCATGCCACAGTACCATTGAG	59.738	52.381	0	0	0	3.02	1.73843	0	0	3.40862	0
Contig13743	AC	2	16	14	196	13742	17847	0	172,23	GCAAGTGATACAAACCATTAGCC	59.085	43.478	0	0	0	3.93	1.08488	346,22	GGGCCTGGTATAATAGCTATGG	58.349	50	0	0	0	2.74	0.650838	0	0	1.73571	0
Contig13764	AC	2	16	41	237	13763	17873	0	81,22	AATGGGCATCAGACTCACTAAC	58.89	45.455	0	0	0	2.34	0.110378	296,22	TGGTGAACTGCAAAGAACATTC	58.451	40.909	0	0	0	2.67	0.548609	1.13	0.14	0.658987	0
Contig13780	AC	2	8	9	167	13779	17891	0	134,22	ACAGTAACTCATAGCGACACAC	58.917	45.455	0	0	0	3.82	0.082605	279,22	AGCATCTATGTTGGACAGACTG	58.631	45.455	0	0	0	3.51	0.368992	0	0.26	0.451597	0
Contig13790	AG	2	20	9	215	13789	17904	0	30,22	GAAGACTACTGTGCCTGGTTAC	59.17	50	0	0	0	2.5	0.169773	223,22	AGATTCAGACAAGGTAGAAGCC	58.29	45.455	0	0	0	4.35	0.710041	0	0	0.879814	0
Contig13878	AC	2	11	28	302	13877	18038	0	11,22	GATAGCTGAAGGAGGGAAACTG	58.962	50	0	0	0	3.16	0.03822	291,22	TCCTTTCCTCCCTAGTTCACTC	59.339	50	0	0	0	3.51	0.338601	0	2.85	0.37682	0
Contig13887	AG	2	25	6	396	13886	18050	0	29,22	TCTGTTCTCTTCTGTTGCCATC	59.095	45.455	0	0	0	3.51	0.095009	403,22	AGATCCGTAGTGTGCATGATTG	59.298	45.455	0	0	0	2.67	0.297513	0	0	0.392522	0
Contig13891	AG	2	19	8	302	13890	18053	0	3,22	CATTAGTGTTGGCCAGAAACTG	58.589	45.455	2.86	17.01	0	3.16	0.410796	283,22	AGGGAATCTGACACTTTGACTG	58.756	45.455	0	0	0	3.51	0.244114	0	0	0.65491	0
Contig13927	AC	2	19	7	287	13926	18099	0	63,22	TGCAGTCTGGTCAGTGTTAATC	59.098	45.455	0	0	0	1.75	0.097565	330,20	CTTGGGATATGTGGGCCTTC	58.776	55	0	0	0	3.46	2.22351	0	0	2.32108	0
Contig13933	AC	2	21	4	181	13932	18105	0	9,22	TGTGACCAACCTCATTACCTAC	58.223	45.455	0	0	0	3.18	0.776935	171,19	CTGATGGGCTCTCTGGTAC	57.367	57.895	0	0	0	3.34	4.63274	0	0	5.40967	0
Contig13962	AG	2	14	9	191	13961	18146	0	7,23	GGTGTGTCTGCTTGTACATATAC	57.786	43.478	0	0	0	1.47	2.21448	177,21	CTACAGCTGTATGACTGGCAC	59.204	52.381	0	16.5	0	5.01	1.20416	1.26	1.26	3.41864	0
Contig13972	AC	2	6	30	225	13971	18157	0	54,22	GACAGGAGACGTAAATAGTCGG	58.797	50	0	0	0	4.79	0.202959	256,23	ACTGAATACATGGCCATTAGTAG	56.646	39.13	5.31	7.68	0	2.57	3.35422	0	0	3.55718	0
Contig13977	AC	2	9	49	300	13976	18166	0	6,22	AAATACACTCAAGCCTCCACAG	59.089	45.455	0	0	0	3.66	0.088563	285,21	CACTTGGTCTGGGTAGTTGTC	58.989	52.381	0	0	0	3.18	1.01091	0	0	1.09947	0
Contig13978	AC	2	16	35	359	13977	18167	0	23,22	GAAAGGAAATCAATGAGCAGGC	58.977	45.455	0	0	0	4.85	0.023272	360,22	CAACTGACAGCCACTTTCAATC	58.856	45.455	0	0	0	2.67	0.143735	0	2.5	0.167008	0
Contig13986	AG	2	24	38	252	13985	18178	0	17,22	TTTAAATGAGGTTTGCTGTGCC	58.772	40.909	0	0	0	5.01	0.228191	247,22	GCGTATCAGGGATCTTAGTGTG	59.11	50	0	0	0	3.82	0.109549	0	0	0.337739	0
Contig14025	AG	2	6	23	396	14024	18224	0	126,22	AGGGATAAACAGAAAGAGGCAC	58.816	45.455	0	0	0	5.01	0.184096	500,22	CAAATTGGGTGAGACTTGATGC	58.913	45.455	0	0	0	3.91	0.087027	0	0	0.271124	0
Contig14035	AG	2	15	9	298	14034	18235	0	43,22	TGGCCTCAGATAATAAGAAGCG	58.768	45.455	0	1.15	0	4.68	0.232346	319,22	ACTTCAGTTCCTTATCTGCAGC	59.16	45.455	0	6.16	0	5.25	0.15962	9.72	3.52	0.391967	0
Contig14056	AC	2	13	14	232	14055	18272	0	107,22	CAGTATCAGGATCCAAGCTTCC	59.027	50	0	0	0	3.46	0.027097	317,22	CTCTCAGGATATCAGCCATGTG	58.834	50	0	0	0	3.21	0.165594	0	0	0.192691	0
Contig14059	AG	2	20	5	205	14058	18275	0	152,22	GGTCTTGTCACTAAGGCCATAG	58.965	50	8.77	8.77	0	2.23	0.035344	335,22	ATGTAGAAACCCAGTCCATGTG	58.817	45.455	0	0	0	3.21	0.183281	0	0	0.218625	0
Contig14060	AC	2	17	17	169	14059	18276	0	87,22	GCTAGGAATGCATGTTAAAGGC	58.784	45.455	0	0	0	4.35	0.215868	234,22	TTCCAAATGCATGCAGAAGAAC	58.842	40.909	0	16.35	0	3.01	0.15849	0	4.7	0.374358	0
Contig14071	AG	2	18	11	223	14070	18289	0	15,22	TCATGTTCCTTCACACCTCTTC	58.759	45.455	0	0	0	2.87	0.240732	216,22	ACAGGAGTTATTGCTTCCATGG	59.148	45.455	1.49	1.49	0	3.66	0.14803	0	0	0.388762	0
Contig14092	AC	2	6	15	174	14091	18322	0	43,22	TGGACTCTGTTTAGGATTGCAC	59.091	45.455	0	0	0	4.57	0.09115	195,22	CACAACAGAAAGATCCAGCATG	58.659	45.455	0	0	0	4.06	0.341061	3.26	3.22	0.432212	0
Contig14108	AC	2	11	15	208	14107	18339	0	87,22	CACACAAATTCTCATGCAGACC	58.92	45.455	0	0	0	3.85	0.079674	273,22	AGTTCCCTGGCTAGTTCTCTTC	59.942	50	0	0	0	2.87	0.941807	0	0	1.02148	0
Contig14120	AC	2	19	23	205	14119	18355	0	72,23	ACACCTCAGAATGGAAACTACAG	58.873	43.478	0	0	0	2.74	1.12724	255,22	AATATTTGTTCCCACTCCACCC	59.071	45.455	0	0	0	4.61	0.071442	0	0	1.19868	0
Contig14126	AC	2	18	28	397	14125	18362	0	79,22	ACCATTGGTCCATCTGAGTTAG	58.28	45.455	0	4.61	0	2.34	0.720236	454,22	AGTCCACATCCAAACAATGACG	59.947	45.455	0	0	0	4.35	0.946894	0	0	1.66713	0
Contig14132	AC	2	19	12	192	14131	18370	0	4,21	CATGTGGTGTGGACTGAGTTC	59.606	52.381	0	0	0	3.01	1.60614	174,22	AACCTGGAAAGTGCCTTAAGAG	59.016	45.455	0	0	0	2.85	0.016078	0	0	1.62221	0
Contig14149	AG	2	16	9	224	14148	18394	0	154,22	CTGATTGGTCTCTTGAGTACGG	58.979	50	0	0	0	4.02	0.021167	355,23	CCCACAAGCAAATCATTTCTCTC	59.019	43.478	0	0	0	3.2	1.01861	0	1.77	1.03977	0
Contig14151	AC	2	6	12	284	14150	18398	0	6,23	TCTCCCTCATTATTACCCAACAG	58.151	43.478	0	0	0	3.16	1.84949	267,23	CTTCTTTACCTGTCTCTCACCAG	58.949	47.826	0	0	0	4	1.05093	0	0	2.90042	0
Contig14162	AG	2	28	13	168	14161	18410	0	48,22	GTTACCATAGCTGCTCTTCTCC	59.036	50	0	0	0	3.71	0.035898	194,22	GCTCTCCCTTCAAAGAGTACTG	58.904	50	0	0	0	2.74	0.095966	0	0	0.131864	0
Contig14190	AG	2	30	19	166	14189	18446	0	43,22	ACAGGCAAGCATATATACAGCC	59.089	45.455	5.15	5.15	0	4.85	0.088563	187,22	GTGGCAAAGTTCAATCAAGGTC	59.11	45.455	0	0	0	3.85	0.110172	0	0	0.198735	0
Contig14196	AG	2	21	21	170	14195	18453	0	23,21	CATCCCTGTCAGCAAACATTG	58.524	47.619	0	0	0	2.82	1.47601	171,22	AATATGGCAATGTAGTGAGGCC	59.282	45.455	0	0	0	5.19	0.2817	0	0	1.75771	0
Contig14198	AC	2	6	9	173	14197	18456	0	207,22	GGCTAGTATTTGGATGGGAGAC	58.758	50	0	0	0	3.36	0.241576	358,22	TGGTGCCCAGGACTATTATTTG	58.878	45.455	0	0	0	2.32	0.121987	0	0	0.363563	0
Contig14224	AC	2	7	15	251	14223	18489	0	4,22	TCTGAGTGTATGCCTTATCTGC	58.436	45.455	0	0	0	4.26	0.563946	233,22	TGTATGTAATCCCTTGCCTTCG	58.961	45.455	0	0	0	3.79	0.038941	0	0	0.602887	0
Contig14266	AG	2	27	9	164	14265	18547	0	59,22	CAAACCACCACCTCCAGATATC	59.221	50	0	0	0	1.63	0.221498	201,22	TCAAATCTAGCTGTTCTACCGC	58.975	45.455	0	0	0	5.68	0.025385	0	0	0.246883	0
Contig14267	AG	2	20	6	195	14266	18548	0	74,22	GGTCTGTCTGCACCATAATCTC	59.297	50	0	0	0	2.75	0.296995	247,22	TTTGTACTGGTTGGGATTCTGG	59.013	45.455	0	0	0	3.86	0.012591	0	0	0.309586	0
Contig14271	AC	2	7	8	215	14270	18552	0	0,18	CTTCAACCCTTCCCTGCC	58.329	61.111	0	0	0	4.85	4.67121	193,22	TCCAATCCTTGCTTAGATGGTG	58.883	45.455	0	2.72	0	4.17	0.117318	0	0	4.78853	0
Contig14282	AC	2	11	7	158	14281	18568	0	112,23	TTAATCCCAACTGTATAAAGCAG	55.196	34.783	0	0	0	4.24	4.80361	248,22	GTTTGTCGTTATGAGCCTTTGG	58.925	45.455	0	0	0	3.28	0.074577	0	0	4.87818	0
Contig14284	AG	2	21	5	324	14283	18571	0	56,22	AGGCCACTGAATTAGACCAAAG	59.082	45.455	0	2.76	0	2.77	0.082041	358,22	TATTGTGTGGTAGTGAGTTCCG	58.577	45.455	0	0	0	4.3	0.422956	0	0	0.504997	0
Contig14339	AG	2	18	41	259	14338	18640	0	23,22	CTCCCACTCATCTCTTGTCAAC	59.166	50	0	0	0	3.18	0.165617	260,22	TCATCAATATTCCTCTGGCAGC	59.021	45.455	0	7.14	0	5.25	0.020925	0	0	0.186541	0
Contig14345	AG	2	14	11	218	14344	18649	0	129,22	CCTCCCTCTTTAACCCTTGAAG	58.816	50	0	0	0	3.02	0.184096	325,22	TTCAACAGAGATTCAGCCTGAG	58.83	45.455	0	0	0	3.35	0.170372	0	0	0.354469	0
Contig14356	AG	2	24	45	198	14355	18666	0	33,22	TACTGTGTGGCATCTAATGGTG	58.893	45.455	0	0	0	4.17	0.106554	209,22	TCCGGTCTACAGAATCACAAAG	58.573	45.455	0	0	0	2.77	0.426735	0	0	0.533289	0
Contig14366	AG	2	21	10	258	14365	18678	0	50,22	ACTTGGAGATCAGTGAACAAGG	58.756	45.455	8.45	18.79	0	3.61	0.244114	286,22	GGCCCATCTGAAGTTTAGAGAC	59.227	50	0	0	0	3.36	0.22659	0	0	0.470705	0
Contig14381	AG	2	16	18	199	14380	18697	0	4,20	AAGCCCAGGTACAGTGAGAG	59.497	55	0	0	0	3.2	2.49728	181,22	TAAGAGGATCTGGGAGGGAAAG	59.129	50	0	0	0	2.62	0.128546	0	2.12	2.62583	0
Contig14388	AG	2	21	18	165	14387	18705	0	62,24	GCCAAATACTATCAGGAAGAAAGG	58.143	41.667	0	0	0	3.11	2.85717	205,22	ATAATTGTCTGTCCAGCCTCTG	58.622	45.455	0	0	0	3.35	0.378222	0	0	3.23539	0
Contig14402	AG	2	21	12	151	14401	18723	0	96,23	GGGTAGCAATTAGGGTTCTTCTC	59.318	47.826	0	0	0	2.87	1.31799	225,22	AGACCATGGTTCAAATCCTCAC	59.082	45.455	0	13.03	0	3.51	0.082041	0	0	1.40003	0
Contig14441	AG	2	23	14	217	14440	18777	0	48,22	AGCCCTGTCAGTTAAATGAAGC	59.682	45.455	0	0	0	3.86	0.682273	244,21	AGACCCATTTCCAAGTTGCTG	59.525	47.619	0	0	0	4.41	1.52547	0	0	2.20774	0
Contig14451	AG	2	23	15	161	14450	18788	0	68,22	ACAGAAGAGGCAGAAGGAATTG	59.086	45.455	0	0	0	2.32	0.085964	207,22	CATTTGGTCTGGCATGTCTTTC	58.913	45.455	0	0	0	2.62	0.087027	0	0	0.172991	0
Contig14456	AC	2	9	16	163	14455	18795	0	17,22	GGGATGAGCTGGTTTATTTCAC	58.12	45.455	0	0	0	3.18	0.880149	158,22	GCTGCAACATTATGGGACTTTC	58.98	45.455	0	0	0	2.62	0.020467	0	0	0.900615	0
Contig14456	AG	2	28	16	155	14455	18796	0	63,22	AATTGTTTCCATTCTCCGTGTG	58.254	40.909	0	0	0	3.82	0.745927	196,22	CATTTGCCTTGAAAGCCCTATG	58.97	45.455	0	0	0	2.23	0.029633	0	0	0.77556	0
Contig14457	AG	2	20	21	272	14456	18797	0	28,22	AAGTGTGGTGGATGGACTTAAG	58.751	45.455	0	0	0	1.85	0.249218	279,21	TGGCACATGACTGATTGCTAC	59.398	47.619	0	0.03	0	3.58	1.39811	0	0	1.64732	0
Contig14462	AC	2	19	14	311	14461	18802	0	112,22	TCTTTGATACTTGCAGTCTGGG	58.825	45.455	0	0	0	4.45	0.175185	401,22	ATAGAAGAAACAGTGGCCATGG	59.148	45.455	8.1	12.94	0	3.66	0.14803	0	0	0.323215	0
Contig14476	AC	2	8	23	178	14475	18818	0	3,22	ATGTTGGACAGAAGGAGGTTTG	59.282	45.455	0	0	0	2.93	0.2817	159,22	TTGTACGTGAATGGCATCTCTC	59.235	45.455	0	0	0	3.2	0.234959	0	0	0.516659	0
Contig14483	AG	2	19	4	318	14482	18828	0	12,22	TGGTTCTTGACAGCATGTTCTC	59.62	45.455	0	0	0	2.87	0.620431	308,22	CAAGTGGCCATTTCTGTTTCTG	59.108	45.455	0	0	0	3.02	0.1083	0	0	0.728731	0
Contig14495	AC	2	14	8	229	14494	18841	0	142,22	CACACACTAACAATCATGCCAG	58.662	45.455	0	0	0	4.85	0.33753	348,23	TGGTTCTTGTTGCAAAGTTTCTC	59.017	39.13	0	0	0	2.87	1.0173	0	0	1.35483	0
Contig14502	AG	2	16	8	222	14501	18849	0	77,22	TAACATGAATACAGCCCACCAC	59.153	45.455	0	0	0	4.16	0.152942	277,22	ACCTGTCTTAAACCCTGAAATG	57.025	40.909	0	0	0	2.32	1.97502	0	0	2.12796	0
Contig14513	AG	2	17	38	187	14512	18864	0	3,22	GCTGCTGAAATACAAGTTCCAG	58.662	45.455	0	0	0	3.86	0.338411	168,22	ACAGAAACAGAAGCGAAACAAG	58.47	40.909	0	0	0	3.16	0.529565	0	0	0.867976	0
Contig14532	AC	2	13	15	151	14531	18882	0	15,19	CTTTGGGTGGGCAATCTCC	59.174	57.895	0	0	0	3.71	3.17365	144,22	ACTCACTCGTTCCAGATGTTTG	59.364	45.455	0	0	0	2.93	0.363747	0	0	3.5374	0
Contig14535	AG	2	8	7	230	14534	18885	0	165,22	CCTGCTTAGCTTCTGAGATCTG	59.038	50	0	0	0	2.9	0.03791	373,22	TGATGGACATGTCAAGTTGAGG	59.089	45.455	0	22.94	0	3.86	0.089211	0	0	0.127121	0
Contig14538	AC	2	6	33	300	14537	18889	0	39,22	GCCCAACCATAAATACCGTTTG	58.978	45.455	0	0	0	2.93	0.021868	319,20	GTTAACACCAACACCTTGAG	55.19	45	0	0	0	3.02	5.80994	0	0	5.83181	0
Contig14542	AG	2	9	11	311	14541	18894	0	27,22	CACACACACAAGCATTTCAGTG	59.634	45.455	0	0	0	3.66	0.63365	316,22	CCCAGTTTACCAGATTAGAGGC	58.957	50	0	0	0	4.7	0.042558	0	0	0.676209	0
Contig14570	AC	2	9	42	203	14569	18927	0	0,23	CTGTTCAGCTGATACATACATAC	55.485	39.13	10.26	18.43	0	2.39	4.51451	181,22	GTGATTGTCAGACGAGTACCTG	59.245	50	0	0	0	4	0.245351	0	0	4.75986	0
Contig14571	AG	2	9	22	156	14570	18931	0	76,22	ATAACGGAGGCTTCGAAACATC	59.56	45.455	0	1.59	0	3.06	0.560132	210,22	TGCTGAAATGATGGGATGTTGG	60.01	45.455	0	0	0	3.77	1.00953	0	0	1.56966	0
Contig14596	AC	2	10	5	236	14595	18960	0	33,19	GGGTGGTTTGAGGGAAGAC	58.415	57.895	0	0	0	3.01	3.58501	247,22	TTTGCCAGTCAGTGCATTAAAG	58.516	40.909	0	0	0	1.85	0.483915	0	0	4.06893	0
Contig14605	AC	2	21	5	192	14604	18969	0	42,21	AACCTTATCTTGCCCATCAGC	59.109	47.619	0	0	0	4.26	1.10903	212,22	GAGTATTGTGGTTGAGTTGTGC	58.601	45.455	0	0	0	4.57	0.398818	0	0	1.50785	0
Contig14622	AG	2	24	8	279	14621	18990	0	28,22	CTCTTGGAAGGTTCTGCTACTC	58.904	50	0	0	0	2.59	0.095966	284,23	AGATCTGCCACTACTATTGTCAC	58.499	43.478	0	0	0	3.67	1.50073	0	0	1.59669	0
Contig14652	AC	2	13	11	300	14651	19026	0	66,22	AGAATCTGCCAATTGACTCCTC	58.887	45.455	0	0	0	3.71	0.113453	344,22	TTTCCAGAGTACCTTCTGCTTG	58.759	45.455	0	0	0	4.01	0.240732	0	0	0.354185	0
Contig14658	AC	2	8	10	231	14657	19030	0	31,20	GAAGAGGTCGTGGTGGTTTC	59.235	55	0	0	0	2.78	2.23536	240,22	CGAATCTACCCATCCCTTTCTC	58.767	50	0	0	0	2.87	0.233181	0	0	2.46854	0
Contig14662	AC	2	16	10	184	14661	19036	0	85,22	ATTCCACTGCTGAACTACTCTG	58.566	45.455	0	0	0	3.35	0.434347	247,22	TTAGAAACCCTGCCCTATCCAC	60.274	50	0	0	0	4.02	1.27442	0	0	1.70876	0
Contig14670	AC	2	13	17	223	14669	19046	0	146,22	AAAGTGACAGTCTTGGGTGAAG	59.221	45.455	0	0	0	3.02	0.221498	347,22	TAGAATGCAAACAAAGTACCCG	57.736	40.909	0	0	0	5.28	1.26431	0	0	1.4858	0
Contig14672	AG	2	8	18	206	14671	19048	0	0,20	CTGAGACGGACACCAGATAG	57.6	55	0	0	0	2.08	3.40039	184,22	TACTCTTCCCTCATCTACACCC	58.869	50	0	0	0	4.61	0.131426	0	0	3.53182	0
Contig14677	AG	2	25	17	224	14676	19054	0	15,21	GTAGGTGGAATGGTTGGAAGG	59.043	52.381	0	0	0	3.46	1.04297	217,22	TACAACTCATTCCCTTAGCTGC	58.893	45.455	0	0	0	5.25	0.107317	13.31	7.42	1.15029	0
Contig14679	AC	2	9	15	340	14678	19057	0	267,22	CTTCCTTCCAGTTCAGTACACC	59.097	50	0	0	0	4.16	0.096927	585,22	AACAAAGTCCTGCCTTAGTGAG	59.023	45.455	0	0	0	3.51	0.022989	0	0	0.119917	0
Contig14685	AC	2	16	20	156	14684	19063	0	18,22	TGTGTGTCATTTACTGTCATGC	58.006	40.909	0	0	0	4.06	0.994403	152,22	ACAGTCCTGCCTTCCAATTAAG	59.082	45.455	0	0	0	1.85	0.082041	0	0	1.07644	0
Contig14697	AG	2	22	9	335	14696	19078	0	46,22	TAGCTAACTGGGAGAAGAGGAC	59.143	50	0	0	0	3.85	0.143071	359,22	AGTGTCCATTCTTCCAGATGTG	58.822	45.455	0	0	0	3.21	0.178412	12.4	10.62	0.321483	0
Contig14714	AC	2	10	5	392	14713	19096	0	33,22	CCATCCTAAACAGAGTAAGGCC	58.957	50	0	0	0	5.19	0.042558	403,22	TTTCTGTGTCGAATGAAGCAAC	58.538	40.909	0	0	0	4.17	0.461769	0	0	0.504327	0
Contig14726	AC	2	15	6	250	14725	19111	0	85,22	ATTCATACTCACTGCACAGGAC	58.897	45.455	0	0	0	3.85	0.102752	313,22	TTTGTACTGGTGGTCGAGAAAG	59.035	45.455	0	0	0	2.62	0.035226	0	0	0.137978	0
Contig14728	AG	2	17	30	247	14727	19113	0	29,24	ACCAGAGCTACAATCATTTCTAGG	58.854	41.667	0	0	0	3.02	2.14569	254,22	ACAAGTGATCCCTCTGACAAAC	59.023	45.455	0	0	0	2.93	0.022989	0	0.95	2.16868	0
Contig14737	AC	2	15	6	152	14736	19126	0	275,22	TCAGCCCATAGAAAGTAACAGC	58.893	45.455	0	0	0	4.4	0.107317	405,22	GCTACAGATGAACAAGTGCTAC	57.897	45.455	0	0	0	3.58	1.10302	0	0	1.21033	0
Contig14739	AG	2	6	13	286	14738	19130	0	157,22	TAGTTGGTTGTAATCTGCCCTG	58.82	45.455	0	0	0	4.45	0.180031	420,23	AGTAAGAAGAGAAACAAAGTTGG	55.538	34.783	0	0	0	3.77	4.4622	0	0	4.64223	0
Contig14745	AC	2	19	17	204	14744	19138	0	77,22	TGGGATCCAGAGTTGAATGTTG	59.083	45.455	0	12.19	0	3.33	0.082697	260,21	TGGGTTGAGCTGTAATGAACG	59.332	47.619	0	0	0	3.95	1.33232	0	0	1.41501	0
Contig14753	AC	2	22	8	290	14752	19146	0	4,22	TGTTTGTGTTCAGAGGCATATG	57.726	40.909	0	0	0	1.78	1.27438	272,22	TCTTCACACCCTCAATGAACAG	59.024	45.455	0	0	0	3.16	0.023676	4.62	7	1.29805	0
Contig14761	AC	2	19	3	241	14760	19156	0	1,22	ACGCCTTTCTGTTTAAATGTCG	58.605	40.909	0	0	0	4.35	0.395169	220,22	TCAACCCTTTCTCTTGTCTGTG	58.958	45.455	0	0	0	3.66	0.041833	0	0	0.437002	0
Contig14762	AG	2	22	8	292	14761	19157	0	81,22	AAATGAGGAAACCCAGAATCCC	59.069	45.455	0	0	0	3.85	0.068761	352,21	CAATTTCAGGTGGCGGAAATG	59.138	47.619	0	0	0	2.32	1.13829	0	0	1.20705	0
Contig14769	AG	2	27	6	172	14768	19165	0	37,21	GAGGGAGTTTGAAGGCTGATG	59.396	52.381	0	0	0	3.07	1.39569	188,21	TTTCCTGGCTTGGTGGTTAAG	59.177	47.619	0	0	0	1.85	1.1767	0	0	2.5724	0
Contig14772	AC	2	16	12	161	14771	19168	0	192,22	GATTCTGCTTTCTTTCCTTGGC	58.912	45.455	0	0	0	4.52	0.087768	332,21	AACAGCATTAGTGGGCATTGC	60.556	47.619	0	0	0	3.56	2.55552	0	0	2.64329	0
Contig14773	AC	2	6	22	235	14772	19169	0	33,20	GGAAGACAGACACAACAGCG	59.874	55	0	0	0	5.18	2.8744	246,22	ACTTTCCATCTTTCCTCTGCTG	59.086	45.455	0	0	0	4.41	0.085964	0	0	2.96036	0
Contig14778	AC	2	16	10	341	14777	19175	0	37,22	CTCCTGACAATGTAAGTGTGGG	59.424	50	0	0	0	4.61	0.424023	356,22	TTGTTCTTGTCCTCCAGTGTTG	59.487	45.455	0	0	0	3.33	0.486681	0	0	0.910704	0
Contig14818	AC	2	9	6	161	14817	19232	0	40,23	TCCAATCAATCTGCTCTCACTAC	58.753	43.478	0	0	0	2.73	1.24741	179,22	TGGATGGTGGGACTAGGAATAG	59.198	50	0	0	0	1.73	0.198193	0	0	1.44561	0
Contig14819	AG	2	21	22	248	14818	19233	0	0,22	ACTCACTGTTACAAATTCTGGC	57.659	40.909	0	0	0	4.85	1.34066	226,22	TTGTAGACTTCCTGCTCCTTTG	58.759	45.455	0	0	0	2.77	0.240732	0	0	1.5814	0
Contig14846	AG	2	23	15	201	14845	19265	0	98,22	CACGTGTGAGATCTATGGACTC	58.791	50	0	4.37	0	3.36	0.208577	277,22	ACCCATGTATCTGCCCAATTAC	58.943	45.455	0	0	0	1.89	0.056504	0	0	0.265081	0
Contig14853	AC	2	9	5	317	14852	19276	0	14,22	TACAAATTCCACTGGCTGCAAG	60.207	45.455	0	0	0	4.01	1.20704	308,23	CACTTGTCACATCTTCTAAGCTC	57.976	43.478	0	0	0	4.09	2.02386	0	0	3.23089	0
Contig14868	AG	2	25	13	234	14867	19297	0	18,22	CTTTGTTGGTCTTAAAGGTGCC	58.779	45.455	0	0	0	5.01	0.220771	230,22	GACATGTCAATACGCAGAGGAG	59.63	50	0	17.28	0	3.69	0.629846	0	0	0.850617	0
Contig14906	AC	2	15	38	285	14905	19342	0	97,22	CTCCTGGAATCACTGGTTAACC	59.156	50	14.35	14.35	0	2.85	0.155988	360,22	CCCTCTCCAATCCCTAAATTCC	58.672	50	0	0	0	3.01	0.327731	0	0	0.48372	0
Contig14927	AC	2	19	21	215	14926	19365	0	125,22	GGGCCAACAAGTCCTTAATTTG	58.836	45.455	0	2.18	0	2.32	0.164009	318,22	GCCTTGTCAATAAATCCAGCTC	58.456	45.455	0	0	0	4.09	0.543557	0	0	0.707566	0
Contig14964	AC	2	22	4	150	14963	19413	0	44,22	TAAATAAGCAGTTGGGACCTCC	58.544	45.455	0	0	0	4.3	0.455655	172,22	ACAGACAGTCCTCATCTTCTTG	58.232	45.455	0	0	0	3.02	0.767644	0	0	1.2233	0
Contig14971	AG	2	28	6	222	14970	19425	0	95,21	CCACCACTGTTGCTCTATGTG	59.674	52.381	0	0	0	3.21	1.67362	295,22	ACTCTGGATGTCTAATGTTGGC	58.89	45.455	0	0	0	4.52	0.110378	0	0	1.784	0
Contig14976	AC	2	16	9	152	14975	19430	0	43,23	AGATGCAGAAGATATATGGCACC	58.933	43.478	0	0	0	5.01	1.06712	173,22	ATGGGTCAGAATCTTAAGCAGG	58.612	45.455	0	0	0	4.85	0.387562	2.8	3.73	1.45468	0
Contig14994	AG	2	20	16	282	14993	19457	0	112,22	TTTAATCAACCCTCCCACTTCG	59.087	45.455	0	0	0	3.79	0.087265	372,22	GCCATTCCATGTAGAGCTGATC	59.687	50	0	0	0	2.92	0.686962	0	0	0.774227	0
Contig14995	AG	2	18	12	356	14994	19458	0	112,22	TGCAACCAAACACTGACAATTG	59.236	40.909	0.09	0.09	0	2.32	0.236064	446,22	ATGTGCATAACTGTGACCTGAC	59.424	45.455	0	0	0	3.51	0.424023	0	0	0.660087	0
Contig15033	AG	2	20	9	239	15032	19506	0	38,23	TGTCCCATATTCTCTTCACAAGC	59.254	43.478	0	0	0	4.01	1.25411	255,22	AAAGGCAAGCAGTCAAAGAATG	58.773	40.909	0	0	0	2.67	0.226535	0	0	1.48065	0
Contig15057	AG	2	18	28	295	15056	19541	0	0,22	ACTAGTGGAACCTGTAGAGAGC	59.414	50	0	3.65	0	4.09	0.414085	273,22	ATCCTTGGCAGTCCTTTAAGTG	59.082	45.455	0	0	0	3.16	0.082041	0	0	0.496126	0
Contig15066	AG	2	20	23	291	15065	19549	0	21,21	ACCTTCAATGTCTTCAGGTGC	59.254	47.619	0	0	0	5.01	1.25442	290,22	GATCAGCCCTGGTTAGTACTTG	58.965	50	0	0	0	3.16	0.035344	0	0	1.28977	0
Contig15077	AC	2	17	33	307	15076	19561	0	54,22	ATCACACATGCTACAGATCGTG	59.303	45.455	0	0	0	4.35	0.302662	339,22	GATGCCAACCAATATGAACAGC	59.044	45.455	0	0	0	4.4	0.043904	0	0	0.346566	0
Contig15098	AG	2	27	7	150	15097	19584	0	81,23	TGGAATCAGGGATAGATAGACCC	59.101	47.826	0	0	0	4.46	1.10138	208,23	ACGGGTGTTAATCCTATTATTTG	55.267	34.783	0	0	0	2.32	4.7328	0	0	5.83417	0
Contig15103	AG	2	28	18	193	15102	19592	0	91,22	ACATCTCACATACTTCTGTCCC	58.025	45.455	0	0	0	4.46	0.975362	263,21	AACAGCTAAGCATGCAGTGTC	59.944	47.619	0	10.57	0	3.67	1.94415	4	0	2.91951	0
Contig15125	AC	2	14	12	226	15124	19617	0	109,22	GAACTACGATCAGAACAGAGGG	58.719	50	0	0	0	4.3	0.281103	316,19	GGAGAGTGGTGCGTTTGAG	59.202	57.895	0	0	0	3.02	3.20238	0	0	3.48348	0
Contig15128	AG	2	18	8	213	15127	19621	0	0,22	CTCTTCCTCTGTGTGATACTGC	58.976	50	0	0	0	4.4	0.023976	191,22	GACTCGAACTTTGATCTGTTGC	58.682	45.455	0	0	0	4.17	0.318398	0	0	0.342374	0
Contig15132	AG	2	18	16	176	15131	19626	0	11,21	GGGCTGTCTCCAATGTTCTTC	59.67	52.381	0	0	0	2.87	1.67019	165,22	TGTCAATCCACATTCTAGAGGC	58.625	45.455	0	0	0	4.7	0.374517	0	0	2.04471	0
Contig15150	AC	2	15	2	150	15149	19646	0	25,23	AAGTAGTGATAACAGTCCACCAC	58.622	43.478	0	0	0	4.16	1.37799	153,22	GAAGTCACAATCTGGATGGTTG	58.064	45.455	0	0	0	3.77	0.936248	0	0	2.31424	0
Contig15158	AG	2	16	13	251	15157	19657	0	25,24	ACAAACGTGTCATACAGTTTAGTG	58.474	37.5	0	1.85	23.08	2.74	2.52562	254,22	GAATGTAACTCCAGAGCCCATC	59.292	50	0	0	0	3.51	0.29178	0	0	2.8174	0
Contig15162	AC	2	9	6	182	15161	19662	0	68,22	CAGTTTGAAAGACCTGAGCAAG	58.531	45.455	0	0	0	4.01	0.469405	228,22	TTTGGATAGGATCAGTGTGCAC	59.157	45.455	7.48	7.48	0	4.57	0.156596	0	0	0.626	0
Contig15189	AC	2	9	11	330	15188	19697	0	10,22	AGACAGCGCAATATGTTAACAC	58.149	40.909	0	7.09	0	3.32	0.851482	318,22	TCTGGCCAAATTATCAGTCAGC	59.485	45.455	0	0	0	4.26	0.485034	0	0	1.33652	0
Contig15192	AC	2	11	16	259	15191	19700	0	19,22	AACTGAAGACTTCCAGCATCTG	59.092	45.455	0	8.5	0	2.9	0.09244	256,22	TCTGTGTCTGTTTCCCTTCATG	59.024	45.455	0	0	0	3.07	0.023676	0	0	0.116116	0
Contig15202	AC	2	12	11	287	15201	19713	0	3,22	CGTACCATGCACACTTGATTTC	58.996	45.455	0	0	0	2.17	0.003903	268,22	TCCACCTGAGATATTGGAGAGG	59.202	50	0	0	0	3.69	0.201761	0	0	0.205663	0
Contig15207	AG	2	20	11	286	15206	19718	0	42,22	TTGGGAGGTGGTTTGCTATTAC	59.081	45.455	0	0	0	1.89	0.080727	306,22	AAGGACTGGGATTTAAACAAGG	57.006	40.909	0	0	0	3.61	1.99398	0	0	2.0747	0
Contig15216	AG	2	17	24	196	15215	19730	0	188,22	CTTTCTGTGCAGCCAATACATG	58.984	45.455	0	0	0	3.21	0.015588	362,22	CCAGGACACAGTTCTATTTCCC	59.156	50	0	0	0	3.97	0.155988	0	0	0.171576	0
Contig15217	AG	2	10	5	171	15216	19731	0	246,22	CATTGCTGCAGGAAGTTGTATG	58.984	45.455	0	4.42	0	2.39	0.015588	395,22	CCTTGATTTGGGCAATGTACTG	58.645	45.455	0	0	0	2.74	0.355351	7.02	4.55	0.370938	0
Contig15219	AC	2	7	7	226	15218	19732	0	23,22	CATGGGAACGGGATAGACAAAG	59.555	50	0	0	0	2.77	0.555381	227,22	TCTCTGACCACATTCCAACTTG	59.024	45.455	0	0	0	3.16	0.023676	0	0	0.579057	0
Contig15231	AC	2	12	17	278	15230	19747	0	1,22	CTGTAGCTTTCTTCCTGCCTAG	58.969	50	0	0	0	3.02	0.031056	257,22	CTGAGTTGCAATTCACTGGTTG	59.115	45.455	3.92	17.68	0	3.77	0.114515	0	0	0.145571	0
Contig15262	AG	2	17	14	262	15261	19793	0	111,22	GTAGAAGGGTGTTATTGGCCTC	59.223	50	0	0	0	4.7	0.223201	351,22	TGCTGCTTCATAGAATCCAACC	59.485	45.455	0	0	0	3.77	0.485034	0	0	0.708236	0
Contig15263	AG	2	25	6	363	15262	19794	0	2,22	GACAAGATTGAAGGGAGCACAG	60.012	50	0	0	0	3.66	1.01237	343,22	GGAACTGCAGACCTTCTAAGAC	59.167	50	0	18.56	0	3.01	0.167402	0	0	1.17977	0
Contig15273	AC	2	8	19	377	15272	19807	0	29,23	CCGAATACTTTGGCTATAGTTAG	55.216	39.13	0	0	0	2.34	4.78389	384,22	GATAGCCTCCCTAATCATGTGC	59.16	50	0	0	0	4.57	0.15962	0	0	4.94351	0
Contig15284	AG	2	16	3	187	15283	19821	0	86,22	TTCAGAGAGGCATTCAAGTTGG	59.353	45.455	0	0	0	3.77	0.352595	251,22	AATGAAGCTGTCTCAAGATGGC	59.749	45.455	0	0	0	4.4	0.749333	0	2.65	1.10193	0
Contig15300	AG	2	28	3	152	15299	19840	0	4,22	TTAAGAGATAGACGGATGGATG	55.386	40.909	0	0	0	3.51	3.61439	134,22	ATGGTTCTTGAGTTATGCCTGG	59.148	45.455	0	0	0	4.45	0.14803	0	0	3.76242	0
Contig15347	AC	2	17	5	281	15346	19900	0	0,22	CTGTTTCGATACAAATGGGATG	56.267	40.909	0	5.57	0	3.51	2.73331	259,22	TTTGCCAGTCAGTGCATTAAAG	58.516	40.909	0	0	0	1.85	0.483915	0	0	3.21723	0
Contig15370	AC	2	13	3	201	15369	19929	0	1,22	ACCCTGGTTAGTAGTTGAATGG	58.207	45.455	0	0	0	3.16	0.793409	180,22	AATGAATCAGTGGCACCAGAAC	59.945	45.455	5.99	7.39	0	3.01	0.944941	0	0	1.73835	0
Contig15375	AG	2	20	7	401	15374	19936	0	38,22	TCAGGATTTCAACTCAGTTCCC	58.751	45.455	0	0	0	3.97	0.249218	417,22	TATCAATTCTGGCAAGGACCAG	58.883	45.455	0	0	0	4	0.117318	0	0	0.366536	0
Contig15425	AC	2	11	17	163	15424	20003	0	270,22	ACTTTCTGAGGTTCTGGATTCC	58.48	45.455	0	0	0	3.01	0.519801	412,21	CTGAACAAGAGGGACACTGTC	58.993	52.381	0	0	0	3.51	1.00654	0	0	1.52634	0
Contig15428	AG	2	15	11	197	15427	20007	0	79,21	CTCAGGTAGGCAAAGGTCATG	59.122	52.381	0	0	0	3.07	1.12223	254,22	CTTAGAACATGGTGCTCTCCTC	58.969	50	0	0	0	3.71	0.031056	0.36	0.36	1.15329	0
Contig15441	AG	2	24	8	150	15440	20025	0	17,22	ACTTGGTTGGTCTTAAAGGTGC	59.813	45.455	0	0	0	5.01	0.812687	145,22	TTCCTAGTCTGGCTACAATTGC	58.893	45.455	0	1.89	0	3.56	0.107317	0	0	0.920004	0
Contig15442	AC	2	21	14	433	15441	20026	0	117,22	AAAGAGGGACGGATAAATGTGG	58.885	45.455	0	0	0	4.17	0.114997	528,22	ACCAAACTCACCATACCAGAAC	59.019	45.455	0	0	0	3.01	0.018852	0	0	0.133849	0
Contig15470	AC	2	7	27	251	15469	20066	0	42,22	TTGCTCTCTCAAGATATGCGAC	59.043	45.455	0	0	0	5.19	0.043241	271,22	TCTGGCCTCTGAGTAGTATGTG	59.48	50	0	0	0	3.21	0.480466	0	0	0.523708	0
Contig15472	AG	2	21	13	341	15471	20068	0	20,22	GATAAAGGATTGAGGCACCGAC	59.884	50	0	0	0	4.79	0.883524	339,22	GAAATAGCTCCAAGAGAACAGC	57.878	45.455	0	0	0	4.4	1.12165	0	0	2.00517	0
Contig15475	AC	2	10	7	176	15474	20071	0	33,22	AATATGCTTGCTGTCATCCTCC	59.285	45.455	0	0	0	4.3	0.284908	187,22	CCTCATCTTCAGAACCATAGGC	59.027	50	0	0	0	3.93	0.027097	0	0	0.312005	0
Contig15478	AG	2	23	6	367	15477	20076	0	33,22	TGTCTCACTTACTCTTGCTTCG	58.851	45.455	0	0	0	3.79	0.149133	380,20	CAAGCCTCACTGAGAACCTG	58.944	55	0	0	0	4	2.05592	4.21	0	2.20506	0
Contig15521	AG	2	24	10	220	15520	20138	0	119,22	TATGAACCATACTGTACCGTGC	58.709	45.455	0	0	0	5.34	0.290542	317,22	CAGAGTCACATTTCCTCTGTCC	59.166	50	0	0	0	4.02	0.165617	0	0	0.456159	0
Contig15530	AC	2	21	9	282	15529	20150	0	25,22	TGTTTAACGTCCTGATCTTCCC	58.83	45.455	0	0	0	3.97	0.169574	285,22	GCAACTGTAGAAGGAGAGAAGG	58.904	50	0	0	0	3.46	0.095966	0	0	0.265539	0
Contig15543	AG	2	27	16	191	15542	20168	0	37,22	AGATCCCAGTATAGAGAAGGCC	58.998	50	0	0	0	5.19	0.001566	206,22	TGTCTGCAGAATGGAAACCTTG	59.88	45.455	0	2.81	0	3.61	0.879636	0	0	0.881202	0
Contig15545	AG	2	24	18	153	15544	20171	0	54,22	AGGAGAGACAGAGATAGGTTCC	58.601	50	0	0	0	3.62	0.398919	185,22	TCTCCAGATTGCTACTCCTAGG	58.94	50	0	0	0	3.02	0.060227	2.51	0	0.459146	0
Contig15546	AC	2	7	13	247	15545	20173	0	3,23	TGACTTGATGGTACTTTACACAC	57.255	39.13	0	0	0	3.82	2.74451	228,22	ATATCTGGACACGTGTTTCTGC	59.494	45.455	5.55	16.52	0	4.26	0.494396	0	0	3.23891	0
Contig15551	AG	2	19	12	226	15550	20178	0	24,23	GGGACAAATTGAGGTAGATCTTC	57.433	43.478	0	0	0	2.87	2.56742	228,22	TCAACTAAGCACAGACAGGATC	58.569	45.455	0	0	0	3.36	0.430532	0	0	2.99796	0
Contig15574	AG	2	16	25	340	15573	20208	0	21,21	TGGAGACCAATTTGCACAGTG	59.805	47.619	0	0	0	3.66	1.805	339,22	GAAATGAATGCCTTTGGTCTGG	58.906	45.455	0	0	0	3.86	0.094467	1.06	14.02	1.89947	0
Contig15576	AG	2	27	13	157	15575	20209	0	131,22	TACAATTTCCATGAGTCCCTGC	59.15	45.455	0	0	0	4.85	0.150492	266,22	AGGATTTAGGAGCCACAGATTC	58.345	45.455	0	0	0	2.52	0.65523	0	0	0.805722	0
Contig15584	AG	2	25	28	229	15583	20219	0	124,22	ATCAGAGCTCGTTTCTTCAGAC	58.911	45.455	0	3.75	0	3.51	0.088508	331,22	TATCAGCAAGCCTTGTCCATAC	58.958	45.455	0	0	0	2.39	0.041833	0	0	0.130342	0
Contig15591	AC	2	15	17	292	15590	20231	0	93,22	ACATTCTGCTCAGGACGTAAAC	59.43	45.455	0	0	0	2.01	0.429776	363,22	TCTAAGGCAAGATACATTCGGG	58.43	45.455	0	0	0	5.14	0.570158	0	0	0.999933	0
Contig15597	AC	2	10	8	255	15596	20236	0	31,22	CTGGACAGACACTTATCTTGGG	58.897	50	0	0	0	4.12	0.102752	264,22	GCCCAAGCCTATTAAAGCAAAC	59.235	45.455	0	0	0	2.93	0.234959	0	0	0.337711	0
Contig15597	AG	2	19	8	253	15596	20237	0	150,22	ACACACCATTTCCCTGTCTTAC	59.019	45.455	0	0	0	2.34	0.018852	382,21	TTTCCACTCAGACTGCAGAAG	58.642	47.619	4.72	10.55	0	2.85	1.35828	0	0	1.37714	0
Contig15611	AC	2	16	12	313	15610	20254	0	31,22	GCAATTTGATGACCAGGGTTTC	59.169	45.455	0	0	0	2.78	0.168589	322,22	CTGGATATGGTGTACAGATGGC	59.095	50	0	0	0	4.4	0.095009	0	0	0.263597	0
Contig15617	AG	2	19	11	248	15616	20262	0	42,22	AGAGAGTGTGCAGATAAGTTGC	59.166	45.455	0	0	0	4.17	0.165617	268,22	TTCGTCAGAATAGCCAGGTATG	58.44	45.455	0	0	0	2.39	0.55983	0	0	0.725447	0
Contig15628	AG	2	21	4	169	15627	20280	0	226,22	ACACTTTACTCCAGAACCAACC	58.953	45.455	0	0	0	3.77	0.046928	373,22	AACATTCCCAAGTCCTTCAGTC	59.016	45.455	0	0	0	3.51	0.016078	0	0	0.063006	0
Contig15649	AG	2	20	8	355	15648	20309	0	36,22	TCTTGAACATGTACTCCATTGG	56.844	40.909	0	0	0	3.16	2.15598	369,22	GTTGCTGACCCTTACAAATGTG	58.852	45.455	0	0	0	3.21	0.148359	0	0	2.30434	0
Contig15654	AC	2	8	26	240	15653	20316	0	59,22	CATGCTTTGTCATCTCAAGTGG	58.659	45.455	0	0	0	4	0.341061	277,22	TGGATTGAGGCTTTATTGTTGC	58.308	40.909	0	0	0	4.17	0.692185	0	0	1.03325	0
Contig15657	AC	2	11	20	241	15656	20319	0	49,22	GAACAATGGGAAACAACCTCTG	58.515	45.455	0	0	0	3.35	0.484891	268,22	TGAGAGCAGGATTCACTAACAC	58.569	45.455	0	0	0	3.32	0.430532	0	0	0.915423	0
Contig15658	AG	2	14	8	397	15657	20320	0	122,22	TGTGTGTGAAAGATGTTGGAAG	57.859	40.909	0	0	0	3.46	1.14059	497,22	TGGATCCTTGTCTTTCCAATGG	59.076	45.455	0	11.24	0	3.16	0.076104	0	0	1.21669	0
Contig15672	AG	2	17	15	283	15671	20336	0	34,22	CTGCACTATTGGAACTGATGAC	57.88	45.455	0	0	0	3.06	1.12031	295,22	CAATACTTGGGAATGATGCTCC	57.918	45.455	0	0	0	4.7	1.08247	0	0	2.20278	0
Contig15707	AG	2	25	11	158	15706	20381	0	42,22	TACAACCTCGCTAAGCCAATAC	58.97	45.455	0	0	0	1.89	0.029633	178,22	TCTACCACTGAGCCATGAAATC	58.625	45.455	0	0	0	2.17	0.374517	0	0	0.40415	0
Contig15741	AG	2	6	20	158	15740	20422	0	58,22	GAGAGAGAGGCTTGCTTAAGAC	58.975	50	0	0	0	3.01	0.02468	194,22	GAGCACACATTTAGCTGTTGAC	58.93	45.455	0	0	0	3.18	0.070241	0	0	0.094921	0
Contig15765	AG	2	18	12	199	15764	20449	0	118,22	CAACGGCAGGATTGTACATTTG	59.246	45.455	0	0	0	2.32	0.246432	295,22	CTGGTAACCCTACTTGCTCTTC	58.9	50	0	0	0	2.87	0.100482	0	0	0.346914	0
Contig15772	AC	2	10	21	310	15771	20455	0	67,22	TAGCCACTACATCATTCATTGC	57.327	40.909	0	0	0	3.56	1.67289	355,22	GCCACATGTCCTTGTACAAATG	58.916	45.455	8.87	8.87	0	2.32	0.084076	0	0	1.75697	0
Contig15779	AG	2	23	6	208	15778	20463	0	188,22	GGGAAGTGCAATTTGTCATCAG	58.913	45.455	0	0	0	2.9	0.087027	372,24	GGGAGGAAACAACTGAGATTTATG	58.326	41.667	0	0	0	1.9	2.67422	0	0	2.76125	0
Contig15784	AG	2	26	17	173	15783	20469	0	6,22	CAAGTGATTGCTGTGGTGTAAC	58.859	45.455	0	0	0	2.5	0.14067	157,22	CAGTTCGAGTTTGGAGAGCTAG	59.243	50	0	0	0	3.42	0.243183	0	0	0.383853	0
Contig15801	AC	2	16	11	174	15800	20489	0	39,22	CTTGTCGTCCCACTCTTATTCC	59.234	50	0	0	0	3.01	0.234406	191,22	AGGCGGGAACATCTCTTAATTC	58.957	45.455	0	0	0	2.17	0.042558	0	0	0.276964	0
Contig15817	AG	2	18	6	215	15816	20514	0	117,22	CACTGGGCAAACATAATGAAGG	58.645	45.455	0	0	0	3.46	0.355351	312,20	GGAAGGCAAGGTTTGGAGAG	59.219	55	0	0	0	3.2	2.21883	0	0	2.57418	0
Contig15838	AG	2	26	12	284	15837	20538	0	23,22	TTCTTTCAAGGAGCTGAAGTGG	59.287	45.455	0	0	0	4	0.287033	286,21	AGACCCATTTCCAAGTTGCTG	59.525	47.619	0	0	0	4.41	1.52547	0	0	1.81251	0
Contig15854	AC	2	9	37	187	15853	20557	0	74,22	ATTTCAACAGGTGCCATCTCTC	59.418	45.455	0	0	0	3.2	0.417729	239,22	TAACAGTCCCAAATGTCTCCAG	58.485	45.455	0	0	0	3.86	0.514724	0	0	0.932453	0
Contig15854	AG	2	15	37	196	15853	20558	0	65,24	GTATAGTATATTTCAACAGGTGCC	55.928	37.5	0	0	0	5.01	5.07177	239,22	TAACAGTCCCAAATGTCTCCAG	58.485	45.455	0	0	0	3.86	0.514724	0	0	5.58649	0
Contig15872	AC	2	8	6	162	15871	20580	0	194,22	TAACCCTAGGAATCCGAGAGAC	58.945	50	0	0.8	0	3.36	0.055021	335,21	TTAACTTGCGCACACCACATC	60.482	47.619	0	0	0	3.06	2.48217	0	0	2.53719	0
Contig15878	AC	2	10	10	305	15877	20590	0	33,21	TGACAGATTGCAGGATCCAAC	59.048	47.619	0	0	0	3.77	1.0479	314,24	CATGTACATTCCTTTCATATTTGG	55.084	33.333	0	0	0	3.28	5.91646	0	0	6.96436	0
Contig15880	AC	2	8	23	322	15879	20594	0	34,22	CAGACTCAGTACATGGAAGCTC	58.976	50	0	0	0	4.09	0.023976	333,23	TGCGTGCATAGCTAGTTAGTATG	59.21	43.478	1.29	13.3	0	2.39	1.21002	0	0	1.23399	0
Contig15891	AC	2	9	14	303	15890	20611	0	7,21	GCACACAGGAGTATGGGTTAG	58.851	52.381	0	0	0	2.34	1.14899	288,22	CAGGGAAGCTGAGGATTGTAAG	59.225	50	0	0	0	2.34	0.224899	0	0	1.37389	0
Contig15906	AC	2	11	17	333	15905	20625	0	36,22	AACCCAACTCCAACAAACAAAG	58.565	40.909	0	0	0	2.77	0.435303	347,22	AGGGACCACTGTACAGAGATAC	59.143	50	2.96	11.21	0	2.24	0.143071	0	0	0.578375	0
Contig15920	AG	2	19	15	192	15919	20642	0	21,20	TTCACTTCATGGCCCTCCTG	60.442	55	0	0	0	3.86	3.44228	190,23	AGATTTCAGCAGTATCCAAGGTC	58.998	43.478	0	0	0	3.85	1.00195	0	0	4.44423	0
Contig15954	AC	2	16	26	160	15953	20688	0	63,22	AAATGCACCTCTCCCAATTCAC	59.944	45.455	0	0	0	3.18	0.943527	201,22	TGAAAGTGAGATTTGAACTGGG	57.31	40.909	0	0	0	4.45	1.68982	0	0	2.63334	0
Contig15972	AC	2	6	17	183	15971	20716	0	13,21	CAGCACACTCTATCCATCCAG	58.647	52.381	0	0	0	3.86	1.35261	174,22	TTTGGTCTCTTCGGTAACACTG	59.035	45.455	0	0	0	3.66	0.035226	0	0	1.38784	0
Contig15973	AG	2	25	23	168	15972	20717	0	67,22	CCTTCTCTAGTGGCAATGAATG	57.599	45.455	0	0	0	2.67	1.40092	215,20	ACCTCCTTTGCAGCTATTTC	56.47	45	0	0	0	2.17	4.53024	0	0	5.93117	0
Contig16001	AG	2	6	35	280	16000	20751	0	53,23	AGTGGATTTAACTGTTTCTGACC	57.486	39.13	0	0	0	4.02	2.5142	311,22	TTCTCTCAGACCTACCTCACAG	59.081	50	0	0	0	3.66	0.081385	0	0	2.59558	0
Contig16007	AC	2	11	45	153	16006	20757	0	33,22	CAGTGGGATTTACATAGCCTGG	59.287	50	0	0	0	4.45	0.287033	164,22	TAAGTGATGCATAGAGGAACCC	58.083	45.455	0	0	0	4.11	0.917139	0	0	1.20417	0
Contig16008	AG	2	16	13	219	16007	20758	0	19,22	CAGCTAGATGGGATATTGGGAG	58.287	50	0	0	0	4.3	0.713427	216,22	AGGGCAAATACCAACTTCAAAC	58.166	40.909	0	0	0	2.93	0.83427	0	0	1.5477	0
Contig16019	AC	2	10	11	232	16018	20771	0	63,22	ACTGGTATTGAGAGGTTTGCTG	59.089	45.455	0	0	0	4.41	0.088563	273,22	TGTGTGTGTGATCTGTAGCAAC	59.625	45.455	0	0	0	4.17	0.625016	0	0	0.713579	0
Contig16026	AG	2	17	22	161	16025	20782	0	97,22	TTGAGTCCAAGTGAGAAAGGTG	58.958	45.455	0	0	0	4	0.041833	236,22	GGAGGAGAAACTGTTTGCAAAG	58.784	45.455	0.42	7.8	0	2.77	0.215868	0	0	0.257701	0
Contig16057	AG	2	19	13	234	16056	20818	0	21,18	GAAACCACTTCGAGGAGG	55.379	55.556	0	0	0	4.3	7.62115	233,22	CGATAATGGGACGCATTTCAAC	59.125	45.455	7.51	15.2	0	3.18	0.124919	0	0	7.74606	0
Contig16066	AG	2	15	13	151	16065	20827	0	13,24	ACACACAACCAATTAATATGTGCC	59.05	37.5	0	12.73	0	5.01	2.04997	142,22	TTAGCAGTGTTATTGATCTGGG	56.642	40.909	0	0	0	4.45	2.35803	0	1.16	4.40799	0
Contig16079	AC	2	8	56	158	16078	20843	0	112,21	GTACTCCCAGGCTTGTGTTAC	59.059	52.381	0	0	0	2.5	1.05902	252,18	TGCAGCCTGGGAGATCTC	59.119	61.111	10.79	10.79	0	2.75	4.11944	22.94	26.7	5.17846	0
Contig16088	AG	2	23	49	312	16087	20860	0	82,22	TCTGGTTACATTCACACCCAAG	59.02	45.455	0	0	0	3.61	0.019544	372,22	ACAATATTTCAGCGGTACCTCC	58.96	45.455	0	0	0	4.3	0.039662	0	0	0.059206	0
Contig16092	AG	2	24	25	218	16091	20865	0	24,22	ACAACGACAGAGAAAGTACAGC	59.37	45.455	0	0	0	4.4	0.36992	220,22	TTATGCAAACAGTACTCAGGGC	59.421	45.455	0	0	0	5.19	0.421338	0	0	0.791258	0
Contig16097	AG	2	27	7	207	16096	20870	0	2,24	GTTGGTATGCTACATCATCTTGAC	58.467	41.667	0	0	0	3.18	2.53294	187,22	TTATTCAAAGATTCCAGGACCC	56.533	40.909	0	0	0	4.46	2.46671	0	0	4.99965	0
Contig16105	AC	2	14	22	186	16104	20880	0	48,22	TATTTCTGTTGCTCACCCTTCC	59.085	45.455	0	0	0	3.46	0.084659	212,22	CATACATGCAGTGAGATCCTGG	59.36	50	0	0	0	4.45	0.360385	0	0	0.445044	0
Contig16113	AG	2	19	10	185	16112	20890	0	14,22	TGCCTTTGATTTATCCTCACGG	59.487	45.455	0	0	0	4.94	0.486681	177,22	AGGGCAGATGTCAAATTACCAG	59.148	45.455	0	0	0	4	0.14803	0	0	0.634711	0
Contig16118	AC	2	11	6	195	16117	20897	0	95,22	TTGAGATGCTTTGGGAGTCTTC	59.089	45.455	0	0	0	2.87	0.088563	269,21	AAACAACAGGGACAGGTAAGG	58.547	47.619	0	0	0	2.69	1.45253	0	0	1.54109	0
Contig16126	AG	2	11	19	201	16125	20907	0	62,22	TAACATGGAGGTAAGGCAAAGG	58.812	45.455	0	0	0	3.11	0.188186	240,23	CCTAGAAGCTCTGAAGTAAGGAC	58.508	47.826	0	0	0	3.85	1.49218	0	0	1.68037	0
Contig16149	AC	2	6	15	183	16148	20930	0	232,22	TATCATTTCTACCGGCCTGTTC	58.697	45.455	0	0	0	3.18	0.302734	392,23	ATATTCACCATTTCAAACATTGC	55.244	30.435	0	0	0	3.56	4.75574	0	0	5.05848	0
Contig16167	AC	2	16	19	264	16166	20956	0	56,22	TACAACATGCTCTCCCTACAAG	58.296	45.455	0	0	0	3.16	0.704425	298,22	TTTGGAGGGCACTAATTCATGG	59.411	45.455	0	0	0	3.66	0.410868	0	7.6	1.11529	0
Contig16184	AC	2	12	8	222	16183	20981	0	75,23	GGAACTGGAAGATTAAGCAACAG	58.457	43.478	3.27	3.27	0	3.16	1.54284	275,22	TTACTTGCCCACTGATGAAGAC	59.091	45.455	0	0	0	3.01	0.09115	0	0	1.63399	0
Contig16201	AG	2	30	16	252	16200	20999	0	185,22	ACACACACACGTATATTGAGGG	58.903	45.455	0	0	0	4.3	0.096716	415,22	GTTTCATGACTGCAATCCCATG	58.977	45.455	5.68	5.68	0	3.66	0.02257	0	0	0.119286	0
Contig16205	AC	2	19	15	164	16204	21007	0	113,22	TTTGCAGAGAAGATGGAGGTTG	59.353	45.455	0	0	0	3.77	0.352595	255,22	TGGCTCAGATGTTCACAATACC	59.157	45.455	0	0	0	2.73	0.156596	0	0	0.50919	0
Contig16219	AG	2	8	10	150	16218	21028	0	57,22	CCCATGGAGACCTTAAAGAGAG	58.356	50	0	0	0	3.2	0.644288	184,23	GAAGAAAGATGGTTGCAGAGTTC	58.715	43.478	0	0	0	3.01	1.28512	0	0	1.9294	0
Contig16222	AG	2	25	9	198	16221	21031	0	51,22	TTCAGCACTGGATAAACGTAGC	59.496	45.455	0	0	0	3.58	0.495999	228,21	TAAGGCTAGGAGGGAACAAGG	59.303	52.381	0	0	0	3.61	1.30273	0	0	1.79873	0
Contig16231	AC	2	10	19	173	16230	21040	0	37,21	GTTTGGCCAAGCATTTCCATG	59.674	47.619	0	5.19	0	3.66	1.67393	188,22	AGCATGGGATATTGCTTGTCAG	59.549	45.455	0	0	0	3.51	0.549058	15.4	15.4	2.22299	0
Contig16236	AG	2	21	27	311	16235	21047	0	1,22	ACACTGTAATGGCTTCATACGG	59.229	45.455	0	0	0	4.02	0.229396	289,23	CCAACAGTTCCTCAGTTAACAAG	58.334	43.478	0	1.38	0	3.16	1.66559	0	0	1.89499	0
Contig16240	AC	2	17	8	297	16239	21052	0	20,21	TGTAGCCTGAGGTAGTCTGAC	59.042	52.381	0	0	0	3.51	1.04226	295,22	TTTACAAACCAACACTGCTTGG	58.643	40.909	4.22	4.22	0	3.61	0.357156	0	0	1.39942	0
Contig16266	AG	2	25	16	155	16265	21081	0	28,22	TGCCCATACATAAAGGTCAGTG	58.886	45.455	0	0	0	3.66	0.114224	161,22	CTTTGGCCTACAGACCCTATTC	58.957	50	0	0	0	1.75	0.042558	0	0	0.156783	0
Contig16272	AG	2	19	13	164	16271	21088	0	89,24	GGGCACTGTTCAATGAATCATAAG	59.178	41.667	0	0	0	1.73	2.17813	231,22	AGGGTAGATTTAGAGGACACAG	57.135	45.455	0	0	0	3.66	1.86546	0	0	4.04359	0
Contig16276	AC	2	9	15	212	16275	21092	0	1,22	TCAGTTTGGGAAGTATTGGCAC	59.615	45.455	0	0	0	5.01	0.615098	193,20	CTTACCCAGTGTCTGTCAGC	58.662	55	0	0	0	4.26	2.33786	6.99	3.62	2.95296	0
Contig16278	AG	2	20	7	272	16277	21094	0	68,22	AAGATCATTCCAACACATGCCC	60.009	45.455	0	0	0	5.36	1.00943	318,22	TGGAGAACTATAAGCTTGCAGG	58.625	45.455	0	8.71	0	4.85	0.374517	0	0	1.38394	0
Contig16279	AC	2	9	9	190	16278	21095	0	8,22	CCCAAATTTCTTCTCATTGGCC	58.898	45.455	0	0	0	5.36	0.101995	176,22	GATTGTCTCATCCTGGAAGTCC	58.962	50	0	0	0	3.85	0.03822	0	0	0.140214	0
Contig16306	AC	2	7	31	177	16305	21128	0	62,22	GCGGCACTCTATTTGTAAGACC	60.142	50	0	0	0	3.85	1.14249	217,22	GGTGACCCTTATTTGCTGTTTG	58.844	45.455	0	0	0	2.93	0.156139	0	0	1.29863	0
Contig16314	AC	2	12	34	178	16313	21136	0	38,21	CCCACCAGGTTATTAAGAGCG	59.195	52.381	0	0	0	5.03	1.19457	195,21	CAAGAGGAGGCTGTGAAGAAC	59.333	52.381	0	0	0	3.01	1.33284	0	0	2.5274	0
Contig16317	AC	2	11	14	157	16316	21139	0	99,22	TGACCCAGGATGTTTGTATCAG	58.551	45.455	0	0	0	2.9	0.448814	234,22	CTGCATTTCCAGTCCTTTGTAC	58.329	45.455	0	0	0	2.9	0.671413	0	0	1.12023	0
Contig16318	AC	2	27	11	150	16317	21140	0	0,20	CACAAAGCTCAGGGTAGGAC	58.652	55	0	0	0	3.85	2.34763	128,22	GCACACATATTTACAGCTGTGG	58.729	45.455	0	9.57	0	4.17	0.270942	0	0	2.61858	0
Contig16319	AG	2	21	7	206	16318	21141	0	17,22	GCAATTCCGTACAACTGTCAAG	58.933	45.455	0	0	0	3.02	0.067366	201,22	AGCTGCTTTGAGACTACTTCAG	58.837	45.455	0	0	0	3.02	0.163218	0	0	0.230584	0
Contig16333	AG	2	21	5	165	16332	21157	0	78,22	ACACTCTTTCATTCACTGGCAG	59.619	45.455	11.03	11.03	0	4.85	0.619107	222,21	GTAAGTCTCAAGGGCACTCAC	59.063	52.381	0	0	0	3.51	1.06313	0	0	1.68223	0
Contig16350	AG	2	23	15	266	16349	21178	0	72,22	TCTGAGGATGACTTTGGTTGTG	59.024	45.455	0	0	0	3.33	0.023676	316,22	TGCTGGAACTATTGGAGGAAAC	59.085	45.455	0	0	0	2.78	0.084659	0	0	0.108335	0
Contig16356	AG	2	30	6	189	16355	21184	0	78,22	TTTAGACTCATTTCCCACCTGG	58.475	45.455	0	0	0	4.45	0.524907	246,21	TGCAGCAGAGGGATAAACATG	59.116	47.619	0	0	0	3.21	1.11633	0	0	1.64124	0
Contig16384	AG	2	19	23	306	16383	21220	0	22,24	ACAGTTCCTTCTCCAGTATTCTTC	58.733	41.667	0	0	0	2.87	2.26691	306,22	AAACATTTGTCTGCATCGTGTC	58.859	40.909	0	0	0	3.67	0.14067	0	0	2.40758	0
Contig16396	AC	2	7	33	231	16395	21230	0	142,22	ATTGTGCACACTGGAATATTGG	58.04	40.909	0	18.02	0	3.16	0.960051	351,22	AAATTTGACAGTGGTAGGCAAG	57.909	40.909	0	0	0	4.01	1.0905	0	0.59	2.05055	0
Contig16404	AG	2	24	12	227	16403	21239	0	12,21	AAATGGGTTTGACTGGACTCG	59.257	47.619	0	0	0	4.18	1.25671	215,24	GGCACTCTAACCATTCTACCATAG	59.228	45.833	0	0	0	2.23	2.22844	0	0	3.48516	0
Contig16419	AG	2	28	2	150	16418	21258	0	79,19	CCGACAGGGCTAGATGGAG	59.707	63.158	0	0	0	3.86	3.7071	206,23	CTGTCCTCTGATCCTTGGTCTTC	60.891	52.174	0	0	0	2.87	2.8908	0	0	6.5979	0
Contig16432	AC	2	9	21	195	16431	21275	0	131,22	TTCACAGGACCATCTTGAACAG	59.024	45.455	0	0	0	3.16	0.023676	304,22	ATGTTGTGGTGACCTTTGAAAG	58.109	40.909	0	0	0	2.62	0.891108	1.42	0	0.914784	0
Contig16441	AG	2	20	23	224	16440	21285	0	11,22	GTCAATCATGCTTGCAGTTCAG	59.248	45.455	0	0	0	3.02	0.24751	211,24	GGCAACGAACTAACAAGAGATTTC	59.37	41.667	0	0	0	2.17	2.36953	6.17	8.65	2.61704	0
Contig16451	AG	2	8	16	297	16450	21297	0	71,22	GACTGTCGCTAGTCTCAGATTG	59.056	50	0	8.75	0	2.67	0.055706	346,22	CTTTAGGCTTCCCATCACAGTC	59.489	50	0	0	0	3.51	0.488728	0	0	0.544434	0
Contig16451	AG	2	18	16	297	16450	21298	0	71,22	GACTGTCGCTAGTCTCAGATTG	59.056	50	0	8.75	0	2.67	0.055706	348,20	CTTTAGGCTTCCCATCACAG	56.565	50	0	0	0	3.66	4.43533	0	0	4.49103	0
Contig16468	AG	2	15	13	286	16467	21319	0	31,22	TGCCAACTAGACGGAATTCATC	59.229	45.455	0	0.86	0	2.92	0.229396	295,22	GTCTAACAATCAACGTTGCTCC	58.676	45.455	0	0.97	0	4.7	0.323568	0	0	0.552965	0
Contig16483	AC	2	17	13	151	16482	21337	0	32,22	GTTTGCTTCCACTCTTCTTTCC	58.524	45.455	0	0	0	3.13	0.476144	161,22	TTTGCTGGGATCTTGACTGTAG	58.825	45.455	0	0	0	2.74	0.175185	0	0	0.651329	0
Contig16485	AC	2	14	12	291	16484	21340	0	57,22	AGTGTTGTCTACTCAAACTGGC	59.294	45.455	0	0	0	4.85	0.293873	326,22	GTGGAGCTGCTCTGTTGTATTC	60.078	50	0	4.21	0	1.75	1.07798	0	0	1.37185	0
Contig16492	AG	2	10	8	305	16491	21351	0	21,22	TGGTTCTTTCTCATCACACTGG	59.024	45.455	0	0	0	4	0.023676	304,22	TGGCCTTGTATTCCCTTCATTC	59.144	45.455	0	1.15	0	2.67	0.144316	0	0	0.167992	0
Contig16494	AG	2	20	7	158	16493	21353	0	114,22	CTTTGGCCATTTCATCCTCAAC	58.906	45.455	0	0	0	3.18	0.094467	248,24	AGGAGATACTCTGTGGAAATTCAG	58.546	41.667	0	0	0	3.02	2.45395	0	0	2.54841	0
Contig16498	AG	2	22	27	221	16497	21359	0	58,22	ACTGGCAGAAACAATGTTACAC	58.189	40.909	0	20.55	0	2.9	0.810634	257,22	ACGACTGATGATGGATGTGAAC	59.233	45.455	0	0	0	3.18	0.232742	0	0	1.04337	0
Contig16504	AC	2	9	28	203	16503	21367	0	87,21	ACACACAAACAGAATGGAGGG	59.18	47.619	0	0	0	4.3	1.18045	268,22	CGGTGTGTCTCATATTCTCCTG	59.043	50	0	0	0	3.86	0.043241	0	5.61	1.22369	0
Contig16507	AG	2	19	24	251	16506	21371	0	123,22	ACAAGTGATCCCTCTGACAAAC	59.023	45.455	0	0	0	2.93	0.022989	350,24	ACCAGAGCTACAATCATTTCTAGG	58.854	41.667	0	0	0	3.02	2.14569	0	0	2.16868	0
Contig16512	AC	2	14	7	281	16511	21378	0	99,22	CACGTACCTACATCACTTCTGG	58.982	50	0	0	0	3.86	0.018371	358,22	ATTCTACAAGGTGTGCAGACAG	59.095	45.455	0	3.65	21.78	3.51	0.095009	0	0	0.113379	0
Contig16542	AG	2	20	38	234	16541	21422	0	120,22	ACAAAGTGTACGAAGGCCTATG	59.164	45.455	0	0	0	2.23	0.164423	332,22	CCACCCTATCTCTAGTCTGGAG	59.013	54.545	2.27	2.27	0	3.86	0.012591	0	0	0.177014	0
Contig16548	AG	2	13	11	245	16547	21430	0	7,22	CTGTTAGTCGGAAGCTACTTGG	59.24	50	0	0	0	3.61	0.23991	230,22	ACTATACCACACTGACCCTACG	59.483	50	0	0	0	3.51	0.48338	0	0	0.723291	0
Contig16579	AC	2	10	18	320	16578	21467	0	9,22	CATATTGTATGTGCGCAGGAAC	58.867	45.455	0	1.21	0	3.62	0.133069	306,23	GATAGTTTGTGCTGGTTGACTTG	58.966	43.478	0	0	0	3.16	1.0338	0	0	1.16687	0
Contig16598	AC	2	16	10	246	16597	21494	0	47,22	TTACCAACACCATCACGTCTTG	59.623	45.455	0	0	0	3.02	0.62306	271,22	CTGGCTAACTACTCTGGGAAAC	58.9	50	0	0	0	2.78	0.100482	0	0	0.723542	0
Contig16646	AC	2	10	20	172	16645	21559	0	286,22	CCTCTGAATGTCCCTTTCCTTG	59.418	50	0	0	0	3.61	0.417729	436,22	CTTAGGCTAGAAGTCAGATGGC	58.772	50	0	0	0	4.4	0.228191	0	0	0.645919	0
Contig16699	AC	2	12	15	210	16698	21624	0	0,21	CTGCCAGAAAGTACAGTTCCC	59.33	52.381	0	0	0	3.97	1.32971	188,22	TTTAATGGTTGTGCAAATCAGC	57.154	36.364	0	0	0	4.26	1.84605	0	0	3.17576	0
Contig16704	AG	2	18	8	178	16703	21629	0	75,22	GGGTGAAGAATTGCAAAGGAAG	58.841	45.455	0	0	0	3.46	0.159276	231,22	TTGACTCCTTTCATTGACCCTG	59.017	45.455	0	0	0	4.45	0.016773	1.26	2.88	0.176049	0
Contig16707	AC	2	8	13	209	16706	21633	0	18,24	GTGGCTACTTCATATAATCTGCAG	58.043	41.667	4.24	4.24	0	4.41	2.95727	205,22	AAAGCAGCGACTCCTTTAGAAG	59.428	45.455	0	0	0	2.85	0.428015	0	0	3.38528	0
Contig16711	AC	2	15	10	155	16710	21636	0	36,20	GACATTTCAGCGGTACCTCC	59.093	55	0	0	0	4.3	2.09269	170,21	CCTGCAGTGGTTGGGAAATTC	60.487	52.381	0	0.37	0	2.17	2.4873	0	0	4.57999	0
Contig16719	AC	2	13	11	180	16718	21643	0	67,22	AACCTGGAAAGTGCCTTAAGAG	59.016	45.455	0	0	0	2.85	0.016078	226,21	CATGTGGTGTGGACTGAGTTC	59.606	52.381	0	0	0	3.01	1.60614	0	0	1.62221	0
Contig16728	AC	2	8	25	162	16727	21652	0	43,24	GCCAAATATTAGGTCAGAATTGGC	59.234	41.667	0	0.69	0	4.52	2.23411	183,22	ATATTTGGGAAGGGAGAGTGTG	58.268	45.455	0	0	0	3.82	0.731692	1.21	5.68	2.9658	0
Contig16739	AC	2	20	9	153	16738	21667	0	52,22	ACTGGCTTATAACATTCTGCCC	59.216	45.455	0	3.79	0	5.36	0.215776	186,19	TTCTGCCATGGAAGCTTGC	59.482	52.632	0.58	0.58	0	4.01	3.48189	0	0	3.69766	0
Contig16759	AG	2	21	3	153	16758	21690	0	19,22	AAGAGACAGCCTTAATCCAATG	56.9	40.909	0	0	0	2.82	2.10043	150,22	GTCTGTACATGCACAAACAACC	59.119	45.455	0	0	0	3.77	0.118824	0	0	2.21926	0
Contig16769	AC	2	17	4	226	16768	21704	0	197,22	TAGAATAGGTGCTGCTGTATCG	58.253	45.455	0	0	0	2.92	0.747058	403,20	TGCTTTGAGACTGCCTTTGG	59.436	50	0	0	0	3.28	2.43554	0	0	3.1826	0
Contig16784	AC	2	6	5	177	16783	21727	0	228,22	TGGGAAGAAATTGGGTCAAAGG	59.541	45.455	0	0	0	3.11	0.540683	383,22	TTCTTTCAACTGCCTATTTCTC	55.149	36.364	0	0	0	2.87	3.85066	3.11	3.11	4.39135	0
Contig16788	AG	2	15	27	159	16787	21732	0	133,22	CAAGACCTGAATGCAACTGATG	58.659	45.455	0	0	0	3.07	0.341061	270,22	AAGTTCTTGTTAATGTGCACGG	58.529	40.909	0	0	0	4.94	0.471325	0	0	0.812386	0
Contig16790	AC	2	12	11	248	16789	21735	0	31,21	AAACAAAGGATGGTTCTTCCC	57.084	42.857	0	0	22.66	3.97	2.91579	257,22	TGTTGTGATCAGTGGGAGAAAG	59.024	45.455	0	0	0	2.62	0.023676	0	0	2.93947	0
Contig16813	AG	2	30	6	156	16812	21766	0	69,22	TTCCACTCCTTCCCTCCAATAG	59.67	50	0	0	0	1.73	0.670152	203,22	GCAGAATGAGGAGTATTGGGAG	59.027	50	0	0	0	4.3	0.027097	0.86	5.94	0.697249	0
Contig16819	AG	2	28	18	262	16818	21774	0	62,22	TTGTTCTGTTCACTGATTGCAC	58.461	40.909	0	0	0	4.57	0.538533	302,22	ACACTTCACCAGATACATGCAG	59.16	45.455	0	0	0	4.41	0.160223	0	0	0.698757	0
Contig16823	AC	2	10	5	258	16822	21779	0	1,22	TTTCTCCATGATCCAGCGTATG	59.03	45.455	0	0	0	2.39	0.030498	237,22	ACCAGAACCGAACCCAAATTAC	59.616	45.455	0	0	0	1.89	0.616106	0	0	0.646604	0
Contig16849	AG	2	6	18	163	16848	21813	0	6,19	ACAGGCCGTTAGTGCTTTG	59.116	52.632	0	0	0	2.77	3.11568	146,23	CTCTTGCTTCATGGAAATCTCTC	58.021	43.478	0	0	0	3.2	1.97932	0	0	5.095	0
Contig16852	AG	2	21	16	315	16851	21816	0	129,22	TTCACTCCCTGCCTGAAATTAG	58.817	45.455	0	0	0	1.73	0.183281	422,22	AGAAACACAACACTCTGTACCC	58.96	45.455	0	0	0	3.69	0.039662	0	0	0.222944	0
Contig16861	AC	2	6	19	169	16860	21827	0	130,22	GAACTTCCTGAATCCCTTCCTC	58.889	50	0	0	0	3.71	0.111145	277,22	CGGAATTCTTGGTCTCTCTCAG	58.976	50	0	0	0	3.35	0.023976	0	0	0.135121	0
Contig16865	AC	2	8	15	190	16864	21829	0	7,19	GAGCAGGGCAATCTCAGTG	58.967	57.895	0	0	0	3.66	3.03346	174,23	GTAGCCAATTTGAAGTTCTTGGG	58.953	43.478	4.89	14.14	0	4.12	1.04746	0	0	4.08092	0
Contig16865	AG	2	19	15	185	16864	21830	0	12,23	GGGCAATCTCAGTGTAAATTGTG	59.021	43.478	0	9.32	0	3.33	1.02121	174,23	GTAGCCAATTTGAAGTTCTTGGG	58.953	43.478	4.89	14.14	0	4.12	1.04746	0	0	2.06867	0
Contig16878	AG	2	28	11	250	16877	21847	0	3,19	TTCTCCCTTCCCACACCAC	59.619	57.895	0	0	0	4.16	3.61881	231,22	TTAGGACTAGGATCTGGGTGAC	58.869	50	0	0	0	3.67	0.131426	0	1.54	3.75023	0
Contig16889	AC	2	6	26	222	16888	21859	0	37,22	AAAGATGATGGCTTATAGTGGC	57.036	40.909	0	0	0	5.01	1.96375	237,22	TTGCTTGTGATTTGTGGCTAAC	58.78	40.909	0	0	0	2.34	0.219952	0	0	2.1837	0
Contig16894	AG	2	20	8	150	16893	21867	0	48,23	CAGAGGGTTGTTGTGAGATAAAG	57.891	43.478	0	0	0	1.85	2.10941	179,19	CAGGAACCAAGCGTGCTAC	59.572	57.895	0	0	0	3.58	3.5717	0	0	5.68111	0
Contig16922	AC	2	11	8	184	16921	21902	0	132,23	AGATTGACTCAGTAAAGGAAGCC	58.935	43.478	0	0	0	4.35	1.06498	294,22	GAAGGAAGCATGTGTCTTTGAC	58.598	45.455	0	0	0	3.18	0.402484	0	0	1.46747	0
Contig16933	AC	2	20	15	243	16932	21915	0	10,24	GACCATTTCCAATTAGCATCTTAC	56.898	37.5	0	0	0	2.34	4.10232	231,22	GGTCTCCTATACAAAGTGGTGC	59.229	50	0	0	0	5.01	0.228836	0	0	4.33115	0
Contig16937	AG	2	19	12	151	16936	21919	0	62,22	AGAGATGCTTATCCTTGTTCCC	58.345	45.455	0	0	0	3.97	0.65523	191,22	TCCTCTTAACTCTGCACTTGTG	58.768	45.455	0	0	0	3.33	0.232346	0	0	0.887577	0
Contig16947	AC	2	7	14	289	16946	21930	0	75,22	TCAATGTACCAAGCATCTTTCC	57.446	40.909	0	0	0	3.13	1.55435	342,22	ACATGTCTAGTCTTCCACAACC	58.494	45.455	0	0	0	3.77	0.505663	0	0	2.06001	0
Contig16973	AC	2	16	8	294	16972	21968	0	6,22	TGGTGCTTGGAAGTGAAAGTTC	60.076	45.455	0	0	0	3.01	1.07643	278,22	TGAGAGCAGGATTCACTAACAC	58.569	45.455	0	0	0	3.32	0.430532	0	0	1.50696	0
Contig17002	AG	2	11	7	201	17001	22006	0	212,22	CAATTCAGGATATTTGCAGCCC	58.773	45.455	0	0	0	5.19	0.226535	394,19	CTGGTTCCTGTGATCTCTG	55.348	52.632	0	0	0	3.35	6.65237	0	0	6.8789	0
Contig17009	AC	2	11	8	266	17008	22013	0	0,22	GACTAGGTCTGTGAAGAAGCAG	58.911	50	0	0	0	4.24	0.088508	244,22	ACCTAAACCATTCTTGAAGGGC	59.344	45.455	0	4.79	0	5.19	0.344154	0	0	0.432663	0
Contig17027	AC	2	12	13	220	17026	22036	0	53,22	TGAGAGGAGGAATAGCACTCAG	59.479	50	0	0	0	3.35	0.478791	251,22	ATCTTCCTTTATGCATGGTGGG	59.208	45.455	4.7	8.45	0	4.61	0.208234	0	0	0.687025	0
Contig17059	AC	2	16	5	214	17058	22082	0	155,22	TTTATCCCTCCCTCCAACAACC	60.476	50	0	0	0	3.77	1.47632	347,22	GTAGATCCTGGTTAGCTTTGCC	59.555	50	0	0	0	4.52	0.555013	0	0	2.03133	0
Contig17073	AC	2	9	20	341	17072	22101	0	12,22	AGTGTCCTGATCATGTATGTGC	58.963	45.455	0	0	0	4.57	0.037499	331,22	ATATACACACACGCTAGGCATG	59.104	45.455	0	0	0	4.06	0.103906	0	0	0.141405	0
Contig17075	AG	2	21	9	375	17074	22103	0	3,22	CAGTAGGAGGAGAGAACGTTTC	58.655	50	0	0	0	2.78	0.345498	357,21	AGCAAATGACTCTGTCCCAAG	58.977	47.619	0	0	0	3.61	1.02348	0	0	1.36898	0
Contig17087	AG	2	14	8	180	17086	22115	0	204,22	AGACTGCCAAGAAACTTCAGAC	59.292	45.455	0	3.01	0	3.51	0.29178	362,22	TCTATTGAATGGCCAGATGAGC	59.021	45.455	0	0	0	4.26	0.020925	0	0	0.312704	0
Contig17097	AG	2	24	11	180	17096	22125	0	170,22	AAGAGCCATTTCAGACATCCTC	58.887	45.455	0	0	0	3.71	0.113453	328,22	TGTGACAATAAGTTCCACAGGC	59.618	45.455	0	0	0	4.85	0.618443	0	0	0.731896	0
Contig17103	AG	2	21	16	227	17102	22132	0	32,22	TCCACACACAGTAAGTCAAACC	59.226	45.455	0	0	0	3.27	0.226027	237,22	GGCAGTTCTGTATGGAGTTAGG	58.965	50	0	0	0	2.69	0.035344	0	0	0.261371	0
Contig17114	AG	2	16	13	230	17113	22147	0	22,20	GGAGGACTTACAAAGGGCAG	58.642	55	0	0	0	4.85	2.35753	230,22	ATCTCTGTTACTTCTGCTTCCC	58.29	45.455	0	0	0	3.97	0.710041	0	0	3.06758	0
Contig17118	AG	2	10	32	287	17117	22151	0	37,22	AGCAGTGACAGATTTCTAGTGC	59.166	45.455	0	0	0	4.4	0.165617	301,23	CTATCCTGAAGCCAATTTCTCTC	57.504	43.478	0	0	0	3.2	2.49593	0	0	2.66155	0
Contig17134	AC	2	10	5	317	17133	22172	0	70,22	GAGATGTGCTGGAAGACTGTAG	58.976	50	0	0	0	2.74	0.023976	367,20	AAGAGGAAGCGCAACAAGTG	59.799	50	0	6.07	0	3.16	2.79939	0	0	2.82337	0
Contig17138	AC	2	18	12	235	17137	22176	0	41,22	AGTCTCCCTTCCAAATACAAGC	58.816	45.455	0	0	0	4.01	0.184096	254,22	TCGGTTACTTAGGAGAGACTGG	59.152	50	0	0	0	4	0.151719	0.14	6.98	0.335815	0
Contig17147	AG	2	18	11	318	17146	22187	0	19,21	ATGCAATCCATCCAACTGCTG	60.009	47.619	0	0	0	4.41	2.00925	315,22	TCTACCTCTTCCTTCCTTCTGG	59.068	50	0	0	0	3.86	0.068088	0	0	2.07734	0
Contig17153	AG	2	25	8	358	17152	22192	0	4,22	ACTTTGCCATTCTAGTGCTCAC	59.685	45.455	0	0	0	3.51	0.685214	340,22	TTGAGAAGACTGATCAGCAACC	59.095	45.455	0	4.65	0	3.77	0.095009	0	0	0.780222	0
Contig17161	AC	2	17	22	187	17160	22204	0	101,22	CTGTACTACATGGCTAGCTTGG	59.037	50	6.67	14.89	0	3.61	0.03657	266,22	AACCTAGCTTCAGGTCAACATG	59.089	45.455	0	2.9	0	3.21	0.088563	3.97	0.09	0.125133	0
Contig17170	AG	2	9	9	193	17169	22216	0	11,22	ATAGCTGCACAGGAAAGGAAAG	59.418	45.455	0	0	0	2.62	0.417729	182,22	AGCAAGCACTGTTGATTCTTTC	58.521	40.909	0	0	0	2.62	0.47905	0	0	0.896778	0
Contig17183	AG	2	23	5	267	17182	22228	0	16,22	CCAAAGTACTGTTATGTTCCGC	58.411	45.455	0	0	0	5.54	0.589424	261,22	GTTCACACACACTGCTACCTAG	59.434	50	0	0	0	3.02	0.434142	0	0	1.02357	0
Contig17231	AG	2	16	24	167	17230	22290	0	72,22	CCTTGGAGTTAGCAATCCAGAG	59.225	50	0.93	0.93	0	3.35	0.224899	217,22	CCATATTTGTGAAGCCTGGAAC	58.383	45.455	0	0	0	3.62	0.617493	0	0	0.842392	0
Contig17242	AG	2	24	11	268	17241	22305	0	50,22	ACAATATTCCACTCAGCTACGC	59.299	45.455	0	0	0	4.42	0.299064	296,22	GGGATCTCTTGCTACAGACAAC	59.232	50	0	0	0	3.32	0.232186	0	0	0.53125	0
Contig17270	AC	2	7	12	261	17269	22341	0	70,21	CTGCTCAGAGTCCTCAAACTG	59.065	52.381	0	0	0	3.16	1.06517	309,22	TTCTTGGTAGTGGCACCTAAAC	59.022	45.455	0	0.68	0	2.01	0.021614	0	0	1.08679	0
Contig17276	AC	2	11	15	233	17275	22349	0	135,22	TGGTCACCATAAGTCAGAAGTG	58.495	45.455	0	0	0	3.16	0.504662	346,22	CAAACAACTGGAATCTGCTGTC	58.856	45.455	0	0	0	3.51	0.143735	0	0	0.648397	0
Contig17277	AC	2	15	18	187	17276	22350	0	34,22	GCCACCATAAATTAGCTGCAAC	59.305	45.455	0	0	0	4.17	0.304704	199,22	CAACACTTGAAAGCCAGAGAAG	58.531	45.455	0	0	0	2.85	0.469405	0	0	0.774109	0
Contig17281	AG	2	17	8	211	17280	22356	0	48,22	CACTTAGCACATGGGAGAATTG	58.128	45.455	0	0	0	2.32	0.871704	236,23	ACCACATGTCTTTAAAGCAACAG	58.576	39.13	3.96	5.91	0	3.16	1.42437	0	2.6	2.29608	0
Contig17284	AC	2	8	25	246	17283	22360	0	21,21	AAATGACTGTGACTTGGCTGC	60.147	47.619	0	0	0	5.25	2.1467	245,22	TGAAGGAAGACAACATCAAGGC	59.617	45.455	0	0	0	4.35	0.61711	0	0	2.76381	0
Contig17291	AC	2	12	12	180	17290	22374	0	65,22	AAGCAAGATCATCTCCGTTAGC	59.297	45.455	0	0	0	3.09	0.296995	223,22	GTCAGATTGGCTAGTGATCCTG	59.034	50	0	0	0	3.86	0.033879	0	0	0.330874	0
Contig17296	AG	2	21	9	201	17295	22382	0	18,22	CCCATTGGTATTGAAGAGGAGG	58.948	50	0	0	0	4.3	0.052066	197,22	AAAGCTTTAGACTTCCCATCCC	58.808	45.455	0	6.22	0	3.85	0.1923	0	0	0.244366	0
Contig17315	AC	2	15	40	288	17314	22406	0	54,22	TAAGGCAAGCATAAGAGGCAAG	59.485	45.455	0	0	0	4.01	0.485034	318,24	TGACAGCTGTAATAAACTGAACTG	57.977	37.5	0	6.79	0	3.16	3.02254	0	0	3.50757	0
Contig17320	AC	2	6	15	355	17319	22412	0	82,22	TATGTAAACCACTCCAAGGCAC	59.087	45.455	0	0	0	5.01	0.087265	416,21	GACGCCAGTGTTTGTCAATTG	59.353	47.619	0	0	0	2.32	1.35261	0	0	1.43988	0
Contig17320	AG	2	21	15	313	17319	22413	0	82,22	TATGTAAACCACTCCAAGGCAC	59.087	45.455	0	0	0	5.01	0.087265	373,22	CGTCTAGCTCACTCTCAATACC	58.533	50	0	0	0	2.73	0.467489	0	0	0.554754	0
Contig17331	AG	2	22	18	285	17330	22421	0	56,22	GTGGACTCTATGGCATTGTACC	59.294	50	6.24	6.24	0	3.34	0.293873	319,22	TTCTAGAAGACTGAGGCAAGGG	59.942	50	0	0.58	0	3.95	0.941951	0	0	1.23582	0
Contig17334	AG	2	22	8	167	17333	22424	0	44,23	TGTGAAACATTTGGACTCTGATG	58.07	39.13	0	0	0	3.07	1.93048	189,22	GCTATTCTGATCTTGCGTTTGG	58.8	45.455	0	0	0	3.28	0.199769	0	0	2.13025	0
Contig17340	AG	2	17	19	264	17339	22432	0	150,22	ATTCTCCAGACTCCACACTCTC	59.678	50	0	0	0	3.2	0.677795	392,22	GTGACTCTTCCACCTCTGTAAG	58.578	50	0	0	0	2.34	0.422014	0	0	1.09981	0
Contig17342	AC	2	16	16	286	17341	22434	0	54,22	CCTACATTTCCCATCCAGTCTG	58.955	50	0	0	0	3.51	0.04474	318,22	TTGTTGAAAGAGAAATGGGCTC	57.909	40.909	0	0	0	4.7	1.0905	0	0	1.13524	0
Contig17344	AC	2	11	9	214	17343	22436	0	45,22	AATTCACAGGTTCCCATGTCAG	59.348	45.455	0	0	0	3.51	0.34765	237,22	TCTACTGCCATGAAAGTCAAAC	57.397	40.909	0	0	0	2.93	1.60306	0	0	1.95071	0
Contig17356	AC	2	9	13	187	17355	22451	0	70,22	TGCCCTTCTTCTTACCTATTGC	58.885	45.455	0	0	0	3.56	0.114997	237,20	AGGAGGGTCACTGTCTTGTC	59.425	55	0	0	0	3.18	2.42478	0	0	2.53978	0
Contig17363	AC	2	19	19	325	17362	22459	0	195,22	TTTCACAAAGACATTTCACGGC	59.049	40.909	0	0	0	5.68	0.04918	498,22	AACCGCTCTGTGAAGATTGTAC	59.43	45.455	0	0	0	2.9	0.429776	0.92	0	0.478955	0
Contig17384	AG	2	14	13	195	17383	22486	0	62,22	TCATTGAGCCTTGAAGTCACAC	59.62	45.455	0	0	0	3.82	0.620431	235,22	AGATCACTAAAGGATCCTAGGC	57.265	45.455	0	1.57	0	3.93	1.73477	0	0	2.35521	0
Contig17402	AG	2	19	26	216	17401	22507	0	58,22	CTACACATGGAGAGAGGGTTTG	58.897	50	0	0	0	2.93	0.102752	252,22	TTTACATCCCATTGTCATGTGC	58.045	40.909	0	3.48	0	4.57	0.954996	12.24	12.24	1.05775	0
Contig17414	AG	2	22	34	302	17413	22525	0	75,22	TTTGCAGTTCCAGGTTATGAGG	59.35	45.455	0	0	0	3.86	0.349635	354,23	CCCAAACTCAGAACATAGCATAC	58.018	43.478	0	0	0	2.39	1.98175	0	0	2.33138	0
Contig17434	AG	2	32	3	167	17433	22554	0	48,22	CGTTGAGGCTAGTCAGTTTGTC	60.015	50	0	0	0	3.18	1.01502	192,23	TGCTAAATAGGAGACAAGCCATG	59.317	43.478	0	0	0	3.66	1.31701	0.4	10.06	2.33203	0
Contig17443	AC	2	10	10	155	17442	22563	0	158,21	AGGAACACACACCTCTGAGAG	59.801	52.381	0	0	0	3.2	1.80124	291,22	AACATCAACATTTGCCTCATGG	58.568	40.909	0	0	0	3.66	0.432437	0	0	2.23368	0
Contig17464	AC	2	15	17	216	17463	22587	0	24,22	CAGCCAATATGAAAGACACTGC	58.726	45.455	0	0	0	4.4	0.274313	218,22	ATCATGGCACTGATATCCAACC	59.014	45.455	0	5.36	0	3.77	0.013988	0	0	0.288302	0
Contig17480	AG	2	14	8	190	17479	22608	0	30,22	CTGCTGAACTACTCTGACTGTG	59.177	50	0	0	0	3.66	0.177401	198,22	CAGGGTCTTAAGGGTCTTCAAC	59.091	50	0	0	0	3.18	0.090505	0	0	0.267906	0
Contig17481	AG	2	26	10	188	17480	22609	0	41,22	ACTTGGCCATATCTCATTCTCG	58.764	45.455	0	0	0	4.04	0.235689	207,22	CGGCAAATAATGTGTGGAGTTG	59.246	45.455	0	0	0	3.16	0.246432	0	0	0.482121	0
Contig17482	AG	2	18	26	176	17481	22610	0	53,22	GAAATTTATGTACACAGCCGCC	59.055	45.455	0	0	0	6.13	0.055056	207,22	GAGAAGCCAGCCATTCATTATG	58.256	45.455	0	0	0	1.9	0.743669	0	0	0.798725	0
Contig17491	AC	2	7	31	180	17490	22625	0	129,22	GTAACTCATGAAAGCTCCTCCC	59.227	50	0	0	0	4.3	0.22659	285,24	CGTTGATGTATGCGTATATTAGTG	56.681	37.5	0	0	0	2.74	4.31944	0	0	4.54603	0
Contig17506	AC	2	18	11	280	17505	22644	0	72,22	AGGCCTCAGAGCTAATCAATTG	58.952	45.455	0	0	0	2.32	0.04766	329,23	AGATACAAAGTACAAACGGAGGG	58.941	43.478	0	0	0	4.3	1.05932	0	0	1.10698	0
Contig17507	AC	2	19	13	265	17506	22645	0	6,22	TTAGGCACGACTCATTACACTG	58.911	45.455	0	0	0	3.66	0.08925	250,21	CAGGTGGCTACATAACTTGGG	59.118	52.381	0	0	0	4.12	1.11831	0	0	1.20756	0
Contig17528	AC	2	19	21	314	17527	22671	0	44,22	CAAACAGAACACAAGCCAAGAG	59.05	45.455	0	0	0	2.85	0.050491	336,22	GTCGTTCAGTACTCTCAGAACC	58.924	50	0	9.97	0	3.62	0.076029	0	0	0.12652	0
Contig17531	AC	2	6	23	191	17530	22675	0	130,22	GGGAGATCACCAAGAAAGACTC	58.896	50	0	7.89	0	3.36	0.103511	299,22	CCTTATCAGACTCTTCCTGCAC	58.969	50	0	0	0	4.57	0.031056	0	0	0.134567	0
Contig17535	AC	2	17	36	171	17534	22679	0	123,23	GAAAGTATGCTAAGTTCACCAGC	58.531	43.478	0	0	0	4.85	1.46888	272,22	GAGAGGAAGGGAATGGTGAATG	59.219	50	0	0	0	2.67	0.219217	0	0.33	1.6881	0
Contig17537	AC	2	16	8	380	17536	22681	0	42,22	GAATTTCCAAGAACTGCCTGAC	58.588	45.455	0	0	0	3.51	0.411725	400,22	TAGGATTCATCGTTCAGGCAAG	58.965	45.455	0	0	0	4.01	0.034627	0.49	4.59	0.446352	0
Contig17567	AC	2	19	17	277	17566	22722	0	51,22	GGTTACAGTTCAGGGTCTCTTG	59.097	50	0	0	0	3.02	0.096927	306,22	GCCTTGACAGCACTTAACTTTC	58.859	45.455	0	0	0	2.62	0.141435	0	2.34	0.238362	0
Contig17573	AC	2	9	26	175	17572	22729	0	172,22	TACAAAGTTCTGTTCTGCTCAG	57.081	40.909	0	0	0	3.35	1.91947	325,22	TCCGTTGTTTCTTCTCTGGTTG	59.557	45.455	0	0	0	3.77	0.556851	0	0	2.47633	0
Contig17582	AC	2	16	7	207	17581	22739	0	197,22	TTGCTTACCTGTTCATGGCTAG	59.157	45.455	0	0	0	3.42	0.156596	383,21	GGTAACCAATGCAAGGCTCTC	60.011	52.381	0	0	0	3.2	2.01096	9.82	0	2.16755	0
Contig17584	AC	2	6	13	273	17583	22742	0	62,22	AAGCAATCCTACCATAACAGGC	59.216	45.455	0	0	0	4.85	0.215776	312,23	CAGACAGAGGAAAGCATTTACAG	58.214	43.478	0	0	0	2.74	1.78591	0	0	2.00169	0
Contig17593	AC	2	7	9	214	17592	22756	0	206,22	GTGCTCTCCAGTTTACAGGTAG	58.907	50	0	0	0	3.18	0.092972	398,22	GCTGCATGTGAAGAAGTGTAAC	58.93	45.455	0	0	0	2.5	0.070241	0	0	0.163213	0
Contig17596	AC	2	11	12	247	17595	22760	0	17,22	CTGGCAGTCTTCAAATAAAGCC	58.653	45.455	0	3.11	0	4.35	0.34728	242,22	GCTTACTAATGCTTCCTTTCCG	58.211	45.455	0	0	0	4.3	0.788686	0	0	1.13597	0
Contig17616	AC	2	8	7	188	17615	22782	0	37,22	GGCCTCTCTTTCTGGACATTAG	58.962	50	0	0	0	1.73	0.03822	203,22	TCTTGTCAGGTATTTGCAGAGG	58.825	45.455	0	0	0	3.69	0.175185	0	0	0.213404	0
Contig17617	AG	2	21	12	316	17616	22783	0	107,22	ACCATGGTTGAGAAACTCTAGG	58.214	45.455	0	14.61	0	3.02	0.786315	401,22	ACTACCAAACAACCTTAGACGG	58.765	45.455	0	0	0	4.79	0.234852	0	0	1.02117	0
Contig17630	AC	2	16	10	219	17629	22801	0	64,22	TTCTCTTGGGTAGCTTTCTTCC	58.484	45.455	0	0	0	3.46	0.515737	261,22	TATCATCTGAAAGCTGTCCTGG	58.357	45.455	0	0	0	4.45	0.643201	10.84	5.75	1.15894	0
Contig17631	AG	2	26	23	306	17630	22802	0	40,22	GCTACATGGTGGGATCAGTAAG	59.03	50	0	0	0	2.34	0.029819	324,22	ATACAACTTAGCTAGCCCTTGG	58.349	45.455	0.29	9.2	0	3.61	0.650838	0	0	0.680657	0
Contig17653	AC	2	9	6	183	17652	22835	0	171,22	GGTTCTAGAAGACCTGAGCAAG	58.904	50	0	0	0	4.01	0.095966	332,22	ACATATGAATTGGCCCAGAGTC	58.948	45.455	0	7.23	0	3.36	0.052066	0	0	0.148032	0
Contig17655	AC	2	9	11	186	17654	22839	0	113,22	AGTTACCAAAGTTTGCAAGACC	58.113	40.909	0	4.27	0	3.85	0.887442	276,23	TGGAACATCAAGGATTAAGTCAG	57.034	39.13	0	0	0	3.51	2.96619	0	0	3.85364	0
Contig17657	AC	2	28	5	186	17656	22841	0	111,22	CCTTAACCACTACACCACACTG	59.361	50	0	0	0	3.66	0.360867	275,22	CATGGAAGCATATGAAACAGCC	58.782	45.455	0	0	0	4.85	0.218315	0	0	0.579182	0
Contig17668	AC	2	12	22	271	17667	22855	0	51,22	CAAATAAGGGCAAGTACAAGGC	58.647	45.455	0	0	0	4.35	0.352651	300,22	GGTGAGAATTGCCAATGTATCC	58.185	45.455	0	0	0	2.59	0.815316	0	0	1.16797	0
Contig17670	AG	2	28	12	203	17669	22857	0	89,22	TCTTCTTCTAGGGAGGTCAGAG	58.535	50	0	0	0	3.35	0.464534	270,22	CCAGAGTACTACAGTGTTGGAC	58.582	50	0	0	0	4.02	0.418257	0	0	0.882792	0
Contig17682	AG	2	21	9	233	17681	22873	0	54,23	TGCATGACCACTACACATCTATC	58.818	43.478	0	0	0	2.08	1.18165	265,22	TGATGCTGCCTTTGATCATTTG	58.642	40.909	0	0	0	2.32	0.35806	0	0	1.53971	0
Contig17697	AG	2	22	13	197	17696	22891	0	36,22	TATATGCCGCAGTTTGTATTCG	57.764	40.909	0	0	0	3.34	1.23598	211,22	AACTGTTACATCTGTCTGTCTG	56.546	40.909	0	0	0	3.51	2.45405	0	0	3.69004	0
Contig17711	AG	2	19	21	202	17710	22908	0	132,22	TACCTTCTCCCAGATTTCCTCC	59.401	50	0	0	0	4.3	0.40058	312,22	ATAGTCAGAGCTGCAAAGACAC	59.166	45.455	0	13.35	0	3.67	0.165617	0	0	0.566197	0
Contig17712	AC	2	7	9	354	17711	22910	0	13,22	TTGATGCTTCTAACTCAAACAC	55.718	36.364	0	0	0	3.32	3.28206	345,22	AGTAAACTGGGCTGTTGTATCC	58.819	45.455	0	0	0	2.59	0.180842	0	0	3.4629	0
Contig17713	AC	2	7	26	162	17712	22911	0	77,22	GAAGAAGATTGGACCAGACCTC	58.896	50	0	0	0	3.85	0.103511	217,22	CATTCCAGAAGATCTCCAGGTC	58.696	50	0	1.36	0	3.85	0.304492	0	0	0.408002	0
Contig17720	AC	2	10	10	153	17719	22920	0	96,22	AATTGGGCTCAGATGAAGTCAC	59.418	45.455	0	0	0	3.67	0.417729	227,22	GATGACTCTGCCAAGATAGGAG	58.506	50	0	0	0	3.69	0.49373	0	2.32	0.911459	0
Contig17722	AC	2	11	18	343	17721	22922	0	62,22	CCTGTCAGTGCTAATGAGAGTC	58.976	50	0	4.4	0	3.36	0.023976	383,22	GTTTAACAGAGCATCCAAAGCC	58.915	45.455	0	0	0	4.35	0.084812	0	0	0.108788	0
Contig17756	AG	2	20	12	380	17755	22964	0	5,24	TCTTCAACTGTGGATAAATGACAG	57.718	37.5	0	0	0	3.51	3.28158	363,22	TCCTTTATCCAAACTTGCCAGG	59.345	45.455	0	0	0	4.45	0.344655	8.2	3.11	3.62624	0
Contig17758	AC	2	16	14	250	17757	22966	0	157,22	GTTCAGTTTCATGATGCCCAAG	58.913	45.455	0	0	0	3.61	0.087027	385,22	GATCCTGGACATCTACAAGGTG	58.699	50	0	0	0	4	0.30098	0	0	0.388007	0
Contig17772	AG	2	26	26	217	17771	22985	0	152,22	TAATAAAGAAGCAGGGAAACGC	57.799	40.909	0	0	0	4.84	1.20113	347,22	TAAGGAGTCAACACAATGCAGG	59.355	45.455	0	0	0	4.85	0.354556	0	0	1.55569	0
Contig17773	AC	2	13	6	248	17772	22986	0	0,21	ACTATTGTCACCTAGCTATGG	55.003	42.857	3.82	3.82	0	2.74	4.99675	226,22	GCAGGTGTACAAAGCCATTTAC	58.918	45.455	0	0.73	0	2.01	0.081871	10.97	10.7	5.07862	0
Contig17787	AG	2	23	7	160	17786	23003	0	130,23	GGGATCTTCAGTGGACAATACAG	59.321	47.826	0	0	0	2.74	1.32142	268,22	TGCAGGCTACAGGAAATACATC	58.958	45.455	0	0	0	3.06	0.041833	0	0	1.36325	0
Contig17805	AG	2	16	23	204	17804	23023	0	25,22	AACTGGATTCTTTCTGGACCAC	59.016	45.455	0	0	0	4.16	0.016078	207,22	ATCCACTGTCCCTTGTTACAAC	59.019	45.455	0	0	0	3.32	0.018852	0	0	0.03493	0
Contig17808	AG	2	21	19	355	17807	23026	0	37,22	AATTACTCAGGATCTGCTGGTG	58.622	45.455	0	0.26	0	4.17	0.378222	370,22	CCTACTCTGCTTAGCTTCCAAG	58.969	50	0	0	0	3.61	0.031056	0	0	0.409278	0
Contig17821	AC	2	15	26	252	17820	23039	0	85,22	TCAGCTGCAAACCTCCATTAAC	59.946	45.455	0	0	0	2.01	0.945503	314,23	AGACCTTAGACCTAACGTGTTTC	58.633	43.478	0	0	0	2.78	1.36655	0	0	2.31205	0
Contig17827	AG	2	9	2	185	17826	23047	0	7,22	TCATCAGTGCAAACAACTAGGC	59.947	45.455	0	0	0	3.93	0.946894	170,22	GTCCAAGGAGATATGTTCCAGC	59.292	50	0	0	0	4.85	0.29178	0	0	1.23867	0
Contig17835	AG	2	13	3	264	17834	23059	0	44,22	GCAGTTCTCCAGAGCATATGAG	59.365	50	0	0	0	2.9	0.364703	286,22	TTTGATGGTCTCCTAGATGCAG	58.357	45.455	0	0	0	4.41	0.643201	0	0	1.0079	0
Contig17846	AC	2	17	9	188	17845	23068	0	120,22	GATGTGTAACAAACCCAGAGTG	58.004	45.455	0	0	0	3.51	0.995673	285,23	ACATAAGCATCCAATACATGTGG	57.736	39.13	0	0	0	4.17	2.26356	0	0	3.25923	0
Contig17846	AG	2	24	9	160	17845	23069	0	120,22	GATGTGTAACAAACCCAGAGTG	58.004	45.455	0	0	0	3.51	0.995673	258,22	TTCCTTTGAAAGTGGCAGTTTG	58.639	40.909	0	5.45	0	2.93	0.360778	0	0	1.35645	0
Contig17863	AG	2	19	15	308	17862	23092	0	22,23	TCTACCACAGAGCTTTGGAATAG	58.428	43.478	0	0	0	1.73	1.57235	308,22	GCATAGACAGCTTCAAGAGAGG	59.3	50	0	0	0	3.69	0.300095	0	0	1.87244	0
Contig17869	AC	2	10	16	221	17868	23099	0	96,22	GGCTAGTACTTGGAAGGGAAAC	59.158	50	0	0.05	0	2.78	0.157808	295,22	TTTGGTTAGATGCCTGTATGTG	57.181	40.909	0	0	0	3.21	1.81853	0	0	1.97634	0
Contig17881	AG	2	26	13	150	17880	23111	0	110,23	CCAAAGAATTCACAAGGTTCTCC	58.637	43.478	0	0.07	0	3.71	1.36306	238,22	CACCAGATGACTTTGATCCAAC	58.064	45.455	0	0	0	3.77	0.936248	0	0	2.29931	0
Contig17889	AC	2	21	17	150	17888	23121	0	139,24	AAAGTCACTCTCATTTCTGTCATG	57.968	37.5	0	0	0	3.07	3.03209	265,24	CTGAATGATAATTGCCAATGGTAC	57.199	37.5	0	0	0	3.34	3.80056	0	0	6.83266	0
Contig17896	AC	2	20	10	233	17895	23132	0	47,22	AAATTTGGGCTTCTGAGGAGTG	59.612	45.455	0	0	0	3.51	0.612394	258,22	GTTAACCACGACACTCTACTGG	59.178	50	0	0	0	4	0.177983	1.45	1.45	0.790377	0
Contig17904	AG	2	20	16	237	17903	23140	0	61,21	AACAAAGCCTGCAAAGGGAAG	60.352	47.619	0	0	0	3.46	2.35229	276,22	CATGACTGACAGTAGACTCCAC	58.652	50	0	0	0	4.02	0.348172	0	0	2.70046	0
Contig17912	AC	2	14	21	212	17911	23153	0	69,22	AGTAGGGTCTGTACTTGGAAGG	59.339	50	0	0	0	3.46	0.338601	259,22	ACTGACTACAAACTCTGCTGTG	59.037	45.455	0	0	0	3.66	0.03657	0	0	0.37517	0
Contig17914	AC	2	11	7	195	17913	23156	0	5,22	CTGAACACTTGCAGAGAAACAG	58.54	45.455	1.02	1.02	0	3.16	0.459871	178,22	AACCTGCCAGTTTCATCTTGAG	59.616	45.455	0	0	0	3.02	0.61577	0	3.28	1.07564	0
Contig17919	AC	2	11	17	152	17918	23163	0	109,22	GCAAAGTTTCACTCAGAGAAGC	58.863	45.455	0	0	0	3.86	0.136859	239,22	TACAGGAGTCTTTGTGCGATTC	59.17	45.455	0	6.47	0	2.52	0.170364	0	6.69	0.307222	0
Contig17957	AG	2	17	7	248	17956	23209	0	87,22	ACTACTGAAGTCTGTGGCAAAC	59.294	45.455	0	0	23.82	2.93	0.293873	313,22	TATCAACTGCCAAAGGTCTGTC	59.091	45.455	0	0	0	3.51	0.09115	2.2	2.2	0.385024	0
Contig17960	AG	2	23	7	186	17959	23212	0	142,22	TTTCAACAGGGCTTAAACACTC	57.85	40.909	0	0	0	3.51	1.15017	306,22	TCACCCTGGCTACATTAAGAAG	58.284	45.455	0	0	0	2.85	0.715691	0	0	1.86587	0
Contig17971	AG	2	24	12	174	17970	23222	0	0,22	CTGATTTAGCTTTGATTGGCAG	56.78	40.909	0	0	0	4.85	2.21988	152,22	CGTGTTCAGAATGTGGATGTTC	58.674	45.455	0	0	0	3.18	0.326167	0	0	2.54604	0
Contig17975	AG	2	6	7	202	17974	23227	0	73,22	TGAGTAAAGGTGCACAGGATTG	59.355	45.455	0	8.67	0	2.67	0.354556	256,19	GCAGCAAGGTGTCTCTCTG	58.901	57.895	0	0	0	3.35	3.09903	0	0	3.45358	0
Contig17979	AC	2	24	9	366	17978	23233	0	9,23	TCAAGATGAAACAGTGATGAAGG	57.559	39.13	0	0	0	3.46	2.44114	353,22	CAGAATCAGGTGACATCAGAGG	58.967	50	0	0	0	3.69	0.033196	0	0.62	2.47433	0
Contig17986	AG	2	27	4	156	17985	23242	0	52,22	GGGTTGTTGTGAGATAAAGTGG	57.992	45.455	0	0	0	4	1.00845	189,19	GGAACCAAGCGTGCTACAG	59.572	57.895	0	0	0	2.74	3.5717	0	0	4.58015	0
Contig17988	AG	2	17	8	297	17987	23245	0	1,19	TGGCTGAGTGGGCTTACTG	60.081	57.895	0	0	0	2.74	4.08143	276,22	ACAAGCACTCATAGAAAGGACC	58.824	45.455	0	0	0	4.46	0.17599	0	0	4.25742	0
Contig18002	AG	2	20	5	163	18001	23268	0	201,23	CACCCATACCATAACTCCTTCTC	58.81	47.826	0	0	0	2.87	1.19019	341,23	CTGGTTGGTGATAAAGAGAGTTG	57.891	43.478	0	0	0	3.16	2.10941	0.71	0.71	3.2996	0
Contig18016	AC	2	20	3	223	18015	23286	0	158,22	TTCTTGCTTGCTTGTTTCACTC	58.721	40.909	0	0	0	3.51	0.2794	358,23	AGAAATAAGCCTCTTGAGGGAAG	58.669	43.478	0	14.06	0	3.46	1.33064	8.03	0	1.61004	0
Contig18017	AG	2	25	15	152	18016	23287	0	105,22	CTAACTGATGAGAGGCAATGGG	59.29	50	0	0	0	4	0.290203	235,22	TAACTCTGCATGCAAGAGGATC	58.963	45.455	0.17	28.04	0	3.36	0.037499	0	0	0.327703	0
Contig18020	AG	2	25	4	235	18019	23290	0	26,22	TTATATACAGTGGACCCTCGAC	57.303	45.455	0	0	0	4.2	1.69664	239,22	TTCTTGCCATCATCCTAACCAG	58.883	45.455	0	0	0	4	0.117318	0	0	1.81396	0
Contig18026	AC	2	23	11	244	18025	23295	0	67,22	GCATCCCAAAGTGCAAGATAAC	58.98	45.455	0	0	0	1.89	0.020467	289,22	ATATGAAGCGAGTTGGGTCATC	59.03	45.455	0	0	0	2.92	0.029819	0	0	0.050286	0
Contig18033	AC	2	19	12	160	18032	23304	0	3,22	TTTGAACAGGAAGGAAAGGACC	59.212	45.455	0	0	0	4.46	0.21231	141,22	ACTCCTTAGCATTCATTCCATG	56.965	40.909	0	0	0	3.66	2.03492	4.52	4.34	2.24723	0
Contig18072	AC	2	10	32	216	18071	23353	0	29,22	AGACACTGCGACATATTACTGC	59.304	45.455	0	0	0	4.4	0.304194	223,22	CTGCTGCCAATCTTCATAATGG	58.518	45.455	0	0	0	3.16	0.481965	0	0	0.78616	0
Contig18081	AG	2	18	6	227	18080	23366	0	60,22	AGCAGAATAAGAGACGTATGCC	58.775	45.455	0	0	0	4.4	0.224883	265,22	GCTAGTCCTCACATAACAGCAG	59.302	50	0	0	0	4.24	0.302149	0	0	0.527033	0
Contig18105	AG	2	20	10	389	18104	23400	0	32,22	GTGGCATGAATCCTGCAATATG	58.846	45.455	0	0	0	1.78	0.153795	399,22	TGCTATTTAGGCTTCCAGAGTC	58.36	45.455	0	0	0	3.36	0.639947	0	0	0.793742	0
Contig18120	AC	2	14	6	276	18119	23418	0	31,23	AGGCAAGGTATAAATCCCAACTC	58.987	43.478	0	0	0	3.01	1.01285	285,22	CTTAGGGAACACAGGGTCAGAC	60.797	54.545	0	0	0	3.51	1.7975	0	0	2.81035	0
Contig18122	AG	2	31	11	152	18121	23420	0	17,23	AGAGAGTTTAATATCAAGGCAGC	57.173	39.13	0	0	0	5.25	2.82696	147,22	CCCTACACTGTAAACCTTCGAG	58.91	50	0	0	0	4.04	0.089993	0	0	2.91695	0
Contig18143	AG	2	6	37	184	18142	23449	0	113,21	AGTCAGTAATTCCACGCTTGC	59.675	47.619	0	0	0	4.01	1.67455	278,19	GGAACGGCAGATTGTTGGG	59.861	57.895	0	0	0	4.12	3.86101	0	0	5.53556	0
Contig18148	AC	2	17	10	208	18147	23455	0	4,21	CCCTCCCTTTCTGTCATCATG	58.837	52.381	0	0	0	3.07	1.16304	190,22	CATCAGCACCCTTACTCAGATC	59.034	50	0	0	0	2.75	0.033879	0	0	1.19692	0
Contig18149	AC	2	19	6	320	18148	23456	0	62,22	CTTGGAGGAGTCACAGGTAAAC	59.097	50	0	0	0	2.01	0.096927	360,22	ATATGGAGATTGAACAGGCACC	58.948	45.455	0	0	0	5.01	0.052066	0	0	0.148993	0
Contig18153	AG	2	16	12	188	18152	23464	0	17,19	GTTAGTCCACCTCGAGTCC	57.325	57.895	0	0	0	3.85	4.67453	182,23	TGATGTGTTATGTTATGCCATGC	58.577	39.13	0	0	0	4.06	1.42347	0	0	6.09799	0
Contig18190	AG	2	18	8	260	18189	23508	0	129,22	TCTATGCTGTCTGTTCATGGAC	58.635	45.455	0	0	0	4.02	0.365331	371,18	CCGTCACTGGCTGAACTC	58.461	61.111	0	0	0	3.01	4.53868	0	0	4.90401	0
Contig18208	AG	2	28	11	188	18207	23531	0	108,22	CCACACAGAAATGACCATCTTG	58.325	45.455	0	0	0	3.02	0.674662	274,22	GTGTTGGATGTTTCTTGCCTTC	59.11	45.455	0	0	0	3.46	0.110172	0	3.72	0.784834	0
Contig18219	AG	2	17	27	267	18218	23545	0	32,22	ATCAGTACAGTTCACCAGCATC	58.897	45.455	0	0	0	3.91	0.102752	277,22	AGAAGATGCAAGCTTAAGGAGG	58.887	45.455	0	1.34	0	4.3	0.113453	0	0	0.216205	0
Contig18222	AG	2	20	12	310	18221	23549	0	4,22	TCCACAATTCATAGGCAGACTG	58.89	45.455	0	0	0	3.51	0.109611	292,22	GGAATTTCCCAGTCCAGAGTTG	59.682	50	0	0	0	3.16	0.682273	0	0	0.791884	0
Contig18228	AC	2	10	23	248	18227	23559	0	27,20	TGAAACAACAGAGCCAACCC	59.361	50	0	0	0	4.11	2.36092	253,22	TCTTCCTTGCCTTCTTAACAGC	59.354	45.455	0	0	0	4.4	0.354066	0	0	2.71499	0
Contig18245	AG	2	18	15	182	18244	23584	0	98,22	TATACAGAAGTGCCGTCCAATC	58.706	45.455	0	0	0	2.67	0.294005	258,22	CTAAGCTAAGCAGGTCAGATGG	59.034	50	0	0	0	3.51	0.033879	0	0	0.327884	0
Contig18252	AC	2	26	5	206	18251	23590	0	4,22	GTTTCTCACTTGCCTTGAAAGC	59.373	45.455	0	0	0	3.51	0.373205	188,22	GCAGATTGACATGGATTCAACC	58.717	45.455	0	0	0	3.77	0.28281	0	0	0.656015	0
Contig18253	AC	2	10	11	195	18252	23591	0	49,22	TACCTGTAAAGTTCCCGTTGTG	59.031	45.455	0	0	0	3.33	0.031176	222,22	GCTTGCTTTGCTTTATTTGCTG	58.68	40.909	0	0	0	4.41	0.320118	0	0	0.351294	0
Contig18267	AC	2	13	23	332	18266	23614	0	11,22	AAACAAAGATGGCCAAACATGC	59.621	40.909	0	10.72	0	4.06	0.620761	321,22	CAACAACCAGCTTCGAGTCTAG	59.759	50	0	0	0	2.43	0.758582	0	0	1.37934	0
Contig18277	AG	2	16	24	318	18276	23625	0	34,22	GTTATTTGTGCCCATATGCTCC	58.515	45.455	0	0	0	4.7	0.484891	330,22	AGCTGAATTAGGGTTGTGGATC	58.882	45.455	0	0	0	3.36	0.118094	0	0	0.602985	0
Contig18282	AG	2	26	5	228	18281	23630	0	26,22	CGTATATGTTTGTGCTTGGCTC	58.803	45.455	0	0	0	4.7	0.196593	232,22	TCCTGTCATTAGTGGGTTATGC	58.62	45.455	0	0	0	3.14	0.380081	0	0	0.576674	0
Contig18301	AG	2	18	6	302	18300	23655	0	76,22	CTCCGGTCTATTGAGTCAGTTG	58.979	50	0	0	0	3.16	0.021167	356,22	GAAATATTGTTCAGGGCTTCGG	58.46	45.455	0	0	0	4.3	0.539536	0	0	0.560703	0
Contig18307	AC	2	20	5	276	18306	23662	0	6,20	AAAGACTCTCCGCTGGTTGG	60.725	55	0	0	0	3.77	3.72498	260,22	TTATCTTGGGTGGATGAGTATG	55.805	40.909	0	0	0	2.39	3.19454	0	0	6.91952	0
Contig18320	AG	2	28	10	325	18319	23679	0	42,22	ATTGGTAGTTAGGCCCAACAAG	59.078	45.455	0	0.52	0	3.16	0.07809	345,22	AGGCTTTATGTGAACAGATGGG	59.148	45.455	0	0	0	4	0.14803	0	0	0.226121	0
Contig18322	AG	2	13	9	176	18321	23683	0	4,24	AGTATATCATGAAGCAGTTGTGTG	57.85	37.5	0	0	0	3.82	3.15028	158,22	TCCTGTGTTCTTCTGACAAACC	59.224	45.455	0	0	0	3.27	0.223768	0	0	3.37405	0
Contig18325	AG	2	8	18	265	18324	23686	0	2,21	TGATGGGAGTCTTCATTTGCC	59.041	47.619	0	0	0	4.52	1.04084	245,22	GACTATGATTCCACTAAGCCTG	56.809	45.455	0	0	0	4.85	2.19122	0	0	3.23206	0
Contig18335	AG	2	24	16	224	18334	23698	0	34,22	CTTGTCAGATTAGAGTCCACCG	58.979	50	0	0	0	4.94	0.021167	236,22	ACCATGTGAGCAAGTGATACAG	59.16	45.455	0	0	0	2.74	0.160223	0	0	0.18139	0
Contig18341	AG	2	21	14	192	18340	23705	0	0,22	CACTGCTCTTAACCACTACACC	59.43	50	0	0	0	4.16	0.429776	170,22	GGGCTTTACAGACTACAGGATG	58.965	50	0	0	0	3.51	0.035344	0	0	0.46512	0
Contig18347	AG	2	20	32	165	18346	23711	0	81,22	AGATGCTTTAGGATGCTCTGTG	58.96	45.455	0	0	0	3.66	0.040385	224,22	TCTCAATTCCGTTCCTACTTGC	59.164	45.455	0	0	0	4.01	0.164423	0	0	0.204808	0
Contig18363	AC	2	10	16	164	18362	23732	0	225,22	CCTTAAATGCAGCTCAACACAC	59.18	45.455	0	0	0	3.82	0.180305	366,23	ACTGTGAAATGGAAATGAATGTC	56.495	34.783	0	0	0	3.06	3.5046	0	0	3.68491	0
Contig18376	AC	2	15	6	302	18375	23754	0	35,22	TTGTGTGTTCCTTAGCAACTGG	59.815	45.455	0	0	0	4	0.815084	315,22	AAATCAGAAGCCATTTGACAGC	58.576	40.909	0	0	0	4.4	0.423899	0	0	1.23898	0
Contig18377	AC	2	10	8	367	18376	23756	0	7,22	GATCTGTTCCTATGAGAGTGGC	58.772	50	0	0	0	5.01	0.228191	352,22	CTTTCCAGTTACCTTGCAACAG	58.525	45.455	0	0	0	3.16	0.475178	0	0	0.703369	0
Contig18382	AC	2	21	12	344	18381	23760	0	58,22	ACAATATTTCAGCGGTACCTCC	58.96	45.455	0	0	0	4.3	0.039662	380,22	CTGGTTTGTAGCTGTTTCTTGC	59.116	45.455	0	0	0	4.01	0.116366	0	1.25	0.156029	0
Contig18400	AC	2	12	7	313	18399	23786	0	5,23	GTGAGAGTTTAAGCATCAATGGC	59.089	43.478	0	0	0	4.4	1.08854	296,22	AATCACTAGGGCAGACAAATCC	58.882	45.455	0	0	0	3.01	0.118094	0	0	1.20663	0
Contig18401	AC	2	9	15	292	18400	23787	0	72,22	GAAAGGGTAAACTCAAAGCAGC	58.851	45.455	0	0	0	5.25	0.149133	342,22	TGAAATCCACCACTTCCTTCAG	59.017	45.455	0	0	0	3.02	0.016773	0	0	0.165906	0
Contig18402	AC	2	11	189	257	18401	23788	0	238,22	AGGGATTTGCAGTGAGAATCAG	59.152	45.455	0	12.34	0	2.9	0.151719	473,22	TGCCTGTAAACCCTGATGAAAC	59.615	45.455	0	0	0	2.78	0.615098	0	8.64	0.766817	0
Contig18410	AG	2	19	18	188	18409	23797	0	102,23	CCTCATGTGACCCATTGATAAAC	58.259	43.478	0	0	0	2.01	1.74142	268,22	CCTTTGCCTATATGTCTGGCTC	59.357	50	0	7.4	0	4.7	0.356995	0	0	2.09841	0
Contig18418	AC	2	11	10	252	18417	23806	0	2,23	TCTTCACACTGTACTTAGTTCCC	58.306	43.478	0	0	0	3.97	1.69396	231,23	TGGTCTAAGCAGTTTGTTGTTAC	58.016	39.13	0	0	0	2.5	1.98418	0.75	0	3.67814	0
Contig18420	AC	2	15	7	194	18419	23808	0	115,22	AGATTTGGCCATGTTGTGAAAC	58.768	40.909	0	0	0	2.78	0.231513	287,22	ATAAATAGTACTTGCGTTCACC	55.062	36.364	0	0	0	4.02	3.93763	0	0	4.16915	0
Contig18422	AG	2	19	23	175	18421	23811	0	13,22	CCTTTGCATATTGGAACTCTGC	58.717	45.455	0	0	0	4.26	0.28281	166,22	TGAATCAGAGTGTCGTGGTAAG	58.583	45.455	0	0	0	2.34	0.417321	0	0	0.700131	0
Contig18428	AG	2	25	12	329	18427	23819	0	10,22	GTCTGCCGCTCTTAACTACTAC	59.054	50	0	0	0	2.73	0.053756	317,22	AACCCTAGTCTTCCCTGATGTC	59.673	50	0	0	0	3.06	0.67293	0	0	0.726685	0
Contig18438	AG	2	19	12	278	18437	23832	0	3,24	CAGAAAGGAGTTAAAGCAATTTAC	55.485	33.333	0	0	0	2.01	5.51509	259,22	TTGGCAAATTATATGCACAGCG	59.047	40.909	0	0	0	5.18	0.047207	0	0	5.5623	0
Contig18447	AG	2	16	8	277	18446	23846	0	7,20	AACTCTGCTCCAGTTTGTGC	59.44	50	0	0	23.33	4.57	2.43985	262,22	CTCCCTTTCTTTCGCAATACAC	58.406	45.455	0	0	0	2.9	0.593527	0	0	3.03338	0
Contig18457	AG	2	18	10	150	18456	23860	0	197,22	AATGGCTGGATTACTCAAGAGC	59.219	45.455	0	0	0	4.09	0.219217	325,22	TTGATAGAACAAGTTGCAGTGG	57.661	40.909	0	0	0	4	1.33918	0	0	1.5584	0
Contig18476	AC	2	6	14	253	18475	23882	0	23,21	CAACTCGACAGCCCTTTACAC	59.947	52.381	0	0	0	2.9	1.94659	254,22	GCTTCCTTGTCATACTAGCCAG	59.297	50	0	0	0	4.85	0.296995	0	0	2.24359	0
Contig18485	AC	2	11	4	386	18484	23893	0	9,21	GTTTCTGGCATTTGTTCGCTG	59.684	47.619	0	0	0	5.18	1.68396	373,22	CAAATTCTTGCTTGTCTCCTGC	59.178	45.455	0	0	0	4.85	0.177983	0	0	1.86194	0
Contig18488	AG	2	28	11	245	18487	23898	0	76,22	CAGGCCTCTATTCACTGTCTTG	59.231	50	0	0	0	3.02	0.230514	299,22	CCGTCAATAAGATCTCCAGTGG	59.037	50	0	0.93	0	4	0.03657	0	5.69	0.267084	0
Contig18497	AG	2	15	11	151	18496	23911	0	56,22	ACAGTTGGAAGTTCAGAGAGTC	58.435	45.455	0	0	0	3.36	0.564979	185,22	GCCTCATCACTGCTTTGTTATG	58.726	45.455	0	0	0	1.9	0.274313	0	0	0.839292	0
Contig18513	AC	2	17	17	285	18512	23931	0	109,21	AAGAATGAGTGATCGGCAAGG	59.122	47.619	0	0	0	3.61	1.12223	372,22	GCAGGATGAAACTTTGTTCGAC	59.188	45.455	0	0	0	4.2	0.187776	0	0	1.31001	0
Contig18523	AC	2	16	19	184	18522	23947	0	173,21	CATCGCCGATAATGTGTCAAC	58.495	47.619	0	0	0	3.18	1.50527	335,22	TTGCAAAGCTCTAACCATTCTG	57.988	40.909	0	0	0	3.02	1.01231	0	0	2.51758	0
Contig18532	AC	2	11	34	221	18531	23958	0	32,22	TGCCATCTCTGATCATCCTTTG	58.953	45.455	0	0	0	2.77	0.046928	232,21	AATGAATTGAGCAGGAGGGAC	58.76	47.619	0	0	0	4.46	1.24048	0	0	1.28741	0
Contig18537	AC	2	6	16	269	18536	23963	0	70,22	CTTTCCTTCCACATTCAATGCC	58.906	45.455	0	0	0	4.4	0.094467	317,22	GAGCAAACTTAACTGGCTGATG	58.662	45.455	0	0	0	3.07	0.338411	0	0	0.432878	0
Contig18541	AC	2	22	24	321	18540	23967	0	18,19	CCAACTCCCACTGCCCTAG	60.157	63.158	0	0	0	3.02	4.15723	317,22	CCCTAGGATAATGTGCTGTTGG	59.287	50	0	8.09	0	3.77	0.287033	10.76	10.76	4.44426	0
Contig18558	AC	2	11	31	271	18557	23990	0	48,22	TTTCTCCTTCAACAGAGACCAC	58.694	45.455	0	0	0	4.16	0.306254	297,22	CAGAGCTTTCTACAGTGTGTGG	59.691	50	0	0	0	4.17	0.690994	0	0	0.997248	0
Contig18562	AC	2	20	12	294	18561	23996	0	26,22	TGTTGGACTCTGTGGCATTATG	59.42	45.455	0	0	0	1.9	0.419988	298,22	TCTCTTAAGCCAGCTCTTTCTG	58.566	45.455	0	0	0	3.02	0.434347	0	0	0.854335	0
Contig18564	AG	2	27	12	160	18563	24000	0	16,21	AGAGCTGGTATTTGCCCTTTG	59.318	47.619	0	0	0	2.77	1.31751	154,22	AGATAGTGAGGGATCCATGACC	59.268	50	0	2.75	0	4.02	0.268085	0	0	1.58559	0
Contig18583	AC	2	11	14	343	18582	24025	0	73,22	GAATGCTGGCCTTTACTGAAAC	58.915	45.455	0	0	0	2.78	0.084812	394,22	TATTTCAGATTCCGAGCCTGAG	58.436	45.455	0	0	0	3.35	0.563946	0	6.59	0.648759	0
Contig18584	AG	2	21	29	206	18583	24026	0	148,22	TCTTGTTGTGAGACTTGGTGAG	58.965	45.455	0	0	0	3.51	0.034627	333,21	TTCTGGAGGCCTCACTTCAAG	60.423	52.381	0.96	10.68	0	3.02	2.42263	7.22	13.75	2.45726	0
Contig18602	AG	2	19	11	154	18601	24048	0	76,22	GGGAGAACTATATTTGCCAGGG	59.016	50	0	0	0	4.45	0.016078	208,22	CAAACAACCCAACCAGATGATG	58.842	45.455	0	0	0	3.07	0.15849	0	0	0.174568	0
Contig18603	AG	2	31	13	216	18602	24049	0	48,22	ATGGCTGATTCACATTGATTCC	57.835	40.909	0	0	0	3.01	1.1654	242,22	GTTATGTCACTGCTAGGAGGTG	58.972	50	3.08	7.11	0	4	0.028214	0	0	1.19361	0
Contig18630	AG	2	21	11	201	18629	24084	0	27,22	TATAAGCTGTGTGTGATGTCCC	58.629	45.455	0	0	0	4.46	0.370829	206,22	AGAAGTGGGAAGAACAAAGGAG	58.681	45.455	0	0	0	3.69	0.318708	0	0	0.689537	0
Contig18632	AG	2	30	5	225	18631	24086	0	126,22	TAGACCCTCCTCTTTCAGTCAG	59.075	50	0	0	0	3.51	0.074776	329,22	ATGACGTGTGGAAGAAGAAAGC	59.948	45.455	0	0	0	3.51	0.948133	0	0	1.02291	0
Contig18634	AC	2	12	9	321	18633	24089	0	41,22	TGTTTCAAATCAACCAACGCAG	59.307	40.909	0	0	0	5.18	0.307244	340,22	TAGCCTGTCTTCCAAACAATGC	59.946	45.455	0	0	0	3.56	0.945503	0	0	1.25275	0
Contig18635	AG	2	16	15	191	18634	24090	0	42,22	TTGATGTTGGTATGAATGTGGC	58.045	40.909	0	0	0	5.01	0.954996	215,18	CCTTCCACTGCCCACCTG	60.721	66.667	0	0	0	4	5.72059	0	0	6.67559	0
Contig18644	AG	2	22	9	194	18643	24102	0	7,19	CCAATTAGAGGGTGTGGTG	55.921	52.632	0	0	0	4.17	6.079	179,22	AAGCAAGAGATGTTCAGAGGTG	59.092	45.455	0	0	0	4	0.09244	0	0	6.17144	0
Contig18651	AG	2	28	12	188	18650	24111	0	32,22	CCCAGATTTGCAGTCTAAACAC	58.329	45.455	0	0	0	3.32	0.671413	198,22	TTCCTCTTTGAGTGTCACTAGC	58.504	45.455	0	0	0	3.42	0.495707	0	0	1.16712	0
Contig18652	AC	2	11	8	158	18651	24112	0	71,22	CGATTACTCCAAGATCACCCAG	59.037	50	0	0	0	4.45	0.03657	207,22	ATTAGTGTGCCATGCTATCTGG	59.021	45.455	0	0	0	3.86	0.020925	0	0	0.057494	0
Contig18671	AG	2	18	21	158	18670	24137	0	174,22	TGAGAAATGTCAAAGGGAGGTG	59.017	45.455	0	0	0	4	0.016773	310,22	GAGTGGAGTCTGAGGAGGATAG	59.284	54.545	0	0	0	2.08	0.283841	0	0	0.300614	0
Contig18678	AG	2	24	8	152	18677	24144	0	178,22	GGTGCTTGTGACAATGAGAAAG	58.856	45.455	0	0	0	2.62	0.143735	308,22	TCTTCTGCCAGGATTTCAGTTC	59.089	45.455	0	0	0	3.01	0.088563	0	0	0.232298	0
Contig18679	AC	2	6	12	163	18678	24145	0	97,22	TCTCAATCATGCACTCAACTGG	59.423	45.455	0	0	0	4	0.422683	238,22	CTGTAGCACAATGACAGTCAGG	59.755	50	0.09	2.55	0	3.86	0.755378	0	0	1.17806	0
Contig18684	AC	2	19	7	211	18683	24153	0	14,22	CCCTGGCTAATACTTGAACGAG	59.299	50	0	0	0	4.18	0.299064	203,22	CGATCAACCCATGCTTATTTCC	58.525	45.455	0	0	0	3.13	0.475178	0	0	0.774242	0
Contig18697	AC	2	10	22	322	18696	24170	0	23,22	AACGTATTCAAAGGAGGGTGAC	59.093	45.455	0	0	0	3.67	0.093083	323,22	ACTGTTATGCTCCATTCGTCTC	58.972	45.455	0	0	0	3.36	0.028214	0	0	0.121297	0
Contig18700	AC	2	10	4	177	18699	24174	0	131,22	ATTTACCCGGTATTGACGTCAG	58.97	45.455	4.74	16.28	0	3.51	0.029633	286,22	TTACCCTAGATTTGAACCTGGC	58.544	45.455	0	0	0	4.85	0.455655	0	0	0.485288	0
Contig18702	AG	2	13	7	169	18701	24177	0	68,22	TAATTGAGTTGAGGATGTGGGC	59.15	45.455	0	0	0	5.36	0.150492	215,22	GAGACACTGAGTTACTTGCTGG	59.432	50	0	0	0	4.85	0.432401	0	0	0.582894	0
Contig18703	AC	2	17	9	322	18702	24178	0	14,22	AACAGCTAGTGAGACAAACTGC	59.623	45.455	0	0	0	4.4	0.623387	314,22	TACATTTCAATACCCAGGACCG	58.624	45.455	0	0	0	4.79	0.376367	0	0	0.999754	0
Contig18704	AG	2	26	14	215	18703	24179	0	95,22	ACTGCTAATGTCGTAAACCACC	59.427	45.455	0	0	0	4.61	0.427131	289,21	ATTCCCATTCACCCAACCATC	59.026	47.619	0	0	0	3.51	1.02646	0	0	1.45359	0
Contig18714	AG	2	27	7	252	18713	24196	0	18,22	CTTTGTTGGTCTTAAAGGTGCC	58.779	45.455	0	0	0	5.01	0.220771	248,22	TCCAGATGTTTGCAGATTACCC	59.15	45.455	0	0	0	3.69	0.150492	0	0	0.371263	0
Contig18719	AG	2	24	16	373	18718	24202	0	137,22	ACATCTTCAGCCTTTCCCATTG	59.678	45.455	0	0	0	2.82	0.678397	488,22	TGGCAATCTGTTAGGACCTTTC	59.085	45.455	0	0	0	2.62	0.084659	0	0	0.763056	0
Contig18722	AG	2	9	8	246	18721	24205	0	108,22	GACAGAGCTCCTAGTTTCTTCG	58.985	50	0	0	0	3.79	0.014894	333,21	GAAACGTTGCTGACCCAATTC	59.08	47.619	0	0	0	2.17	1.07994	0	0	1.09484	0
Contig18729	AG	2	21	9	150	18728	24213	0	143,22	TGGCTCTCAATTAATGCTCTGC	59.816	45.455	0	0	0	4.26	0.815517	272,21	CACACTGGCCCTTCTTTCAAG	60.147	52.381	0	0	0	3.02	2.1467	0	0	2.96222	0
Contig18732	AC	2	20	3	250	18731	24218	0	142,22	TCACTAGATCATTGAAGGCTGC	58.963	45.455	0	0	0	5.25	0.037499	369,23	CACCACCTCCTAATATCTCTTGC	59.132	47.826	0	0	0	4.01	1.13197	0	0	1.16946	0
Contig18803	AG	2	15	19	233	18802	24303	0	45,24	TGTGTAGACTTGTAAACAGATTTG	56.115	33.333	0	0	0	2.32	4.88495	256,22	TGTCCTGTTATTTGACTGCCTC	59.091	45.455	0	0	0	4.7	0.09115	0	0	4.9761	0
Contig18808	AG	2	30	9	246	18807	24309	0	13,22	ACCCACAGTACTAGAACTCAGG	59.344	50	2.87	2.87	0	3.86	0.343652	237,22	CAAGAGGCTTTGGTGCTAGTAG	59.493	50	0	0	0	2.57	0.492786	0	0	0.836439	0
Contig18815	AG	2	18	23	153	18814	24314	0	47,22	TGTGTTACTAAGCTCCTCACTG	58.242	45.455	0	3.14	0	3.66	0.758441	178,22	TATCCAGGTCCCTAGGTCTATG	58.11	50	0	1.14	0	2.23	0.889556	0	0	1.648	0
Contig18825	AG	2	26	14	269	18824	24326	0	81,22	ATGGGCTGTTATCCTTCAATCC	58.941	45.455	0	0	0	3.01	0.05948	328,22	TATGAAACTTGTGGAGCGGTTC	59.688	45.455	0	0	0	3.62	0.687542	0	0	0.747022	0
Contig18830	AC	2	12	12	312	18829	24332	0	52,22	GAATAGCATGGAAGGGAGGATG	59.086	50	0	0	0	3.51	0.085964	341,23	TGTAAGAAGTTGGGAGTGAAGAC	58.813	43.478	0	0	0	3.01	1.18707	0	0	1.27303	0
Contig18838	AC	2	20	7	172	18837	24345	0	138,22	TTTATTATGGCCATGGACCAGC	59.545	45.455	3.99	21.4	0	4.85	0.544517	286,24	AGAATCTACCAAGGTACCATGTTG	59.034	41.667	0.53	5.16	0	3.33	2.03441	0	0	2.57893	0
Contig18840	AG	2	27	10	190	18839	24346	0	67,22	ACGTAGAGATTCTGATGTTGGC	58.972	45.455	0	0	0	4.52	0.028214	236,21	GACTACCAGCTCTTTGACAGG	58.788	52.381	0	0	0	4	1.21176	0	0	1.23997	0
Contig18844	AG	2	25	12	229	18843	24353	0	115,22	TCAGTCGCAAACCATAAGTAGG	58.903	45.455	0	0	0	3.18	0.096716	322,22	ACCTCTTGTTGATCTTCCCAAG	58.747	45.455	3.67	3.67	0	3.61	0.25264	0	0	0.349356	0
Contig18848	AC	2	11	54	260	18847	24356	0	44,22	TTTCTCCCTTTCCTCAGTGTAC	58.152	45.455	0	0	0	2.9	0.84751	282,22	GGTACTTCCCAGCTAAACACAG	59.425	50	0	0	0	3.66	0.425358	0	0	1.27287	0
Contig18848	AG	2	22	54	394	18847	24357	0	44,22	TTTCTCCCTTTCCTCAGTGTAC	58.152	45.455	0	0	0	2.9	0.84751	417,21	CCTTCCAGCATGTGAACTTGG	60.215	52.381	0	0	0	3.61	2.21462	0	0	3.06213	0
Contig18855	AC	2	8	20	239	18854	24368	0	22,22	AGATAAGCTGAGGACTCCAACC	60.008	50	0	0	0	3.77	1.00818	239,22	CTAGTGGTGAATGGTTCCCTTC	59.156	50	0	0	0	3.46	0.155988	0	0	1.16417	0
Contig18860	AG	2	24	14	199	18859	24375	0	49,22	TTGGCCATTTATTGAGTTCCTG	57.696	40.909	0	4.55	0	3.86	1.30361	227,21	ACAGCAAATTGTTCTGTTCCC	58.025	42.857	0	3.23	0	3.97	1.97518	0	0	3.27879	0
Contig18862	AC	2	8	15	270	18861	24377	0	137,22	GCTCAGATCCAGGAAGAGAATC	58.768	50	0	12.86	0	2.52	0.231513	385,22	AATGCTTGTGTATAGCAGCATG	58.193	40.909	0	6.91	0	4.06	0.807136	0	0	1.03865	0
Contig18884	AC	2	14	12	248	18883	24402	0	12,22	AGTGAATGTCATCTTCCAGAGC	58.894	45.455	0	0	0	4.09	0.105792	240,20	TGATGTTCAACTCAGCTGGC	59.226	50	0	4.86	0	4.85	2.22563	0.05	0.15	2.33142	0
Contig18888	AG	2	16	13	337	18887	24406	0	14,23	CTTCTCTCCAGATAAGCAGACTC	58.576	47.826	0	0	0	3.36	1.42437	329,22	AGAACTCCCTACTCACTGGAAC	59.61	50	0	0	0	3.62	0.609663	0	0	2.03403	0
Contig18909	AC	2	10	15	166	18908	24430	0	66,22	CTCGAATGTTCAGTTGGGATTC	58.144	45.455	0	0	0	2.52	0.856204	210,22	TCTGCCACTAGTTGAAATGTTG	57.661	40.909	0	0	0	3.33	1.33918	0	0	2.19538	0
Contig18910	AC	2	20	17	280	18909	24431	0	62,22	CCTGAATGCCAAACACAAGAAG	59.108	45.455	0	0	0	2.85	0.1083	320,22	GCAGACCACCTCTAACATATGG	59.03	50	0	4.9	0	2.74	0.029819	0	0	0.138119	0
Contig18924	AC	2	7	6	188	18923	24452	0	157,22	TGCCCAATTCAGACTGTAACTC	59.091	45.455	0	0	0	3.01	0.09115	323,22	ATTTGGATTGCAACTGTGACAC	58.777	40.909	0	0	0	3.67	0.223236	0	0	0.314386	0
Contig18928	AC	2	16	26	202	18927	24457	0	57,22	TTGAGATGCTGACACTGAACTG	59.362	45.455	0	0	0	3.16	0.36231	237,22	CTATGATTTCAGCACACAACGG	58.737	45.455	0	0	0	4.44	0.262582	0	1.08	0.624892	0
Contig18932	AG	2	25	9	342	18931	24462	0	45,22	TTAGCTAACTGGGAGAAGAGGG	59.405	50	0	0	0	4.3	0.40529	365,22	AGTGTCCATTCTTCCAGATGTG	58.822	45.455	0	0	0	3.21	0.178412	5.14	3.04	0.583702	0
Contig18949	AC	2	17	4	295	18948	24482	0	31,22	GCAGGACTGTTAGATTCTCTCG	59.049	50	0	0	0	4.04	0.04918	305,21	GAGTCAGCAGGATTTGAGAGG	58.853	52.381	0	0	0	3.69	1.14736	0	0	1.19654	0
Contig18950	AC	2	12	21	156	18949	24483	0	127,22	ATCTTCTAATCCCTCTCCCACC	59.195	50	0	0	0	4.61	0.1952	261,22	TCATAGACAAAGGAGAGCTTGC	58.897	45.455	0	0	0	4.01	0.102752	0	0	0.297953	0
Contig18955	AG	2	11	25	219	18954	24489	0	140,22	AGAGATCTGAACATGCTCCAAG	58.627	45.455	0	0	0	3.61	0.372671	337,22	ATGCTACTTGTAATTGGGACCC	58.877	45.455	0	0	0	4.46	0.122768	0	0	0.49544	0
Contig18956	AC	2	9	5	217	18955	24490	0	180,22	CAGCAGTCAGTGTTTATGGTTC	58.339	45.455	0	0	0	3.62	0.660665	377,20	TTTGGATTCCTGCTGCTATG	56.544	45	0	1.08	0	2.23	4.45648	0	7.6	5.11714	0
Contig18956	AG	2	6	5	187	18955	24491	0	180,22	CAGCAGTCAGTGTTTATGGTTC	58.339	45.455	0	0	0	3.62	0.660665	345,22	ATAGGCATAGCAAATCAGTGTG	57.32	40.909	0	0	0	3.82	1.67964	0	0	2.3403	0
Contig18981	AC	2	10	13	240	18980	24523	0	10,22	TGTCTACGTGGTTAAGATGTGC	59.173	45.455	0	0	0	4.57	0.17272	228,22	GAAGGCTATAATTTGGTCTGCC	57.922	45.455	0	0	0	4.85	1.07848	0	0	1.2512	0
Contig18982	AC	2	11	23	195	18981	24524	0	79,22	AGTAAACTGGGCTGTTGTATCC	58.819	45.455	0	0	0	2.59	0.180842	252,22	GATGAGTGTGCACAAGTGTATG	58.414	45.455	0	3.98	0	2.39	0.586359	0	0	0.767201	0
Contig18995	AG	2	21	48	186	18994	24540	0	220,22	TTTGAATGCTGTGAACTGTTCC	58.451	40.909	0	6.05	0	3.62	0.548609	384,22	ACAGAATGTTGGGAACTGGTAC	59.019	45.455	0	0	0	3.34	0.018852	0	0	0.567462	0
Contig18998	AG	2	17	7	262	18997	24544	0	92,22	TACAGAAGAGAAGCATGGAAGC	58.897	45.455	0	0	0	3.86	0.102752	332,22	AATTCACCCTGACAAGCATCTC	59.418	45.455	0	0	0	2.75	0.417729	0	0	0.520481	0
Contig18999	AC	2	15	16	206	18998	24545	0	169,22	GGCTTTCAGTAGTTAGAGGAGC	58.971	50	0	0	0	4.7	0.028923	353,22	AGGTCATGAAGTCTGCTGTAAG	58.566	45.455	0	0	0	2.34	0.434347	0.53	0.53	0.46327	0
Contig19045	AC	2	9	5	295	19044	24613	0	25,22	AGCAGGTCATTGTGGTGATTAC	59.42	45.455	0	0	0	1.89	0.419538	298,22	TCTAGATTCCAGAACTGCATGC	58.963	45.455	8.53	8.53	0	4.06	0.037499	0	8.24	0.457037	0
Contig19049	AG	2	28	5	217	19048	24618	0	36,18	CCAGCAGCAATAGGAGGG	57.855	61.111	0	0	0	4.3	5.14487	232,21	GCCACTCACCTTCCACTTATC	59.124	52.381	0	0	0	1.75	1.12419	0	0	6.26905	0
Contig19067	AC	2	9	16	257	19066	24640	0	40,22	TTCGTTTACTAGATTGAGGGCG	58.977	45.455	0	0	0	6.13	0.02257	275,22	GATCTTGACAGACCAAAGGCAG	60.012	50	0	0	0	4.85	1.01237	0	0	1.03494	0
Contig19071	AG	2	14	13	196	19070	24648	0	78,22	GAAGGAGGTCAGAGTTGTACAC	58.842	50	0	0	0	2.9	0.157705	252,22	ATAGTTCCTGATTGCGTGGATC	59.03	45.455	0	0	0	3.36	0.029819	0	0	0.187525	0
Contig19072	AG	2	15	5	326	19071	24649	0	80,22	AAATGAACTTCCCAGGGTTCTC	59.009	45.455	0	3.7	0	2.87	0.009084	384,22	GTCCCACATAAAGAGAAGGTCC	58.892	50	0	0	0	4.46	0.108081	0	0	0.117164	0
Contig19124	AG	2	30	5	201	19123	24711	0	10,22	AACTATGAATTTGCCCTTGGTC	57.695	40.909	0	0	0	4.02	1.30509	189,22	CATGAGAGTGATCTGTTGCTTC	57.888	45.455	0	0	0	3.86	1.1123	0	0	2.41738	0
Contig19159	AC	2	14	27	236	19158	24768	0	120,22	TCCCAACTCTTCTTCTTGAACG	59.033	45.455	0	0	0	3.95	0.032529	337,19	CATTCCTGGTTCAGCTGCC	59.561	57.895	0	2.17	0	4.85	3.5606	0	0	3.59313	0
Contig19160	AG	2	32	11	324	19159	24769	0	32,22	ATGTACTGAGTGAAGGAGCAAC	58.832	45.455	0	0	0	4.17	0.167979	334,22	AAAGGCAGGTTTAGCTGTATCC	59.15	45.455	0	0.77	0	2.59	0.149878	0	0	0.317857	0
Contig19162	AC	2	16	5	157	19161	24771	0	161,22	GCTCTGCAAATATACCTCCTCC	59.094	50	0	0	0	4.3	0.094367	296,22	GCTAATGGACAATTCACAGCTG	58.726	45.455	10.24	10.24	0	4.24	0.274313	0	0	0.368681	0
Contig19178	AC	2	20	23	239	19177	24791	0	121,22	GACCACATGTTCTTGTCTTTGC	59.116	45.455	0	3.09	0	3.68	0.116366	336,24	ACACTAATAGGACCTTTACATACC	56.209	37.5	0	0	0	2.73	4.79083	0	0	4.9072	0
Contig19180	AG	2	19	11	201	19179	24793	0	28,22	AAGTGAACAAGAAAGGTGGCAG	60.076	45.455	0	0	0	4.85	1.07618	207,22	CTGCCTTCCTGTCCCTAAATAG	58.69	50	0	0	0	1.73	0.309791	1.64	1.64	1.38597	0
Contig19189	AC	2	16	27	197	19188	24805	0	51,22	GCTCCAGGTGTTAAACATTTCC	58.583	45.455	0	0	0	3.13	0.417321	226,22	TTTCCCAGCATATTGTTGTAGC	57.781	40.909	0	0	0	3.58	1.21943	0	0	1.63675	0
Contig19196	AG	2	28	10	287	19195	24816	0	45,22	CAGTAACACTTTCCCTACCTGG	58.827	50	0	0	0	4.45	0.172774	310,22	TAGCCTCTCTCATCAACAAGAC	58.037	45.455	0	0	0	3.01	0.962588	0	0	1.13536	0
Contig19245	AC	2	18	21	223	19244	24886	0	120,22	CCTCTATTAGCCGATGACAGAC	58.587	50	0	0	0	3.51	0.412655	322,21	ACATCTCCCAGAGTTTCCCAG	59.866	52.381	0	0	0	4.45	1.86622	0	0	2.27887	0
Contig19269	AG	2	21	6	178	19268	24919	0	56,23	GATATGAGACAAAGAAGGGTGTG	57.701	43.478	0	0	0	3.82	2.29944	210,24	CCTGTGGAAGTCAATCTGTATTTC	58.336	41.667	0	0	0	2.17	2.6642	0	0	4.96364	0
Contig19283	AG	2	26	4	210	19282	24939	0	179,22	CAGGACCTTGTAGATCAGTGTG	58.905	50	0	0	0	3.82	0.095216	366,23	TGTGCATGTGTGATTGTTTAAAG	57.285	34.783	0	0	0	1.85	2.71509	0	0	2.81031	0
Contig19284	AG	2	17	5	353	19283	24940	0	21,24	ATAATGTAAGTGGGTAAATACAGC	55.51	33.333	0	0	0	4.4	5.49032	352,22	CTTCCCTGCAAAGAATGTAAGC	58.653	45.455	0	0	0	3.09	0.34728	0	0	5.8376	0
Contig19336	AC	2	13	4	247	19335	25009	0	44,22	CCTTCACCTTCCACCTTTCTAC	59.091	50	0	0	0	2.59	0.090505	269,22	ATTCCAATGCCAAGTCTGTCTC	59.418	45.455	0	0	0	3.36	0.417729	0	0	0.508233	0
Contig19337	AG	2	18	19	322	19336	25011	0	116,22	ATTGTCACTAGGGAAGAATGGC	58.882	45.455	0	0	0	4.4	0.118094	416,22	AACCCAACTAAGCCAGAAGTAC	58.753	45.455	0	0	0	2.73	0.246661	0	0	0.364756	0
Contig19339	AC	2	16	14	280	19338	25014	0	55,22	ACCTGGTGACTCAATAATGTGC	59.42	45.455	0	0	0	4.57	0.419538	316,19	CTTGTTGGAAGCCTGCCAG	59.785	57.895	0	0	0	4.85	3.78504	0	0	4.20457	0
Contig19339	AG	2	18	14	201	19338	25015	0	55,22	ACCTGGTGACTCAATAATGTGC	59.42	45.455	0	0	0	4.57	0.419538	234,22	AACCATGAACCACGAACTGAAC	60.142	45.455	0	0	0	3.18	1.14204	0	0	1.56157	0
Contig19348	AC	2	13	7	327	19347	25026	0	8,22	GGTTGATCCTGGCCAGTATTTG	60.076	50	11.39	26.95	0	2.32	1.07618	313,22	CTCTAGAGGGCAATGGTTTCAG	59.225	50	0	8.34	0	3.02	0.224899	0	1.36	1.30108	0
Contig19355	AC	2	15	4	193	19354	25034	0	162,22	AGTGAAAGGCAGGGTAGAAATC	58.816	45.455	0	0	0	2.17	0.184096	333,22	AAATTCACGTGCAAATGGTCAC	59.371	40.909	0	0	0	3.67	0.370861	0	0.44	0.554957	0
Contig19357	AC	2	19	25	319	19356	25037	0	45,22	CATCAGTCTGTACATGGGTAGG	58.436	50	0	0	0	3.18	0.563946	342,22	ATGATGTCTACAAGTAAGGGCC	58.349	45.455	0	0	0	5.8	0.650838	0	0	1.21478	0
Contig19363	AC	2	21	3	302	19362	25044	0	84,22	GCAACATAGAGACAGGGAATGG	59.554	50	0	0	0	3.16	0.553905	364,22	TAATGTCAGACCAGTCAAAGGC	59.091	45.455	0	0	0	4.35	0.09115	0	0	0.645055	0
Contig19373	AC	2	7	23	215	19372	25056	0	160,22	GAATGGGTGGATGTGGAGAAAG	59.748	50	0	0	0	2.62	0.747795	353,22	TCAGTTCTAAGCATATGAGGCC	58.426	45.455	0	0	0	5.19	0.574323	0	0	1.32212	0
Contig19400	AC	2	17	10	207	19399	25088	0	59,22	ACTAGGAAGAGAAAGCACAGGG	60.207	50	0	0	0	4.45	1.20741	244,22	TTCTGTTGCATTTGGAGGGATG	59.944	45.455	0	0	0	3.51	0.943669	0	0	2.15108	0
Contig19415	AC	2	23	12	260	19414	25112	0	2,19	GCCGTTCTCCTGTTTCCTC	58.898	57.895	0	0	0	3.71	3.10159	240,22	AGTGCAGTGAACAGGTGAATTC	59.881	45.455	0	0	0	2.17	0.881239	1.62	7.24	3.98283	0
Contig19424	AG	2	18	5	279	19423	25124	0	6,23	CTTGTGTCAGAATTCCAAAGACG	58.973	43.478	0	7.35	0	4.18	1.02708	263,22	ATTGTGGGATTGCAACAAACTG	59.031	40.909	0	1.27	0	3.16	0.031176	0	0	1.05826	0
Contig19446	AG	2	11	3	169	19445	25152	0	17,23	TCCCTTCACCAATAAGCAATTTG	58.367	39.13	0	0	0	2.32	1.63323	164,22	CCTAGGTCATATAACAGCGCTC	58.914	50	0	4.71	0	5.03	0.08555	0	0	1.71878	0
Contig19448	AC	2	23	7	370	19447	25154	0	16,22	GAGGCTATCGTACTTTGGTCAC	59.306	50	0	0	0	3.67	0.305722	365,21	AAAGTGGGAGCAAGTGGAAAG	59.457	47.619	0	0	0	2.62	1.45666	0	0	1.76238	0
Contig19483	AG	2	19	18	156	19482	25201	0	13,23	GGACAGCTTTATTAGAGTTCAGC	58.029	43.478	0	0	0	4.26	1.97087	147,22	GATCACTGCAATAAAGCCATGG	58.782	45.455	4.24	4.24	0	3.66	0.218315	0	1.49	2.18919	0
Contig19493	AG	2	25	7	215	19492	25218	0	0,24	CTTGCATATTTAACTGAATGAGGG	56.892	37.5	0	0	0	4.3	4.10764	195,20	CAAGCTAGCTGTGGATTGGG	59.367	55	0	12.85	0	4.12	2.36726	0	0	6.4749	0
Contig19522	AG	2	19	11	155	19521	25250	0	93,22	AGAGTCACCATAAGTCAGTTGC	58.832	45.455	0	0	0	4.17	0.167979	225,23	GTTGCTTTACAGTCATTTCAGGG	58.959	43.478	0	0	0	4.45	1.04059	0	0	1.20857	0
Contig19531	AC	2	7	9	184	19530	25263	0	55,22	CAACCTTCCATTTCAGCGTTAC	58.925	45.455	0	0	0	2.5	0.074577	217,22	AGGAAATGCTACACTGCTTCTC	59.16	45.455	0	0	0	2.87	0.15962	0	0	0.234197	0
Contig19560	AC	2	13	30	231	19559	25299	0	82,22	TCCTGGAATACTAGACCTTGGG	59.131	50	3.73	6.87	0	4.12	0.131101	291,22	GCTAAGATTTGACGGCACTTTC	58.995	45.455	0	0	0	2.62	0.004584	0	0	0.135685	0
Contig19562	AG	2	6	33	194	19561	25303	0	41,22	GAACTCTGTGGTTGTAGTCCTG	59.103	50	0	0	0	3.86	0.103275	213,22	CTTATCTGGGCTGGATGAAGTC	59.027	50	0	0.32	0	3.01	0.027097	0	0	0.130372	0
Contig19568	AC	2	15	12	317	19567	25310	0	54,22	TGCACAATTTCCTATGTTGTGC	58.845	40.909	22.35	22.35	0	4.57	0.155357	349,22	TCAGCTCTGTGTTAAGCAGAAG	59.101	45.455	0.09	2.6	0	2.85	0.101378	0	0	0.256735	0
Contig19575	AG	2	27	22	232	19574	25317	0	0,22	CTTGCCTAAGTTTGTTGCTCAG	58.856	45.455	0	0	0	3.35	0.143735	210,22	ATTGCCTCCGGAAGAACTAAAG	59.156	45.455	0	0	0	1.85	0.155988	0	0	0.299724	0
Contig19586	AG	2	24	10	151	19585	25332	0	66,22	AAGCGTTAGAAACCAGACACTC	59.365	45.455	0	0	0	3.51	0.36518	195,22	CTCTCAACACAGTGGAACTCTC	59.107	50	0	2.3	0	3.2	0.107048	0	0	0.472228	0
Contig19589	AG	2	21	11	193	19588	25335	0	126,22	CCTCTGGATGTCTCTTGTCTTG	58.902	50	0	0	0	3.02	0.09822	297,22	TTCAGTGATGCTTGCAAAGATG	58.586	40.909	0	0	0	2.9	0.413586	0	0	0.511805	0
Contig19592	AG	2	23	21	203	19591	25340	0	184,22	CTTGTTCACACCATTTGCAGAG	59.115	45.455	0	0	0	3.35	0.114515	365,22	TCCAGAACAGACACAACAGAAG	58.965	45.455	0	0	0	2.85	0.034627	0	0	0.149143	0
Contig19602	AG	2	16	13	315	19601	25353	0	9,22	CCCTTCTTAGAGGGACCTGTAG	59.476	54.545	0	6.3	23.8	2.74	0.475838	302,22	TTATCTAGGTGGCTGGGAGAAG	59.472	50	0	0	0	2.85	0.472006	0	1.93	0.947844	0
Contig19606	AC	2	8	11	348	19605	25357	0	18,22	ACACATTTAATTGAGGAACCAC	55.665	36.364	0	0	0	4.16	3.33497	344,22	ATCAAACAACAGAGAAGGGAGG	58.747	45.455	0	0	0	4.3	0.25264	0	0	3.58761	0
Contig19613	AG	2	6	46	254	19612	25365	0	0,21	CTTGCCTTCTGTTCCATCCTG	59.669	52.381	0	0	0	3.86	1.66925	232,22	ATCCCTGATCCTCTATGTTTCC	57.519	45.455	0	0	0	3.13	1.48065	0	0	3.14989	0
Contig19645	AG	2	18	10	231	19644	25405	0	112,22	TACTCCCTCTTGCTTTATTCCG	58.364	45.455	0	0	0	4.3	0.635627	321,22	TCAGAATTGAGGTACAGCAGTG	58.833	45.455	0	0	0	3.66	0.167183	0	0	0.80281	0
Contig19660	AG	2	20	11	227	19659	25424	0	74,23	ACCATTCCTAAATCAAGCAATAC	55.769	34.783	0	0	0	1.89	4.23104	279,22	TGTGCAGGTCTTTGGATATGAG	58.89	45.455	0	0	0	2.9	0.109611	0	0	4.34066	0
Contig19690	AG	2	36	6	152	19689	25467	0	3,24	AAATTGTGATATGGTACTACACAC	55.721	33.333	4.69	6.43	0	3.82	5.27852	133,22	CGTGTGTTTGCTGTGAAATACC	59.445	45.455	0	0	0	2.73	0.444839	1.1	0	5.72336	0
Contig19698	AG	2	18	31	264	19697	25476	0	53,22	AAGTTTGCTCTGAACATGATGC	58.585	40.909	0	0	0	3.91	0.414518	294,23	AGGAATGGAAGGAGATTGTAAGC	58.991	43.478	0	0	0	3.09	1.00874	0	0	1.42326	0
Contig19705	AC	2	13	9	219	19704	25485	0	138,22	TGTTTGCAATTTGGAACCAGTC	58.969	40.909	0	0	0	3.51	0.031056	336,21	GCATTGCGAGTTACATGCAAC	59.819	47.619	0	3.3	0	4.17	1.8191	0	0	1.85016	0
Contig19710	AG	2	24	20	236	19709	25492	0	76,22	CGAGCGCTGAAGAATAAATAGC	58.69	45.455	0	4.43	0	2.97	0.30986	290,22	CTCCCTGATTGCCTCTAGAATG	58.761	50	0	0	0	2.67	0.239047	0	0	0.548907	0
Contig19737	AC	2	7	29	191	19736	25525	0	65,22	CCAGATGAAGACTATGGGTGTC	58.699	50	0	0	0	3.67	0.30098	232,24	TCCTCATATACAATAAAGGGCCTG	58.657	41.667	0	0	0	4.85	2.34252	0	0	2.6435	0
Contig19742	AC	2	6	24	168	19741	25530	0	65,22	TGGTAAAGCAGCAAGAAGAGTC	59.359	45.455	0	0	0	3.36	0.358935	211,22	GTTTGAAGACTGCCATTGAGTG	58.856	45.455	0	0	0	3.51	0.143735	0	0	0.50267	0
Contig19745	AC	2	11	39	205	19744	25533	0	46,22	CAGATCTTGGAAGCTAAGTGGG	59.225	50	0	0	0	4.61	0.224899	232,19	ATGACTGCCGTACCCTGTG	60.157	57.895	0	0	0	3.66	4.15748	0	0	4.38238	0
Contig19747	AG	2	17	32	158	19746	25535	0	91,21	AGTGTGACTTTAAGCTGCCAG	59.26	47.619	0	0	0	4.85	1.26013	227,22	CATCCATCCATCTGTCTGTCTG	59.032	50	0	0	0	3.51	0.031853	0	0	1.29198	0
Contig19755	AG	2	24	26	202	19754	25545	0	42,22	ACATTACAGACTGGGCCAATTC	59.415	45.455	2.57	3.39	0	2.17	0.414999	222,22	TGAAATCGTACATGCTGGTCTC	59.235	45.455	0	0	0	3.36	0.234959	0	0	0.649958	0
Contig19775	AC	2	16	9	337	19774	25570	0	50,19	ACTCTGTAGTCCCATTCCC	56.14	52.632	0	0	0	3.97	5.85991	365,22	TCCATTCATTCATTTGCACACG	58.917	40.909	0	0	0	4.49	0.08334	0	0	5.94325	0
Contig19784	AC	2	18	10	284	19783	25581	0	2,22	TCAAAGGACAAAGGACAACAGG	59.483	45.455	0	0	0	4	0.48255	264,22	CATACACTCGCAGGATATGGTC	59.174	50	0	0	0	4.02	0.173895	0	0	0.656445	0
Contig19811	AG	2	16	36	288	19810	25613	0	44,22	TTCTATCCTTGCTGCTTCTGAC	58.897	45.455	0	0	0	3.51	0.102752	312,20	TCACTAGCTGATCTGGAGAG	56.238	50	0	0	0	3.2	4.7622	0	0	4.86495	0
Contig19817	AG	2	22	6	236	19816	25622	0	159,22	TTCGCATTGAGAGTAAGGTCAC	59.17	45.455	0	0	0	3.67	0.170364	373,22	CTTTGTTGGTCTTAAAGGTGCC	58.779	45.455	0	0	0	5.01	0.220771	0	0	0.391135	0
Contig19821	AG	2	8	18	164	19820	25629	0	120,22	TCGCATCTTAAACTCTGGCAAC	60.013	45.455	0	0	0	4.17	1.01316	261,23	CTAAAGCAGACCATATTTGTGTG	56.665	39.13	0	0	0	3.82	3.33463	0	0	4.34779	0
Contig19822	AG	2	6	12	242	19821	25630	0	43,22	AGAGAGAAATGCCAAGCCTATC	58.687	45.455	0	0	0	2.08	0.313345	265,20	ATGCCCGAATCAAGGCTTAC	59.077	50	0	7.92	0	2.34	2.07651	0	0	2.38985	0
Contig19828	AG	2	22	13	157	19827	25637	0	12,22	TATATTGTAGGTGGCCAAGCAG	58.686	45.455	0	1.62	0	4.24	0.314236	147,22	GCACATGATAGCCAGTTTGAAC	58.986	45.455	0	0	0	3.18	0.013509	0	0	0.327745	0
Contig19832	AG	2	16	5	290	19831	25643	0	134,22	GATAGAGGCAGTCAAGATTGGG	59.027	50	0	0	0	4.12	0.027097	404,20	CTGCTTTGAGACTGCCTGTG	59.871	55	0	0	0	3.66	2.87107	8.56	25.61	2.89817	0
Contig19844	AC	2	11	21	205	19843	25657	0	34,19	GGAAACTGCTTGCAACAGC	58.841	52.632	10.14	17.5	0	4.4	3.15927	215,24	TGAATGAGAATGATAGGAGCACTG	59.165	41.667	0	0	0	3.66	2.165	0	0	5.32426	0
Contig19874	AC	2	15	26	158	19873	25700	0	25,22	ATCAAACCAGATTAGAGTCCGC	58.965	45.455	0	0	0	5.54	0.035344	163,20	GGCCAGTATTCCTTGCCTAC	58.788	55	0	0	0	3.18	2.2117	0	0	2.24705	0
Contig19889	AC	2	15	12	152	19888	25717	0	11,22	TAACACTTAACTTCAGCCTCTG	56.533	40.909	0	0	0	3.35	2.46694	141,22	ACTGGTGGAGAATGGTGAATAG	58.28	45.455	0	0	0	1.73	0.720236	0	0	3.18717	0
Contig19892	AG	2	18	3	165	19891	25719	0	23,22	GACAGCCTTAATCCAATGATGC	58.521	45.455	0	0	0	3.91	0.47905	166,22	AAGCCTCATTGTGCATAGATGG	59.549	45.455	0	1.46	0	3.51	0.549058	0	0	1.02811	0
Contig19900	AC	2	6	18	235	19899	25728	0	226,22	CACATGAAGATAGCCCTCAGTC	59.034	50	0	0	0	3.51	0.033879	439,22	TTCTGACTAAAGGTGAAGGCTC	58.494	45.455	0	0	0	4.7	0.505663	0	0	0.539542	0
Contig19916	AG	2	18	11	303	19915	25749	0	51,22	TGTATTTCTCCAAGCATGCTGG	59.748	45.455	18.66	18.8	0	4.85	0.748052	332,22	CTGAGGGAAATAGTAACGGCAG	59.299	50	0	0	0	4.85	0.299064	0	0	1.04712	0
Contig19923	AC	2	9	23	271	19922	25759	0	38,22	TGTGGATGTCTGAATACTGCTC	58.635	45.455	0	0	0	4.26	0.365331	287,22	CATTTGAGTTCTGCTGTGCTTC	59.184	45.455	0	0	0	3.86	0.183767	0	0	0.549098	0
Contig19936	AG	2	19	25	237	19935	25774	0	57,22	AGAAGAGTGTAACGCTGTTTGG	59.625	45.455	0	0	21.5	3.28	0.624691	272,22	ACTTGTCTAATTGTTCACTGCC	57.659	40.909	0	0	0	4.85	1.34066	0	0	1.96535	0
Contig19956	AC	2	10	26	308	19955	25799	0	46,22	TTGTGTATCATGGTCAGTGGTC	58.828	45.455	0	0	0	4.02	0.171973	332,22	AAGCTGAATCTCTCACTAAGCC	58.63	45.455	0	0	0	4.35	0.36991	0	0	0.541883	0
Contig19962	AC	2	8	13	209	19961	25808	0	160,23	GATATTGAGACTGTCCCTACTGG	58.308	47.826	0	0	0	4	1.69183	345,24	AGCTTCTAGGGTTATCAATTTCAC	57.518	37.5	0	0	0	3.18	3.4815	0.39	6.77	5.17333	0
Contig19972	AC	2	9	7	335	19971	25819	0	41,22	ATGTTGACTGGAATTGGTAGCC	59.415	45.455	0	0	0	3.93	0.414999	354,22	ATCATTCTCTTCTCCTCGCAAC	58.969	45.455	0	0	0	4.17	0.031056	0	0	0.446055	0
Contig19980	AC	2	17	10	276	19979	25825	0	69,22	TGGCTGAAAGTTAAAGAGACCC	59.019	45.455	0	0	0	4.46	0.018852	323,22	TCTAGTACAGCCTTACGTCCAG	59.488	50	0	0	0	3.86	0.487501	0	11.52	0.506354	0
Contig19989	AC	2	10	10	350	19988	25836	0	25,22	TGTCAATAAGCGCTCATACTCC	59.039	45.455	0	1.63	0	3.85	0.039248	352,23	TGAGAAACTAGGTCGAGAATTCC	58.441	43.478	0	0	0	3.01	1.55944	0	0	1.59869	0
Contig20004	AG	2	10	21	159	20003	25857	0	122,22	GTACATTTGGCAAGTTACGCAG	59.253	45.455	0	0	0	5.18	0.253396	260,21	GAGGAACCCAGAGACTTTGTG	58.986	52.381	0	0	0	3.33	1.01385	0	0	1.26724	0
Contig20008	AC	2	8	9	214	20007	25862	0	35,22	GAATGTAATCAGAGCAGTGTGG	57.88	45.455	0	0	0	4.17	1.12031	227,22	TTATATGTGTGCTCTTTCAGGG	56.642	40.909	0	0	0	4.45	2.35803	0	0	3.47833	0
Contig20009	AC	2	16	5	155	20008	25864	0	55,22	TCTATTCCCACCTGCATTCATC	58.682	45.455	0	0	0	2.92	0.317811	188,22	AGGATTCCTTGCAGACGATTTC	59.489	45.455	0	0	0	2.17	0.488728	0	0	0.806539	0
Contig20027	AC	2	13	9	297	20026	25883	0	14,22	TCAGGGTTTCTCAATCACAGTG	59.024	45.455	0	0	0	3.66	0.023676	290,21	CTCCTCCTTGTACTTCAGCAC	58.788	52.381	0	0	0	4.4	1.21176	0	0	1.23544	0
Contig20039	AG	2	19	10	307	20038	25897	0	12,22	AGAGGGCCCATTTCAAACTATC	58.874	45.455	0	5.59	0	2.08	0.125903	297,22	TGTGCCATGTTTGAAATGAAGC	59.365	40.909	0	0	0	3.86	0.364703	14.5	24.53	0.490606	0
Contig20042	AC	2	24	7	280	20041	25901	0	0,22	TACCGGCTTCAAGTTTCTAGTC	58.576	45.455	0	0	0	2.59	0.423899	258,22	GATCTCCTGGCTACACAATACG	59.11	50	0	0	0	3.06	0.109549	0	0	0.533448	0
Contig20053	AG	2	12	12	413	20052	25914	0	6,22	AGGGTGGGTACTTTAATGCAAG	59.078	45.455	0	0	0	4.01	0.07809	397,22	GAATTGTGTTTGGGCAGTATGG	58.909	45.455	0	0	0	2.74	0.091481	0	0	0.169571	0
Contig20056	AG	2	28	8	300	20055	25917	0	23,22	AGGCCAGAGTGCTTAATCTAAC	58.625	45.455	0	2.76	0	2.34	0.375442	301,22	GGTGTGTGAGGGAGATCATTAC	58.965	50	0	0	0	1.89	0.035344	0	0	0.410786	0
Contig20070	AG	2	15	8	158	20069	25935	0	45,19	TCCTCACTCTCCTCAGCAC	58.79	57.895	0	0	0	4.4	3.20973	181,22	AAGCCTACTGTTAAAGCACTCC	59.091	45.455	0	0	0	3.85	0.090505	0	0	3.30024	0
Contig20072	AC	2	23	8	291	20071	25937	0	19,22	CTCAGTCTTGGTCCAACACTAC	59.103	50	0	0	0	2.73	0.103275	288,22	GATACAGGCCAAGGTCTTAAGG	58.957	50	0	0	0	2.69	0.042558	0	4.64	0.145833	0
Contig20074	AC	2	8	14	242	20073	25939	0	53,22	AGTAACCATGCTCATCACAGTG	59.16	45.455	0	0	0	3.66	0.160223	273,22	GTCTGCCTGTAGAGAATCACTG	58.976	50	0	0	0	3.66	0.023976	0	0	0.184199	0
Contig20084	AG	2	12	12	208	20083	25953	0	222,22	TTTGACAGCTCCCATAATGACC	59.15	45.455	0	0	0	4.02	0.150492	408,22	TTTCTTCCTCCAAAGTCTGCAC	59.552	45.455	0	0	0	4.57	0.551677	0	0	0.702169	0
Contig20087	AG	2	6	35	152	20086	25959	0	111,21	CAAGAATTGCTGAGACGTTTC	56.559	42.857	0	0	0	2.78	3.44064	243,20	TTAGGGCTAAGGAATGTGCG	58.43	50	0	0	0	5.34	2.56972	0	0	6.01036	0
Contig20100	AC	2	12	17	156	20099	25975	0	33,19	GCTCCGCCTATTTGCTTGC	60.67	57.895	0	0	0	4.01	4.66964	166,23	TGAGAAACATCTTGCTATTGTGG	57.879	39.13	0	0	0	4.17	2.12106	0	0	6.7907	0
Contig20103	AG	2	18	12	229	20102	25979	0	11,21	TAGTCAACCAGGGATGAGAGG	59.026	52.381	0	0	0	3.69	1.02573	218,22	AGCCACAACTTCATCCAACTAC	59.354	45.455	0	0	0	2.73	0.354066	0	3.44	1.3798	0
Contig20104	AC	2	8	13	162	20103	25980	0	22,24	GCACATAAATTTAAGCCAGTTATG	55.911	33.333	1.05	4.55	0	1.9	5.08949	164,20	CTTGTGTGGGTGGAAGAATC	57.08	50	0	0	0	2.52	3.91979	0	0	9.00928	0
Contig20133	AG	2	19	14	155	20132	26017	0	78,22	CAGCCAGCAGTATATTAGCCAG	59.427	50	0	0	0	4.85	0.426689	211,22	CAAAGCAAAGTTCTTCCACCAG	59.044	45.455	0	0	0	4	0.043904	0	0	0.470593	0
Contig20135	AC	2	11	9	322	20134	26019	0	44,22	GAAGACCCATTCAAGCAACAAG	58.849	45.455	0	0	0	3.16	0.15146	344,22	TTCTGTTGGTGAATTCCCAGTC	59.284	45.455	6.58	7.67	0	3.51	0.283841	3.22	6.84	0.435301	0
Contig20136	AG	2	28	5	186	20135	26020	0	9,22	AAGGGTCTGATAGGGATGGATG	59.533	50	0	0	0	3.51	0.53327	173,22	GAAGCCCAAGTCCAAATTTCTG	58.841	45.455	0	0	0	3.02	0.159276	0	0	0.692546	0
Contig20138	AG	2	21	4	155	20137	26022	0	119,22	TATGAACCATACTGTACCGTGC	58.709	45.455	0	0	0	5.34	0.290542	252,22	TTCAGTCCAATAACCAAGCCTG	59.35	45.455	0	0	0	4.85	0.349635	0	0	0.640177	0
Contig20142	AG	2	18	13	174	20141	26028	0	17,22	CAACTAACCAAGCAAACATCCC	58.844	45.455	0	0	0	3.85	0.156139	169,22	TGAACCATGAAGCAGATCTGAG	58.895	45.455	0	3.77	0	3.35	0.10503	0	0	0.261169	0
Contig20156	AC	2	14	33	172	20155	26049	0	80,22	GAGTCACCATAAGTCAGCTGTG	59.497	50	0	0	0	3.66	0.496798	230,22	ATTTCTGCTTACTGTCACCTCC	58.824	45.455	0	0	0	4.3	0.17599	3.21	0	0.672787	0
Contig20161	AG	2	27	31	280	20160	26058	0	56,22	TTAAGACAGTCCCTCAATCAGC	58.56	45.455	0	0	0	4.26	0.440103	314,22	TTGAAACAGAAGGAGAGGTAGC	58.494	45.455	0	0	0	3.58	0.505663	0	0	0.945766	0
Contig20166	AG	2	6	5	340	20165	26064	0	39,22	CAGTCAGAGTAGTTCAGCTGTG	59.177	50	0	11.63	0	3.66	0.177401	357,22	CTGCAGACAACAGTTATAACAG	55.894	40.909	0	4.74	0	3.16	3.1059	0	0	3.2833	0
Contig20177	AC	2	10	23	152	20176	26077	0	69,23	AGAATTGGATTGGATAATGGAGG	56.857	39.13	0	0	0	4.3	3.14277	199,22	AACTTGGCGATTTCCCTTTCTG	60.207	45.455	0	0	0	3.02	1.20705	0	0	4.34982	0
Contig20198	AG	2	18	14	310	20197	26103	0	31,22	TAATCCCTCTGTTTCAGCCTTC	58.55	45.455	0	0	0	3.46	0.449788	319,22	TCAGTTGTAATTCCAGGAGAGC	58.56	45.455	0	0	0	4.09	0.440103	0	0	0.889891	0
Contig20204	AC	2	7	8	225	20203	26112	0	50,22	TACACACTTAGAGCATTGTAGC	56.69	40.909	0	0	0	3.58	2.31028	253,22	TTCGTTGGAAGTGTTTAGGAGG	59.028	45.455	0	0	0	4.3	0.02846	0	0	2.33874	0
Contig20204	AC	2	6	8	249	20203	26113	0	134,22	GGGAATCAGACAGAGTTGGAAG	59.16	50	0	0	0	3.46	0.15962	361,22	ATTCGAATGATGGGAAAGGAGG	58.948	45.455	0	6.16	0	4.3	0.052066	0	0	0.211686	0
Contig20209	AC	2	23	9	284	20208	26118	0	86,22	GTTGGTACTTGGAAGAGAGACC	58.834	50	0	0	0	3.85	0.165594	348,22	ATCTTGTGTATAGCTGGCCTTG	58.955	45.455	0	0	0	3.61	0.04474	0	0	0.210334	0
Contig20248	AG	2	13	5	241	20247	26168	0	86,22	AGATATTCTTCCGCCTAAGTGC	58.767	45.455	0	0	0	4.4	0.233181	305,22	CTGGGTTCAAATCTCTGCTCAG	59.752	50	0	0	0	3.35	0.751872	0	0	0.985053	0
Contig20288	AG	2	23	10	173	20287	26222	0	93,22	CGGTCTCGTCTAGTTTAAGCAG	59.316	50	0	0	0	4.24	0.315772	245,21	TCCTGGTCCCTTATCATCACC	59.373	52.381	0	0	0	4.02	1.37279	0	0	1.68856	0
Contig20305	AC	2	7	40	164	20304	26244	0	99,22	TTCTGGGTTGTAACTGGAAGTG	58.954	45.455	0	0	0	3.16	0.046198	241,22	TCCCAAGCTGAAATTACTCCAG	58.817	45.455	0	0	0	3.86	0.183281	0	0	0.229479	0
Contig20328	AC	2	6	9	247	20327	26280	0	129,22	AAGTTGAAGGTAGCAGGGAAAG	59.016	45.455	0	0	0	2.62	0.016078	356,20	TCTTGCAGATGTGTGTGGAC	58.869	50	0	0	0	4.02	2.1309	0	0	2.14697	0
Contig20336	AG	2	8	12	241	20335	26294	0	0,18	CTCTTGTTCCTGAGGCTG	55.355	55.556	0	0	0	4.85	7.64501	219,22	TTTATTGATGTTGGGTCCAGGC	59.678	45.455	0	0	0	4.85	0.677795	0	0	8.3228	0
Contig20337	AC	2	12	34	200	20336	26295	0	12,22	AGTCATTGTACATTACCGGCTC	58.968	45.455	0	0	0	4.7	0.032482	190,22	CACCATCCAGACAAAGTTAAGC	58.329	45.455	0	0	0	3.09	0.671413	0	0	0.703895	0
Contig20339	AG	2	21	7	186	20338	26296	0	97,23	GAACTCTCAGATCCTTCTCACTG	58.765	47.826	0	0	0	3.66	1.23536	261,22	CTTTGTCGAGGAGGAGGGATTC	60.925	54.545	0	0	0	2.52	1.92504	0	0	3.1604	0
Contig20370	AC	2	12	11	289	20369	26339	0	138,22	ATAGCTATTTAGGCTGCACATG	57.12	40.909	0	0	0	3.21	1.88008	405,22	GCTGGATAGACACTTATCCTGG	58.5	50	3.09	8.1	0	4.45	0.499676	0	0	2.37975	0
Contig20373	AC	2	7	22	246	20372	26343	0	99,22	CTGCTCTCTTACCAAGGATGTC	58.969	50	0	0	0	3.06	0.031056	323,22	TCATACGGCAGCTCTTCATATC	58.579	45.455	0	0	0	1.63	0.421073	0	0	0.452129	0
Contig20381	AG	2	24	32	156	20380	26352	0	44,21	GCATAAACTGGAGAGCAGAGG	59.196	52.381	0	0	0	3.69	1.19578	178,22	TAATTCACGTCTCCACATTCCG	59.237	45.455	0	0	0	4.3	0.237166	0	0	1.43294	0
Contig20395	AC	2	6	10	165	20394	26367	0	11,22	CCAGAGGGTCATTTATTCTCTC	56.451	45.455	0	0	0	3.2	2.54945	154,22	TGCCCATGTCAAATAGTGTCTG	59.42	45.455	0	0	0	3.51	0.419988	0	0	2.96943	0
Contig20401	AC	2	8	9	238	20400	26375	0	91,22	GATTCTCAGAGACTGCAGCAAG	59.821	50	0	0.61	0	4.01	0.820839	307,22	AAACTTCTTCCTCTGTTGCACC	59.814	45.455	0	0	0	5.01	0.813999	0	0	1.63484	0
Contig20404	AC	2	13	4	287	20403	26379	0	143,22	ACTTGAGTGTCGGTCATTAAGG	58.835	45.455	0	3.9	0	2.69	0.164801	408,22	CACACTGGCTTTCTAATTGCTG	58.92	45.455	0	0	0	4.41	0.079674	0	0	0.244475	0
Contig20414	AC	2	15	18	334	20413	26392	0	46,22	TCTCTCTTTGCATATGTGGACG	58.972	45.455	0	0	0	4.79	0.027506	360,20	CTCTGGGCGTACTGGAATTG	59.091	55	0	0	0	2.32	2.09061	0	0	2.11811	0
Contig20417	AC	2	14	12	286	20416	26396	0	65,22	CACGTGCTCACAGAAACATTAC	58.94	45.455	0	0	0	1.89	0.060238	329,22	AAATGGACGTATCAGGCTACTC	58.439	45.455	0	0	0	2.59	0.560857	0	0	0.621095	0
Contig20433	AG	2	8	24	212	20432	26417	0	33,22	GCTTCTTGAATTGTGCTGAGAC	58.927	45.455	0	0	0	3.36	0.073128	223,22	AAAGGCTGATTTAACAATGGGC	58.561	40.909	0	0	0	5.36	0.439141	0	0	0.512269	0
Contig20436	AG	2	16	17	202	20435	26421	0	183,22	ATTCCGGACCAGTTGTAGTTTC	59.093	45.455	0	0	0	2.78	0.093083	365,20	CTACCCAGTCCAGCAACATG	59.01	55	0	0	0	3.21	2.01038	4.45	0	2.10346	0
Contig20438	AC	2	8	41	225	20437	26423	0	20,22	CCCAAGGAAACCATGTTCACAG	60.468	50	0	0	0	3.66	1.46823	224,21	CTTTACAGAGCAGATCCCAGG	58.57	52.381	0	0	0	4.45	1.43032	0	0	2.89855	0
Contig20442	AC	2	9	7	168	20441	26428	0	221,22	CCATTCCTGTCTGGGATAAGTG	58.955	50	0	0	23.78	3.16	0.04474	367,22	TATCTAGTACAAATGGCTGGGC	58.419	45.455	0	0	0	5.36	0.580608	0	0	0.625348	0
Contig20470	AG	2	25	10	280	20469	26461	0	6,22	TGGTGTAATCAGTAGGAAGTCG	58.048	45.455	0	0	0	4.18	0.952477	264,22	TGATCTTTGAAGTGGACTGGTG	59.024	45.455	0	0	0	4.17	0.023676	0	0	0.976153	0
Contig20527	AG	2	17	10	224	20526	26532	0	48,22	CAGAGAGAGCCATGACCATTTC	59.556	50	0	0	0	2.17	0.556117	250,22	TGTCTCAGGGAAAGAAACACAC	59.224	45.455	0	0	0	3.82	0.223768	0	0	0.779885	0
Contig20534	AG	2	16	5	252	20533	26540	0	10,22	CTCCTATTCTGCAGCCTACTTG	59.034	50	0	0	0	3.16	0.033879	240,22	TTTACCTAATCCACGGCTACCC	60.34	50	0	0	0	3.69	1.33968	0	0	1.37356	0
Contig20537	AC	2	10	7	302	20536	26544	0	79,24	TCTACCTGATGATTTGAGAACCTC	58.55	41.667	0	0	0	3.85	2.45036	358,23	TCTCAGACATGGTAATTGTTGGG	59.186	43.478	0	0	0	4.12	1.18615	0	0	3.6365	0
Contig20539	AG	2	19	15	168	20538	26548	0	106,22	CACTGCCTACACCTGTAATCTC	58.972	50	0	0	0	2.75	0.028214	252,22	TCTTTGGACACTTTCTCACCTC	58.694	45.455	0	0	0	3.85	0.306254	0	0	0.334468	0
Contig20541	AG	2	29	4	192	20540	26551	0	59,22	TAAGAAGCCTGATTGTCTTGCC	59.42	45.455	0	0	0	4.52	0.419538	233,18	ACAAAGCAACACCTAGCG	56.342	50	0	0	0	4.26	6.65811	0	0	7.07764	0
Contig20559	AG	2	21	10	197	20558	26578	0	101,22	GTGGGAATCGGTCTTAACTTTC	57.811	45.455	0	0	0	2.62	1.18863	275,23	TCTGCTCTACAAATTCTCCGAAG	59.014	43.478	0	0	0	3.79	1.01403	0	0	2.20266	0
Contig20567	AC	2	7	29	248	20566	26587	0	64,22	GCCTCAAATGTTACCTTGTGAG	58.329	45.455	1.41	1.41	0	3.51	0.671413	290,22	ATAACTTGACAGCTTCCCAGTG	59.089	45.455	0	0	0	3.66	0.088563	0	0	0.759977	0
Contig20576	AC	2	18	16	202	20575	26597	0	88,22	GTGTTGTAAAGCAGCGACAAAG	59.702	45.455	0	0	0	2.77	0.701615	268,22	ATTTGCTGTGTTCCAACTAACC	58.178	40.909	0	0	0	2.85	0.822382	0	0	1.524	0
Contig20577	AG	2	17	10	234	20576	26598	0	110,22	ATACATGAATTGGATCGGGACC	58.751	45.455	0	0	0	4.46	0.249218	322,22	GTACATGAACGACTGGAGATCC	59.045	50	0	0	0	3.36	0.045228	0	0	0.294445	0
Contig20585	AG	2	29	9	152	20584	26610	0	60,22	CAGAATAATGGCCCAAAGACTG	58.116	45.455	0	0	0	3.51	0.883789	189,23	GTGAGAAATTAATGCGATGGTCC	58.905	43.478	0	0	0	4.46	1.09524	0	0	1.97903	0
Contig20591	AG	2	8	10	324	20590	26620	0	80,22	GGGACTCTGTACAAGCATAAGG	58.965	50	0	1.08	0	2.69	0.035344	380,24	CCACCTATAATCAATCTGTCTGTC	57.424	41.667	0	0	0	3.51	3.57642	0	0	3.61176	0
Contig20606	AG	2	6	20	291	20605	26641	0	73,22	GGGATTCAGAGGTTCAGGATTC	58.955	50	0	0	0	2.52	0.045468	342,22	CCATGTTACTCTGGCTGGATAC	59.03	50	0	0	0	2.24	0.029819	0	0	0.075288	0
Contig20613	AG	2	25	13	211	20612	26649	0	89,22	ACAGTCAATACGAGCCAGATAG	58.184	45.455	0	0	0	2.08	0.816491	278,22	TCTTCATTGCGCTACCTCTAAC	58.975	45.455	0	0	0	2.34	0.025385	0	0	0.841876	0
Contig20617	AC	2	11	29	161	20616	26653	0	87,21	ACACACAAACAGAATGGAGGG	59.18	47.619	0	0	0	4.3	1.18045	226,22	CATCTTCTCTGCTCTTTGGGAC	59.491	50	0	0	0	4.46	0.491169	0	0	1.67162	0
Contig20619	AG	2	25	10	196	20618	26655	0	116,24	GGCAGAGTATAAATATGCAAAGGG	58.508	41.667	0	3.47	0	3.95	2.49166	291,21	CCTCTGTCCGTGTTTGTCTTC	59.611	52.381	0	0	0	2.87	1.61067	2.23	0	4.10233	0
Contig20624	AC	2	11	18	200	20623	26660	0	97,22	AAAGGCGGGTTAGTTTACTAGC	59.16	45.455	0	0	0	3.42	0.160223	275,22	TTGTATTCAACCAGCCTGAGTC	59.091	45.455	0	0	0	3.36	0.09115	1.46	11.48	0.251374	0
Contig20629	AG	2	28	8	204	20628	26665	0	2,22	TGCAAAGAGACTCTCCAGAAAG	58.764	45.455	0	0.08	0	2.62	0.235689	184,22	CTGTCATGTACCTCCCACTTAG	58.371	50	0	0	0	2.18	0.629185	0	0	0.864874	0
Contig20639	AG	2	18	11	412	20638	26676	0	35,22	ACACCATTCAAGAGTACACCAC	59.026	45.455	0	0	0	4.16	0.025731	425,22	TCAATCATGCCCTAACACTCAC	59.157	45.455	0	0	0	3.51	0.156596	0	0	0.182327	0
Contig20641	AC	2	9	37	222	20640	26678	0	129,22	TTAGGTCACGGTTCAATCTCTG	58.573	45.455	0	0	0	3.35	0.426735	329,22	GGAGATAACCACCCTGAGTCTG	60.339	54.545	0	0	0	3.51	1.33894	0	4.46	1.76568	0
Contig20643	AC	2	12	5	275	20642	26681	0	61,22	AACCACCTCCAAATGTCTCTTG	59.282	45.455	0	0	0	3.02	0.2817	315,21	CCAATTAGGCCGAAGAAGACG	59.812	52.381	0	0	0	4.18	1.8123	0	0	2.094	0
Contig20644	AC	2	8	16	184	20643	26682	0	103,22	ACCTTCACATTCCTGATCTCTC	58.019	45.455	0	0	0	3.2	0.980514	263,24	ACATAGCAGTATAGACCACAATTC	57.105	37.5	0	0	0	2.17	3.89472	0	0	4.87524	0
Contig20652	AG	2	23	11	180	20651	26690	0	9,24	CTGGTATAAGTATGATTGGGAAGG	57.149	41.667	0	0	0	3.46	3.85126	167,22	TGGTGATGGACTTCAAGAACTG	59.024	45.455	0	0	0	3.16	0.023676	0	0	3.87494	0
Contig20657	AC	2	14	24	173	20656	26698	0	47,22	TTTAGCAGCATGGGATAAGGAC	58.951	45.455	0	0	0	3.85	0.049125	198,22	TTTGCCTTCAGTCCAGTATCAG	58.825	45.455	0	0	0	2.9	0.175185	0	0	0.224309	0
Contig20658	AG	2	17	10	197	20657	26699	0	127,22	CTTCCCTTCTGACAAGCACTAC	59.428	50	0	0	0	2.73	0.428015	302,22	TAATGCCACAAAGTCCATCCTC	59.15	45.455	0	0	0	3.71	0.150492	0	0	0.578507	0
Contig20682	AC	2	16	2	153	20681	26726	0	43,22	AGAGGTATTTCTGTTGCTCACC	58.824	45.455	0	0	0	4.02	0.17599	172,24	CTCTTTCATGTAGGGATTGTTGTG	58.577	41.667	0	0	0	3.33	2.42307	0	0	2.59906	0
Contig20688	AC	2	12	5	213	20687	26734	0	28,20	CAAACAGCCCTCCTTGACTC	59.225	55	0	0	0	3.36	2.22501	219,22	CCTTGGTGAATTGAAATCAGCC	58.906	45.455	0	0	0	4.85	0.094467	0	0	2.31948	0
Contig20694	AG	2	16	2	166	20693	26745	0	60,22	TGGGAAGCATTTACATCTGAGG	58.883	45.455	0	0	0	3.86	0.117318	204,22	ATTGAATCTTGGCCAATACTGC	58.104	40.909	2.61	11.27	0	4.4	0.896017	0	0	1.01334	0
Contig20701	AG	2	12	5	198	20700	26753	0	10,22	TAGAGAGCTACAGGTTGGCTAC	59.482	50	0	0	0	3.58	0.481718	188,20	CATCCTGTGGCAGTGAGTTC	59.302	55	0	0	0	3.01	2.30178	1.06	1.39	2.78349	0
Contig20702	AG	2	6	20	199	20701	26755	0	242,22	TGCAGCAGTATTAGTCCTTGAG	58.635	45.455	0	0	0	3.02	0.365331	419,22	TCTCACACTGAACTCATGATGC	59.166	45.455	0	0	0	3.91	0.166213	0	0	0.531543	0
Contig20715	AG	2	19	40	418	20714	26768	0	93,22	CCGATACCAATCCTCACTGTTG	59.559	50	0	0	0	3.33	0.559042	489,22	TCTCTGCCTCTAGTCTGTATGC	59.55	50	0	0	0	3.14	0.549808	0	0	1.10885	0
Contig20718	AC	2	12	4	294	20717	26770	0	129,22	TACACTGAAGGAAGGCTTCAAC	59.026	45.455	6.14	13.95	0	3.18	0.025731	401,22	ACAGGAAATCAACCAGCCTTAG	59.082	45.455	0	0	0	2.18	0.082041	0	0	0.107772	0
Contig20721	AC	2	11	7	221	20720	26774	0	81,22	ACAGACCAATGGATTCTCTGAC	58.556	45.455	0	14.97	0	3.51	0.443963	280,22	AAACTTCTCCCTTGCAGAGAAG	59.02	45.455	23.91	23.91	0	2.85	0.020235	2.31	11.51	0.464198	0
Contig20723	AG	2	20	11	225	20722	26776	0	58,22	CTGCCTCATCTTTACATCCAGG	59.29	50	0	0	0	4.45	0.290203	260,23	AAACTCTAAGAAAGCACTCATAC	55.177	34.783	0	0	0	2.39	4.82318	0	0	5.11339	0
Contig20726	AC	2	19	30	218	20725	26779	0	83,22	GGTTGGCTGTTACATGCATTAG	58.721	45.455	0	5.01	0	1.73	0.2794	279,22	GGTTAATGCCCTATCAGTCCAC	59.289	50	0	0	0	4.02	0.288621	3.46	4.35	0.568021	0
Contig20728	AC	2	10	6	279	20727	26781	0	28,22	ACCACCAAGAAATACCATGACC	59.078	45.455	0	0	0	4.02	0.07809	287,20	TTTGATGTCTGGCTCAATCC	56.472	45	0	0	0	3.01	4.52783	0	0	4.60592	0
Contig20732	AG	2	19	13	201	20731	26787	0	58,22	TTTAAAGCCATCAAAGCCAGTG	58.506	40.909	0	0	0	3.66	0.49373	241,18	CTGTCCCGAGCCCACTTG	60.79	66.667	0	0	0	3.16	5.79029	0	0	6.28402	0
Contig20762	AC	2	17	7	263	20761	26825	0	39,22	TTCCAAGGAAGATTCTGCAGAG	58.822	45.455	0	13.37	0	3.35	0.178412	280,22	CCACATTTCTTCCAGCAAACTC	58.849	45.455	0	0	0	3.01	0.15146	1.34	0	0.329872	0
Contig20763	AG	2	24	6	233	20762	26826	0	120,23	ACAGTCACATTATCGCATCTAGG	58.888	43.478	0	0	0	3.02	1.1125	331,22	ACTATAGTCCCAACAACACCAG	58.218	45.455	0	1.32	0	4	0.781614	0	0	1.89411	0
Contig20774	AC	2	14	47	271	20773	26841	0	16,22	AGGGACGTAAACAGCATAACAC	59.427	45.455	0	0	0	3.32	0.427131	266,21	TTGGCCTCCTCTTCAACATAC	58.417	47.619	0	1.15	0	2.39	1.58305	0	0	2.01018	0
Contig20779	AC	2	7	10	251	20778	26848	0	10,22	ATATCACTTTACACACGCATGC	58.212	40.909	4.61	4.61	0	4.06	0.787545	239,22	TGCTATATCCACATATGCAGAG	56.05	40.909	0	0	0	3.35	2.94979	0	0	3.73733	0
Contig20795	AC	2	8	19	347	20794	26869	0	51,22	AAGGCAGGGTCACTTATACATC	58.349	45.455	0	0	0	3.06	0.650838	376,22	ATTTGTCTAGCCTTGTAGTGCC	59.156	45.455	0	0	0	5.01	0.155988	0	0	0.806826	0
Contig20810	AG	2	17	3	356	20809	26888	0	12,22	AGAGTTTAGGTGTGCAAAGAGG	59.023	45.455	0	0	0	3.69	0.022989	346,22	CAAGATCTGTGGTTTGCATGAC	58.92	45.455	0	0	0	3.06	0.079674	0	0	0.102663	0
Contig20815	AG	2	23	28	249	20814	26893	0	70,19	TCCGTCAGACTGGAATTCC	57.208	52.632	14.23	14.23	0	3.01	4.7923	297,22	AGTCTTCTATTTGCTCATGGTC	56.652	40.909	0	0	0	4.02	2.34754	0	0	7.13984	0
Contig20826	AC	2	7	7	176	20825	26904	0	32,22	AGCAGAGATCTAAATGCCAGTC	58.696	45.455	0	14.37	0	3.51	0.304492	184,24	TCCCACTTTAGCTACTTTAGTGTG	58.983	41.667	2.14	7.17	0	3.82	2.01715	0	0	2.32164	0
Contig20829	AG	2	24	9	337	20828	26910	0	18,22	AGACAGTTTGTTGTTTGCCTTG	58.909	40.909	0	0	0	3.61	0.091481	333,22	ACAGACTGAATGAAACCAACAG	57.59	40.909	0	6.93	0	3.16	1.41006	0	0	1.50154	0
Contig20830	AG	2	14	11	163	20829	26911	0	118,23	GTTTGGCTCTTATCATCCAGTTC	58.268	43.478	0	0	0	3.01	1.73171	259,22	TCTATGTGTTCACGTGTCCATG	59.171	45.455	3.79	8.53	0	3.66	0.170954	0	0	1.90266	0
Contig20833	AC	2	7	21	159	20832	26914	0	143,22	GCAACTTGATGGCACTTTACAC	59.439	45.455	0	0	0	2.9	0.438887	280,22	TCCAAAGGACCAGGAAATCAAG	59.01	45.455	0	0	0	3.02	0.009787	0	6.93	0.448674	0
Contig20859	AC	2	8	12	410	20858	26957	0	2,22	GTTCTTTGCAAACTACCAGAGC	58.859	45.455	0	5.21	0	4.09	0.141435	390,22	ACAATACCTGTCATGTCCCATC	58.616	45.455	0	0	23.28	3.51	0.383813	0	0	0.525248	0
Contig20859	AC	2	9	12	293	20858	26958	0	225,22	TGTTCCATGCAGTAATGTAGGC	59.487	45.455	0	0	0	3.93	0.486681	496,22	CTTGCATTTGACCCTAAGAACC	58.318	45.455	0	0	0	3.62	0.682288	0	0	1.16897	0
Contig20860	AG	2	20	27	288	20859	26959	0	3,22	TAAACGCTGGATCTTCTTCAGC	59.494	45.455	5.45	5.45	0	4.26	0.494396	269,22	TGACCCAACTTAGCTTCTGAAG	58.759	45.455	9.37	9.37	0	3.02	0.240732	0	0	0.735129	0
Contig20877	AC	2	15	9	346	20876	26976	0	2,22	TCCGATCTTACTTTGAGACTTG	56.354	40.909	0	0	0	3.16	2.64568	326,22	GTAAAGGAGCGGTACAGTAGTG	58.984	50	0	0	0	2.74	0.016282	0	3.41	2.66196	0
Contig20888	AG	2	20	7	159	20887	26993	0	171,22	ATGTCATAGGCCTGCTATGTTG	59.021	45.455	0	7.72	0	3.33	0.020925	308,22	AGTCTCAGTTTCAGTGATTGCC	59.357	45.455	0	0	0	4.52	0.356995	0	0	0.377919	0
Contig20899	AC	2	7	11	317	20898	27012	0	92,22	TGTGATAAGGAGCAAACCCATG	59.415	45.455	0	0	0	3.66	0.415455	388,21	GTGTGCCTACTCTCTGGAATG	58.856	52.381	0	0	0	2.67	1.14411	0	0	1.55956	0
Contig20907	AG	2	25	10	202	20906	27022	0	169,22	GGAACGTAATAGAGTGTCAGCC	59.306	50	0	0	0	4.85	0.305722	348,23	ACAGGATTGTCATCACTTACCAG	58.936	43.478	0	0	23.65	4	1.06427	0	0	1.36999	0
Contig20914	AC	2	18	31	207	20913	27030	0	10,22	ACTTGCTTTCGTTGACATTTCG	59.125	40.909	0	0	0	3.46	0.124919	194,23	GAAGCTGGGTGAACATAACAAAG	58.959	43.478	0	0	0	2.77	1.04059	0	0	1.16551	0
Contig20917	AG	2	22	23	285	20916	27035	0	39,22	TTATGGGTGAATGACATGCTCC	59.216	45.455	0	0	0	4.7	0.216351	302,22	AAACCACCTCCGAAGTATCTTG	58.827	45.455	0	0	0	3.02	0.172774	0	0	0.389125	0
Contig20925	AC	2	16	5	214	20924	27046	0	67,22	AACATTCAGGAGGATCTAGCAC	58.356	45.455	0	0	0	4.4	0.644288	259,22	ATGGGCCCTGTCATAATTTCTG	59.208	45.455	0	22.58	0	3.02	0.208234	0	0	0.852522	0
Contig20929	AC	2	12	19	293	20928	27050	0	94,22	TAGCAAACCACCTCCAAATGTC	59.615	45.455	0	0	0	3.06	0.615098	365,22	GTTTCATTGGGAGAAAGCCTTG	58.841	45.455	0	0	0	3.61	0.159276	0	3.37	0.774374	0
Contig20932	AC	2	7	17	221	20931	27053	0	42,22	ATACCTTCATGTGCATCCTGAG	58.688	45.455	0	0	0	3.35	0.312455	241,22	CCCTTGTTGAGTCAGCTGTATG	59.753	50	0	1.1	0	2.39	0.75288	0	0	1.06533	0
Contig20934	AG	2	9	43	275	20933	27055	0	10,22	GTAGTGGTTAAGGCAGGGTTTC	59.684	50	0	0	0	2.78	0.684335	264,21	TGGATGGATGGAGATGAGAGG	59.163	52.381	0	0	0	3.69	1.16271	0	0	1.84705	0
Contig20957	AG	2	24	8	280	20956	27088	0	5,22	AAGGTCCAAAGGCATCTACATG	59.148	45.455	0	0	0	3.21	0.14803	263,22	CTTATACTCTGCTCCTCTTGGC	58.772	50	0	0	0	4.52	0.228191	0	0	0.376221	0
Contig20967	AG	2	19	2	282	20966	27103	0	21,24	ATAATGTAAGTGGGTAAATACAGC	55.51	33.333	0	0	0	4.4	5.49032	279,24	TGCTAATATTGAACAACTGGAAAC	56.705	33.333	0	0	0	2.78	4.29521	0	0	9.78554	0
Contig20976	AC	2	13	6	162	20975	27118	0	62,22	TGCAATTCAGCCACATACCTAG	59.222	45.455	0	0	0	3.02	0.222067	202,22	AAGGCTTCATGTGATCTGTAGC	59.225	45.455	0	0	0	3.58	0.224899	6.27	6.73	0.446965	0
Contig20978	AC	2	19	16	174	20977	27121	0	179,22	TTAATAGCAGTGCGATAGGTGG	58.771	45.455	0	0.44	0	4.61	0.22902	331,22	GGTCAGTGAGATTACCAGCTAC	58.71	50	0	0	0	3.58	0.289679	0	0	0.518699	0
Contig20994	AC	2	24	11	263	20993	27144	0	24,21	GGTCACCATAAGTCAGCTGTG	59.402	52.381	0	0	0	3.66	1.40241	265,22	TAGACAAGTCATTCACAGCCAG	58.833	45.455	0	0.02	0	4.85	0.167183	0.2	0	1.56959	0
Contig20997	AC	2	10	10	217	20996	27150	0	117,22	ATTCTTCCCTGCTTCTGTACAG	58.556	45.455	13.23	13.23	0	2.74	0.443963	312,22	TCCAAATACGATCAGCAGTGTG	59.495	45.455	0	0	0	3.82	0.494798	0	0	0.938761	0
Contig21000	AC	2	9	8	297	20999	27153	0	50,22	CACTAGGAACCGTAAAGTCACC	59.172	50	0	0	0	4.02	0.172132	327,20	GTTTCCCAACCAGAGGAGTG	58.86	55	0	0	0	3.51	2.14023	0	0	2.31237	0
Contig21015	AC	2	23	29	214	21014	27173	0	0,22	CTCTGTACTTGGAAACTGACCG	59.434	50	0	0	0	4.79	0.434142	192,22	TTGTTTGCTGGTACTATGGTGG	59.352	45.455	0	0	0	4.61	0.35161	0	0.62	0.785752	0
Contig21027	AG	2	20	9	388	21026	27188	0	38,22	AGTTCATCACCAAAGCAGTAGG	59.089	45.455	0	0	0	3.18	0.088563	402,24	TGTGCTCTCTTACTGTATGGTTAG	58.562	41.667	0	0	0	2.34	2.43792	0	0	2.52648	0
Contig21029	AC	2	11	8	195	21028	27190	0	120,22	TCGCATCTTAAACTCTGGCAAC	60.013	45.455	0	0	0	4.17	1.01316	293,22	TATCCCTTCAGTATTCAGGTTC	55.468	40.909	0	0	0	3.62	3.53181	0	0	4.54497	0
Contig21029	AG	2	8	8	176	21028	27191	0	93,22	AAACTGCTTCAAGGTTACTGGC	60.142	45.455	0	0	0	4.85	1.1417	247,22	AAGCAGACCATATTTGTTTGTG	56.285	36.364	0	0	0	3.33	2.7148	0	0	3.85649	0
Contig21031	AG	2	25	9	224	21030	27193	0	110,22	TTGCCTTCCGATGAACAGTTAG	59.426	45.455	0	0	0	2.34	0.425802	312,22	GAGGGCATAAAGTCACCTTCAG	59.489	50	0	0	0	3.02	0.488728	0	0	0.91453	0
Contig21036	AG	2	20	18	246	21035	27198	0	50,22	CTTTGTAGCATGACCAGCTTTC	58.662	45.455	0	0	0	2.62	0.338411	273,23	GCACATCAATCCAAATCGTAATG	57.623	39.13	0	0	0	1.9	2.37737	0	0	2.71578	0
Contig21038	AC	2	7	23	222	21037	27200	0	50,22	GCAGCTGAAACATGAGAAATCC	58.984	45.455	0	17.14	0	3.01	0.016282	252,20	CAGGGCTGGGAGAAGGTATC	60.006	60	0	0	0	2.24	3.00622	0	0	3.02251	0
Contig21042	AC	2	15	22	315	21041	27206	0	22,22	TGAGGCCAGATGTATTGAACTG	58.89	45.455	0	0	0	3.16	0.109611	315,22	GTAGAATTCGTGGAGCTGGTAG	59.045	50	0	0	0	3.18	0.045228	0	0	0.154839	0
Contig21050	AC	2	6	14	231	21049	27215	0	34,23	CTTACCTCTTACATTTCATGCCC	58.006	43.478	0	0	0	5.36	1.99396	243,22	ACCCACTCTTTCACAGAACTTC	58.957	45.455	0	0	0	3.01	0.042558	0	0	2.03652	0
Contig21054	AG	2	17	9	265	21053	27220	0	136,22	TCTTCATGCTGAGATGATAGCG	58.845	45.455	0	0	0	4.26	0.154575	379,22	AAGCCTCATTACACAGTTCAGG	59.089	45.455	0	0	0	3.86	0.088563	0	0	0.243139	0
Contig21067	AC	2	19	6	185	21066	27236	0	36,22	ACCCATTTGACTCAAGTTTAGG	57.025	40.909	0	0	0	2.69	1.97502	199,22	ATGTACTGAACCTTGATGCTCC	58.89	45.455	0	0	0	4.7	0.110378	0	0	2.0854	0
Contig21069	AC	2	17	12	283	21068	27239	0	51,22	GCTTCAAGTCCACATTCTGTAG	57.816	45.455	0	0	0	2.74	1.18449	313,21	CCGCTTTACTCCTTGCTCTAG	58.934	52.381	0	0	0	2.43	1.06649	0	0	2.25098	0
Contig21070	AC	2	6	9	181	21069	27240	0	71,22	GAAGGGATGAAGGGCTAATCTC	58.755	50	0	0	0	2.75	0.244962	230,22	AGAAATGTGGGATGGAATGTCG	59.485	45.455	0	0	0	4.35	0.485034	0	0	0.729997	0
Contig21086	AC	2	15	30	195	21085	27262	0	103,22	TTAATCTTAGGCCTGGGTTCAC	58.544	45.455	0	3.07	0	3.18	0.455655	278,20	CAACCAAGCTTCCTTCTGGG	59.507	55	0	0.64	0	4.45	2.50657	0	0	2.96223	0
Contig21100	AG	2	21	18	231	21099	27280	0	6,22	CAAGTGATTGCTGTGGTGTAAC	58.859	45.455	0	0	0	2.5	0.14067	215,22	CCGGTTCTGTCAAATAACCATC	58.137	45.455	0	6.55	0	3.51	0.863329	0	0	1.004	0
Contig21113	AG	2	28	24	261	21112	27298	0	35,22	TCACAACAGAATGTCAGCTCTC	59.101	45.455	0	0	0	3.2	0.101378	274,22	CTCTGGCTAAACTGGTCTCTTC	58.904	50	0	0	0	2.87	0.095966	0	0	0.197344	0
Contig21151	AC	2	7	33	164	21150	27346	0	25,22	GACTACAAAGGAAGGAAAGGGC	59.683	50	0	0	0	5.19	0.683159	167,22	AATACCTCAGCCTTCATTCGTG	59.227	45.455	0	0	0	4.35	0.227153	5.77	2.96	0.910311	0
Contig21151	AC	2	10	33	171	21150	27347	0	25,22	GACTACAAAGGAAGGAAAGGGC	59.683	50	0	0	0	5.19	0.683159	174,22	GCTGTTTAATACCTCAGCCTTC	57.87	45.455	0	2.4	0	3.46	1.12973	0	4.65	1.81289	0
Contig21156	AG	2	13	25	191	21155	27355	0	25,23	TCAAAGACCTTCCAAGTGATCTG	59.127	43.478	0	0	0	2.9	1.12659	194,22	TTTAAATGCTGGGAGGAGTCTG	58.817	45.455	0	0	0	3.51	0.183281	0	0	1.30987	0
Contig21171	AC	2	6	25	182	21170	27374	0	24,22	TATCAGCAGTGTGAGAATGCAG	59.231	45.455	0	0	0	4.41	0.231072	184,22	CCTCACTTCTACTGCACTGATC	58.976	50	0	0	0	2.92	0.023976	7.05	18.26	0.255048	0
Contig21176	AC	2	14	8	285	21175	27381	0	92,22	TAGGTGTAAAGCCAATTCCCAG	58.812	45.455	0	0	0	4.45	0.188186	355,22	GACAACTCTACATTGCACCTTG	58.339	45.455	0	0	0	3.61	0.660665	0	0	0.84885	0
Contig21182	AC	2	10	21	304	21181	27386	0	109,22	TTACATGTGTCAGGGTGCTTAC	59.094	45.455	0	5.88	0	2.34	0.093726	391,22	ACGTGAAGAGCAGAAAGAATGG	59.688	45.455	0	0	0	3.16	0.688121	0	0	0.781846	0
Contig21184	AC	2	27	17	182	21183	27388	0	92,22	ATTGAATCACCCATGCCTACTC	58.948	45.455	0	0	0	2.59	0.052066	252,22	CAGAGGTTAATTCCAGAGCTCC	58.962	50	0	7.72	0	4.7	0.03822	0	0	0.090286	0
Contig21188	AG	2	10	8	189	21187	27393	0	25,22	ATGATAGAGTGGAATGCAGAGG	58.151	45.455	0	0	0	3.69	0.848722	192,22	TTGAATTTCGTGGCTGGGTTTC	60.727	45.455	0	0	0	2.78	1.72666	0	0	2.57538	0
Contig21197	AG	2	20	9	181	21196	27410	0	7,20	TCTTGCTTGGCTGAGAGAAG	58.286	50	0	0	0	2.85	2.71358	166,22	AGTTTACAATGAGGTGGGAAGG	58.742	45.455	0	0	0	3.46	0.257805	0	0	2.97139	0
Contig21202	AG	2	23	18	152	21201	27416	0	68,22	GGAAATATTGCCCTCACCAAAG	58.372	45.455	0	0	0	2.77	0.628116	198,22	ATGCTGGTTCAAATCATAATGC	56.477	36.364	0	0	0	3.56	2.52306	0	0	3.15118	0
Contig21207	AC	2	16	27	210	21206	27422	0	43,24	ACAGGTAAATAAATTCCAACAGCC	58.494	37.5	0	0	0	4.85	2.5063	231,22	AGGTCTCTAAAGTGCTACTGGG	59.676	50	0	0	0	4.45	0.675981	0	0	3.18229	0
Contig21213	AG	2	25	8	290	21212	27429	0	36,22	GTACAACTCTCGGCAACTTAGG	59.5	50	0	0	0	2.69	0.499578	304,22	ACAGAATGACCGCAGATAACAG	59.233	45.455	0	0	0	3.16	0.232742	0	0	0.73232	0
Contig21222	AC	2	9	6	229	21221	27439	0	65,22	AAATCAAAGAAGGGAGCCAGAC	59.347	45.455	0	0	0	3.51	0.347153	272,22	TTCCTAAAGACCTGGTTTGCTG	59.284	45.455	0	0	0	4.41	0.283841	0	0	0.630994	0
Contig21245	AC	2	14	10	198	21244	27468	0	120,22	TCTCTTTGGCCTTGTGTCTAAC	59.026	45.455	0	0	0	2.34	0.025731	296,22	ATTAGGCAGAAGTTAGGGAAAG	56.276	40.909	0	0	0	2.62	2.72375	0	0.32	2.74948	0
Contig21255	AC	2	13	6	221	21254	27480	0	32,22	ACCACTGGAAGCTAGAAATACC	58.283	45.455	0	0	0	2.73	0.716825	231,22	AGCCATGATGTGAGACTCTTTG	59.158	45.455	0	0	0	2.77	0.157808	0	0	0.874633	0
Contig21258	AG	2	17	12	178	21257	27483	0	129,22	GAACAGCTTCTCTAGTGTAGCC	58.978	50	0	12.3	0	3.93	0.021868	283,24	CCACCATAACACTAAACCATTCAC	58.815	41.667	0	0	0	3.18	2.18458	0	0	2.20645	0
Contig21259	AG	2	33	5	300	21258	27484	0	11,22	CCCACCTAAGGATCGTAACAAC	59.231	50	0	0	0	3.32	0.231072	289,22	TGTTTATAACGGTGTGTCCCTC	58.834	45.455	0	0	0	4.3	0.166388	0	0	0.39746	0
Contig21264	AG	2	8	6	204	21263	27490	0	140,22	CTTAGTGACTCTTAGCGACACC	58.988	50	0	0	0	4.16	0.012127	324,20	TCTTCCTGGGATGGTCTCTG	58.903	55	0	0.25	0	3.35	2.09685	0	0	2.10898	0
Contig21271	AG	2	18	9	315	21270	27501	0	32,22	GGAGGCTAATACATCAGACAGC	59.101	50	0	0	0	4.4	0.100745	325,22	CAGTTTATTTCCAGTTGACCGG	58.333	45.455	0	0	0	5.28	0.667099	0	0	0.767844	0
Contig21292	AC	2	7	14	186	21291	27529	0	64,23	TGTGCTTTGAAATAAGTAATGGC	56.825	34.783	0	0	0	4.4	3.17484	230,20	GCATTTCAGCACATAATGGG	56.111	45	0	0.65	0	4	4.8893	16.32	11.93	8.06414	0
Contig21299	AC	2	6	14	156	21298	27539	0	54,22	CTGAGGTGGTTGTGAGGATAAG	58.897	50	0	0	0	1.73	0.102752	189,21	TTCACGCACAGAAGAAATTGC	58.743	42.857	0	0	0	3.56	1.2565	0	0	1.35926	0
Contig21300	AG	2	22	13	203	21299	27540	0	3,22	AGTCTGTCTTCACCAATGTTCC	59.023	45.455	0	0	0	3.62	0.022989	184,22	CATCACCCAAGGCAGATATTCC	59.616	50	0	0	0	3.01	0.61577	0	0	0.63876	0
Contig21303	AG	2	28	4	157	21302	27543	0	1,19	TGTGGAAGGGAAAGGAGGG	59.302	57.895	0	0	0	4.3	3.30239	136,22	GCACAATGTAGGTAGCCAGAAG	59.818	50	0	0	0	2.85	0.818303	0	0	4.12069	0
Contig21304	AG	2	12	9	231	21303	27544	0	155,22	TTGTCCCTATTTCGATACAGGC	58.697	45.455	0	0	0	4.85	0.302734	364,22	CCTAGGTCATATAACAGCGCTC	58.914	50	0	4.71	0	5.03	0.08555	0	0	0.388283	0
Contig21304	AG	2	7	9	235	21303	27545	0	155,22	TTGTCCCTATTTCGATACAGGC	58.697	45.455	0	0	0	4.85	0.302734	367,23	GAGTCCTAGGTCATATAACAGCG	58.709	47.826	0	0	0	5.18	1.29086	0	0	1.5936	0
Contig21316	AC	2	6	5	336	21315	27558	0	34,22	GAGAGACATTCAGAGGTGGTTC	58.904	50	0	0	0	3.62	0.095966	347,23	TCACTAAGGCAGATTAACATTCC	57.102	39.13	0	0	0	3.01	2.89818	0	0	2.99415	0
Contig21333	AC	2	16	54	156	21332	27576	0	8,22	AGCAAGCTGGGTACTCATTTAC	59.156	45.455	0	0	0	2.01	0.155988	142,22	GCTTGACACAGAATGCAGATAC	58.476	45.455	0	0	0	2.24	0.523637	0	2.83	0.679626	0
Contig21347	AC	2	14	14	220	21346	27596	0	75,22	ACAGTGCTGATGTACATTCCTG	59.16	45.455	9.75	9.75	0	3.86	0.160223	274,21	ATACATGTGTGAAGGAGCAGC	59.122	47.619	0	5.88	0	5.25	1.12223	0	0	1.28246	0
Contig21350	AG	2	15	21	150	21349	27600	0	65,21	CCATTACTTTGGCTCTTTCCC	57.608	47.619	0	0	0	3.97	2.39216	191,24	TGACCAATTTAATACTGGCATTGG	58.555	37.5	5.1	5.1	0	3.16	2.445	0	0	4.83716	0
Contig21356	AC	2	12	14	202	21355	27606	0	85,23	GTGAACTCTATAGGGCTTCTCTG	58.57	47.826	0	6.16	0	3.35	1.42981	265,22	CTTAGTGGGATTCTGAGCTGAC	58.969	50	0	0	0	3.51	0.031056	0	0	1.46087	0
Contig21359	AC	2	8	6	211	21358	27610	0	6,22	TGGACACCAGATAGAATGAAAG	56.302	40.909	0	0	0	2.62	2.69814	195,22	TACATCACTGCTCAATGGTTCC	59.157	45.455	0	0	0	3.62	0.156596	0	4.49	2.85474	0
Contig21363	AC	2	16	6	221	21362	27615	0	26,22	CCTCCACAACCCATTAAACTTG	58.243	45.455	0	0	0	3.16	0.757296	225,22	CCAAGGAAGGGCAGAATACAAG	59.748	50	0	0	0	3.16	0.747795	0	0	1.50509	0
Contig21379	AC	2	17	6	187	21378	27636	0	133,22	AAGCAACTTGACGGCATTTAAC	59.113	40.909	0	0	0	2.01	0.112658	298,22	CGCTCATGTCTGGACTCTAAAC	59.566	50	0	0	0	2.01	0.565882	0	0	0.67854	0
Contig21384	AC	2	18	17	174	21383	27641	0	22,22	CTTGCACCTCCAACTGTTTAAG	58.525	45.455	0	0	0	1.85	0.475178	174,22	AACTACCACTCCAAAGCTGTTC	59.289	45.455	0	0	0	3.18	0.288621	0	0	0.763799	0
Contig21399	AC	2	13	4	157	21398	27659	0	68,22	AGTCCGTAAGTTGTTCTCTAGC	58.32	45.455	0	0	0	3.42	0.680103	207,18	TGGAACCCTGACCACGTG	59.926	61.111	5.84	5.84	0	4.49	4.92571	0	0	5.60581	0
Contig21404	AC	2	7	10	152	21403	27664	0	127,22	CATCACTTCCTCGTTTGCATTC	58.993	45.455	0	0	0	2.67	0.006632	257,22	AGTTAATGACCTCCAAGCCATC	58.882	45.455	0	0	0	3.51	0.118094	0	0	0.124726	0
Contig21405	AG	2	17	6	166	21404	27665	0	111,23	GCAAACAATTTCTCCTACCACAG	58.959	43.478	0	0	0	3.66	1.04059	255,22	TTGTCCTTATCTCCTGAACCAG	57.947	45.455	0	0	0	4	1.05304	0	0	2.09363	0
Contig21429	AG	2	16	3	166	21428	27698	0	13,21	CCCTATGGTGTTAGAGTTGGC	58.843	52.381	0	0	0	4.52	1.15722	156,23	TGGTAGTTGTAACATGTAGGCTG	58.941	43.478	0	0	0	4.85	1.05862	0	0	2.21584	0
Contig21433	AC	2	6	29	210	21432	27703	0	5,22	TGGCAAGATATGTAGACAGTGC	58.965	45.455	0	0	0	4.4	0.034627	193,22	TGTGCTGCCTATATATCTTGCC	58.825	45.455	0	0	0	4.52	0.175185	25.15	31.02	0.209812	0
Contig21438	AC	2	19	21	182	21437	27712	0	32,22	AGTAAACACTTTCCACCACACC	59.484	45.455	0	0	0	4.16	0.483795	192,22	ATCCTGATACCTCTCCTCAAGG	58.929	50	0	0	0	3.61	0.07077	0	0	0.554565	0
Contig21446	AC	2	16	25	203	21445	27720	0	72,22	GCACAGCCATAATTTCACATCC	59.044	45.455	0	0	0	3.51	0.043904	253,22	CAGAAGGAGTGGGATAAGGTTG	58.89	50	0	0	0	3.77	0.110378	0	0	0.154282	0
Contig21451	AC	2	21	13	269	21450	27726	0	23,24	ACCACCTACAAATATATCTTGCCC	59.152	41.667	0	3.42	0	5.36	2.15208	270,22	TTGTAAATCTTCAGGGTCAGGC	59.085	45.455	0	0	0	4.85	0.084659	0	0	2.23674	0
Contig21497	AG	2	14	14	348	21496	27785	0	80,22	AATAGCCACCCAGAATTCCATG	59.208	45.455	0	0	0	3.66	0.208234	406,22	ACTCTTTGTACATGTGAGCCTG	59.095	45.455	0	11.77	0	4.85	0.095009	0	0	0.303243	0
Contig21503	AC	2	15	9	170	21502	27793	0	102,22	TGAAAGGCAGGGTATAAATCCC	58.601	45.455	0	0	0	3.85	0.398919	250,22	ATCACTAGTCTTGGGTCTCTGG	59.408	50	0	0	0	3.86	0.408089	0	0	0.807008	0
Contig21509	AG	2	27	5	192	21508	27800	0	95,22	GTATTGTGTGACAGGACAGAGG	59.168	50	0	0	0	3.69	0.167996	265,22	TTTGTGTGTGTGAAAGACCCTC	59.75	45.455	0	0	0	4.3	0.749843	0	0	0.917839	0
Contig21511	AG	2	27	14	399	21510	27803	0	31,22	TATTTAAGCACTTTGAGGCAGC	58.056	40.909	0	0	0	5.25	0.943707	408,22	CTTGCTGCATGTAGGAATAAGC	58.531	45.455	0.97	12.67	0	3.09	0.469405	0	0	1.41311	0
Contig21513	AG	2	22	14	439	21512	27805	0	12,22	AGAGGCTGTAAATTAAGCAGGG	58.882	45.455	0	4.75	0	4.45	0.118094	429,22	GTGAGACCCAGTTTCTAATCCC	58.892	50	0	0	0	3.85	0.108081	0	0	0.226175	0
Contig21521	AC	2	11	33	253	21520	27815	0	76,22	GCTCAAGTGAAACAAGATTCCG	58.93	45.455	0	0	0	4.3	0.070241	307,22	GGCACTTCTCAGAGTTTGGTAC	59.689	50	0	0	0	3.34	0.688986	0	0.94	0.759227	0
Contig21527	AG	2	15	7	271	21526	27823	0	0,20	CTATGATCTTCTCCCACCAC	55.39	50	0	0	0	4.16	5.60998	249,22	TGCGTCTATACTAGCGTTTGAC	59.057	45.455	0	0	0	3.18	0.057002	0	0	5.66698	0
Contig21537	AG	2	16	14	170	21536	27837	0	67,22	TTCCGTTCTTCTCTAACTGCAG	58.843	45.455	10.24	10.24	0	4.41	0.156921	215,22	GAAAGGACCTTACTCAGCCAAG	59.424	50	0	0	0	3.61	0.423577	0	0	0.580498	0
Contig21560	AG	2	24	16	283	21559	27865	0	30,24	CCAGCTGCTTAAAGAATAACTAGC	58.706	41.667	0	5.33	0	3.42	2.29431	291,22	GGGCATCAAAGGAGATATGGAG	59.086	50	0	0	0	3.86	0.085964	0	0	2.38028	0
Contig21567	AC	2	12	43	306	21566	27876	0	47,22	AAACATCTCACTTCCAGACCAC	59.023	45.455	0	0	0	4.16	0.022989	331,22	GAAGTGGAATGGGATACTCTGC	59.292	50	0	0	0	4.26	0.29178	1.81	2.93	0.314769	0
Contig21579	AC	2	9	15	256	21578	27895	0	2,21	CTACAGAGACTTGCAGCCATG	59.473	52.381	0	0	0	3.66	1.47254	236,22	TATCATGCTTCTATGACTGGGC	58.491	45.455	0	0	0	5.36	0.508673	0	0	1.98121	0
Contig21595	AG	2	25	20	199	21594	27918	0	64,23	TGAGTTTGTTTGACAGGATAGGG	59.123	43.478	0	0	0	3.53	1.12297	241,22	TGCCTTGGTGATTGATAGAAGG	58.883	45.455	0	0	0	3.46	0.117318	0	0	1.24029	0
Contig21599	AC	2	6	13	229	21598	27924	0	53,22	TATTCTGACACAAGGAAGGCAC	59.091	45.455	0	0	0	5.01	0.09115	262,20	CCTTCCTTGCCTCTTGACAG	58.936	55	0	0	0	3.51	2.0639	21.03	21.03	2.15505	0
Contig21602	AG	2	20	23	175	21601	27927	0	58,23	GTTGTTTACCTGCTTCTATTCAC	56.61	39.13	0	0	0	3.18	3.38998	211,22	CTGTCCACCCATACTTTCTAGC	58.965	50	0	0	0	3.42	0.035344	0	0	3.42533	0
Contig21608	AC	2	12	12	220	21607	27933	0	55,22	CCATAAAGTCCACCCTCTGAAG	58.89	50	0	0	0	3.02	0.110378	254,21	CACTATCTGGAGGTTGGCAAC	59.398	52.381	18.12	18.12	0	4.17	1.39762	0	0	1.508	0
Contig21609	AC	2	11	12	152	21608	27934	0	86,22	AGGTCCGATGTTAATCCCTTTG	58.885	45.455	0	0	0	2.77	0.114997	215,23	ACTGTAAACCTAGCTAAGAAGTC	56.223	39.13	0	0	0	3.01	3.7774	0	0	3.8924	0
Contig21623	AC	2	17	19	214	21622	27951	0	8,22	CACTAATGCCCATCAGACTCAG	59.295	50	0	0	0	3.35	0.295437	200,22	TGTTTGGACCGTATGTTTGGAC	59.882	45.455	0	0	0	4.02	0.881593	0	0	1.17703	0
Contig21631	AC	2	8	6	382	21630	27964	0	2,19	GGGAACAGAGAGCCATTTG	56.628	52.632	0	0	0	2.32	5.37154	362,22	GGCAATCCAAGAGCAAGAATTC	58.977	45.455	0	0	0	2.17	0.023272	0	0	5.39482	0
Contig21635	AG	2	16	29	158	21634	27970	0	134,22	AGAGAGTATGCAGCTTTGTTCC	59.16	45.455	0	0	0	3.62	0.15962	270,22	TGGCTTCATTAATTCCAGGACC	59.144	45.455	0	0	0	4.46	0.144316	0	0	0.303936	0
Contig21638	AG	2	25	5	321	21637	27973	0	32,22	ATGCTTGACTCCTTAGCTTCAG	58.894	45.455	0	0	0	3.02	0.105792	331,22	ATTGGAGATGCTGAGACTGAAC	58.894	45.455	0	0	0	3.18	0.105792	0	0	0.211583	0
Contig21652	AC	2	12	2	281	21651	27990	0	2,22	GACATCACTTCCATGGTACCTC	58.965	50	0	11.38	0	3.85	0.035344	265,18	CTACTCATGCGGGAACTC	55.249	55.556	0	0	0	3.01	7.75133	0	0	7.78667	0
Contig21652	AG	2	11	2	281	21651	27991	0	2,22	GACATCACTTCCATGGTACCTC	58.965	50	0	11.38	0	3.85	0.035344	263,20	CTACTCATGCGGGAACTCTG	58.528	55	0	0	0	3.35	2.47165	0	0	2.50699	0
Contig21661	AG	2	27	7	199	21660	27999	0	61,22	AGGAGAGATAGAGATAGGTTCC	55.827	45.455	0	0	0	3.62	3.17318	238,22	ACAATTAGATAGTGAGGGCAGC	58.69	45.455	0	0	0	5.25	0.309791	0	0	3.48297	0
Contig21677	AG	2	16	9	181	21676	28019	0	108,22	AACTCTGTAGGATGCGGTTATC	58.439	45.455	0	0	0	1.75	0.560857	267,22	ATGTTCAAATCTCCACTCTGCC	59.418	45.455	0	0	0	4.85	0.417729	0	0	0.978586	0
Contig21684	AC	2	8	4	186	21683	28033	0	25,23	GTAGCCAATTTGAAGTTCTTGGG	58.953	43.478	4.89	14.14	0	4.12	1.04746	192,19	GAGCAGGGCAATCTCAGTG	58.967	57.895	0	0	0	3.66	3.03346	0	0	4.08092	0
Contig21684	AG	2	17	4	181	21683	28034	0	25,23	GTAGCCAATTTGAAGTTCTTGGG	58.953	43.478	4.89	14.14	0	4.12	1.04746	183,23	GGGCAATCTCAGTGTAAATTGTG	59.021	43.478	0	9.32	0	3.33	1.02121	0	0	2.06867	0
Contig21688	AG	2	17	17	189	21687	28043	0	13,22	AAATGTGATCAAATGGCATGAG	56.406	36.364	0	0	0	2.9	2.59444	180,22	TCCAAATGTGAATTCTCTGTGC	57.988	40.909	0	1.51	0	4.57	1.01231	0	0	3.60675	0
Contig21695	AG	2	18	38	301	21694	28049	0	32,22	TTGTCTGTCTTAGCCACAGAAG	58.768	45.455	0	0	0	2.85	0.232346	312,21	CTCACCTTCCCAGTATGCATG	59.19	52.381	0	6.93	0	4.06	1.19031	0	0	1.42266	0
Contig21705	AG	2	20	8	247	21704	28060	0	129,22	CTGCAGGAGGTTTAGTTCTCTG	59.166	50	0	2.22	0	3.35	0.165617	356,20	CTTTAGGCTTCCCATCCCAG	58.41	55	0	0	0	4.45	2.59033	0	0	2.75595	0
Contig21713	AC	2	11	5	253	21712	28070	0	40,22	ATTTAGTGAATCAGGAGGTGGC	58.882	45.455	0	0	0	5.01	0.118094	271,22	TTTGCCCTCCATTATTACCTCG	58.954	45.455	0	0	0	4.63	0.046198	0	0	0.164292	0
Contig21758	AC	2	21	3	253	21757	28124	0	53,22	TTAGGGAAGTTCAGCCAATCAC	59.085	45.455	0	0	0	3.06	0.084659	284,22	AAATATGAAAGAGCAGCAAGGC	58.378	40.909	0	0	0	4.35	0.621727	0	0	0.706387	0
Contig21764	AC	2	16	8	193	21763	28132	0	20,22	TGTTTAGGATCAGTGCAGATGG	58.89	45.455	0	0	0	3.51	0.109611	191,22	ATTCTCTGCTGTACAAAGGACC	58.824	45.455	0	0	0	4.46	0.17599	0	0	0.285601	0
Contig21773	AG	2	18	8	215	21772	28144	0	108,22	AGTAACCGTGAACATCAACTCC	59.099	45.455	0	0	0	3.85	0.099475	301,22	ACATCTCAAGTCCAACCAGAAG	58.756	45.455	0	0	0	2.85	0.244114	0	0	0.34359	0
Contig21787	AC	2	15	12	222	21786	28158	0	62,22	CATCTACTTCCACCCACCAATC	59.221	50	0	0	0	2.67	0.221498	262,22	ACACATTCTCACTACAGCTCTC	58.312	45.455	0	0	0	3.2	0.687774	0	0	0.909272	0
Contig21794	AC	2	12	14	154	21793	28170	0	80,22	TCTAGTCTGTCACCCTACACTG	59.084	50	0	0	0	3.66	0.084006	212,22	CCTATGAAGTTGACCCTTGGAC	59.156	50	0	0	0	4.02	0.155988	0	0	0.239994	0
Contig21797	AG	2	11	14	184	21796	28176	0	117,20	AGGTCACCTTAAGAAGTTGC	56.037	45	0	0	0	4.17	4.96338	279,22	AGGGCTAGATATGGGTTTCTGG	59.804	50	0	0	0	3.86	0.804161	0	0	5.76755	0
Contig21798	AG	2	14	3	216	21797	28177	0	157,22	TTTATATAGTGTTGAGGCGCCC	59.028	45.455	4.54	12.48	0	6.13	0.02846	351,22	AACACATGGGAACTCACTACAC	59.026	45.455	0	0	0	2.9	0.025731	6.13	0	0.054191	0
Contig21799	AC	2	10	26	165	21798	28178	0	55,22	ACGGCTATTAATGAAAGGACCG	59.296	45.455	4.14	4.14	0	4.79	0.295957	198,22	AAATCGGCACTACACTGTACTG	59.17	45.455	0	0	0	2.74	0.170364	0	0	0.46632	0
Contig21800	AC	2	11	10	358	21799	28180	0	0,18	CTGTGCGTTGGTTTGCTC	58.104	55.556	0	0	0	4.26	4.89578	336,22	AGTACTTTAAACGAGGCGAGAG	58.658	45.455	0	0	0	3.2	0.341946	0	0	5.23773	0
Contig21809	AC	2	9	8	272	21808	28192	0	4,19	GAAATGCCTTCTGAAAGCC	55.393	47.368	0	0	0	4.35	6.60701	254,22	GGGATGAATGACTTTGATGTGG	58.116	45.455	0	0	0	4.17	0.883789	0	0	7.49079	0
Contig21823	AC	2	6	29	264	21822	28212	0	22,22	AACATCTACCAATCCCTGTTCC	58.54	45.455	0	0	0	3.62	0.459589	264,22	CACTTGGATCAGTACATGGACC	59.227	50	0.39	0.39	0	4.46	0.227153	5.65	0.89	0.686742	0
Contig21836	AG	2	21	18	187	21835	28226	0	166,22	TCAGAGTGGTGAAAGAACTGTC	58.703	45.455	0	0	0	3.51	0.297484	330,23	TGGGCAAGTAGAGGAATTATGTG	58.995	43.478	0	0	0	3.21	1.00534	0	0	1.30282	0
Contig21839	AC	2	17	11	152	21838	28229	0	97,22	AATAACAACCCACCTCTGCTAG	58.55	45.455	0	0	0	3.42	0.449788	227,22	AAGGAACAGACTGAATGTGGAC	59.023	45.455	0	0	0	4.02	0.022989	0	0	0.472777	0
Contig21845	AC	2	19	44	351	21844	28238	0	99,22	GTGTACACTAACTCAACCCTCC	58.838	50	0	15.13	0	4.3	0.162428	428,22	TGCACTCATTTATGGATGGAAG	57.24	40.909	0	0	0	3.46	1.76031	0	0	1.92274	0
Contig21875	AC	2	10	23	171	21874	28281	0	58,22	CTGCCCTCATATTGTTCCTCAG	59.29	50	0	0	0	3.35	0.290203	206,23	GACTGCCACAAGTACAAGAAATC	58.718	43.478	0	0	0	2.17	1.28185	0	0	1.57206	0
Contig21888	AC	2	14	36	271	21887	28295	0	19,22	GGTCATTAATTCGTAGGCTTGG	57.94	45.455	0	0	0	3.61	1.06002	268,22	TCGTATTGAGCAGAAGAGAACC	58.646	45.455	0	0	0	3.62	0.35355	0	0	1.41357	0
Contig21890	AC	2	10	21	216	21889	28297	0	159,22	ACCAGGATCATAATGTGGAAGC	58.948	45.455	0	0	0	3.86	0.052066	353,22	GATTGCTTCACTGACGTTCTTC	58.682	45.455	0	0	0	2.87	0.318398	0	0	0.370464	0
Contig21893	AG	2	21	14	287	21892	28300	0	47,22	TCTCAGTCTGGATCTGGTAACC	59.41	50	0	0	0	2.85	0.409944	312,22	CAGGAACATAAAGCAGTCTTCC	57.802	45.455	0	0	0	3.46	1.19834	0	0	1.60829	0
Contig21905	AC	2	15	15	315	21904	28315	0	11,22	TCGTGTGAATGTAAGCCAGATG	59.495	45.455	0	0	0	2.9	0.494798	304,22	GACAAATTGGCTGCATTCCTAC	58.98	45.455	0	3.62	0	3.18	0.020467	13.76	9.43	0.515264	0
Contig21906	AG	2	21	15	186	21905	28316	0	94,23	TGCATTCTCATAACTCCTCTGTG	59.005	43.478	0	0	0	3.66	1.00543	258,22	AAGAAGAGGACAGACTGAATGC	58.829	45.455	0	0	0	3.56	0.171172	10.28	16.17	1.1766	0
Contig21919	AG	2	27	5	374	21918	28332	0	3,22	AGGAAGGACAGATGGGAACTAC	59.673	50	0	0	0	2.73	0.67293	355,22	CAAACGATCTCCTCCTATGTCC	58.775	50	0	0	0	4.02	0.224883	0	0	0.897813	0
Contig21922	AC	2	6	35	234	21921	28337	0	16,22	CCTCTGTTCAAGTACAACCCTG	59.359	50	0	0	0	4.45	0.358935	228,22	GAGGAAGTTAGTCAGCATCACG	59.566	50	0	0	0	4.35	0.565882	0	0	0.924817	0
Contig21934	AG	2	21	16	261	21933	28348	0	17,22	TGCATATCTATTGCCTTGGGAC	59.017	45.455	0	0	0	4.46	0.016773	256,22	GCAACTTCAGAAACCTAGCAAC	58.859	45.455	0	0	0	4.17	0.141435	0	0	0.158208	0
Contig21965	AC	2	8	9	337	21964	28389	0	1,22	TTGAAATTGAAATGCCAGCCAG	59.096	40.909	0	0	0	4.85	0.096289	316,22	AGTGTAACTGCCATTCAAGAAC	57.659	40.909	0	0	0	3.01	1.34066	5.24	0	1.43695	0
Contig21968	AG	2	17	10	214	21967	28393	0	61,22	GGTATTTCCCTCCTAGAGCTGG	60.141	54.545	0	0	0	4.85	1.14108	253,22	TCTCTGTAGTCTGGAGATGAGC	59.219	50	0	0	0	4.26	0.218645	0	0	1.35972	0
Contig21970	AG	2	19	7	359	21969	28396	0	1,22	TTGTGAACTGGGAACTCTTGTC	59.224	45.455	0	0	0	3.18	0.223768	338,22	CCACTAGACTCAAACATGGGAC	59.162	50	0	0	0	4.46	0.162027	0	0	0.385795	0
Contig21983	AG	2	16	21	174	21982	28413	0	69,21	CGGATCCATTACAGCTTCTCC	58.993	52.381	0	10.41	0	3.71	1.00654	221,22	ACGTTTGGGAGGTCATTAAGTC	59.093	45.455	0	0	0	3.01	0.093083	0	0	1.09962	0
Contig21984	AC	2	12	16	153	21983	28414	0	108,22	TGTATTCCACTACAACAAGCGC	60.014	45.455	0	0	0	5.92	1.01356	242,19	CTGCACAGGACTTGGCTTC	59.491	57.895	0	0	0	3.86	3.49078	0	0	4.50434	0
Contig21989	AC	2	7	4	160	21988	28424	0	64,22	TAAATATGCAAATGAGCCGAGC	58.265	40.909	0	0	0	5.03	0.73469	201,23	ACTTAGACTGCTATGAGTCTCTC	57.425	43.478	0	0	0	3.2	2.57523	0	0	3.30992	0
Contig21997	AG	2	7	7	257	21996	28436	0	34,22	AACATCAACATCTGCTCGTCTC	59.497	45.455	0	0	0	3.36	0.496798	269,22	GACTCAGGGCAGATTACAACAG	59.493	50	0	0	0	3.16	0.492786	0	0	0.989584	0
Contig22023	AC	2	10	4	308	22022	28466	0	66,22	TTCATGGCAGCAATGATGAATG	58.707	40.909	2.8	4.12	0	2.67	0.293138	350,24	AGCATTTCATGAATACCTGTTCTC	58.079	37.5	0	4.92	0	2.87	2.92053	1.63	2.69	3.21367	0
Contig22042	AG	2	20	12	218	22041	28494	0	5,22	CTGGTACACTGATGAAAGGGAG	58.897	50	0	0	0	4.3	0.102752	201,22	TTCCATTTGTCGAGCCTCTATG	58.965	45.455	0	0	0	2.23	0.034627	0	0	0.137379	0
Contig22044	AG	2	11	6	233	22043	28497	0	81,22	TATTAAGTGCCTGATCTGCCAG	58.691	45.455	0	0.24	0	4.85	0.308905	292,22	CTAGCGGGTCCTTTACAATCTC	59.039	50	0	0	0	2.75	0.038579	0	0	0.347484	0
Contig22046	AG	2	13	6	221	22045	28499	0	172,22	TGGCTCCTAACTTGTTCTTGTC	59.026	45.455	0	0	0	3.18	0.025731	370,23	TGGAGATGGGATAGTAATGTGTG	58.225	43.478	0	0	0	3.82	1.77452	0	0	1.80025	0
Contig22049	AC	2	18	6	158	22048	28502	0	96,22	AGTTTGCTTGGCTTAAATACGC	58.918	40.909	0	0	0	4.42	0.081871	235,19	CATTTCAGCATGCAATGGG	56.145	47.368	0.54	14.95	0	4	5.8553	0	0	5.93717	0
Contig22056	AG	2	20	3	330	22055	28511	0	23,22	TATGGTGTAGCAGTAACTTGGC	58.896	45.455	0	0	0	4.52	0.10427	331,22	ATAGTCGCATTAAGAGCCCATC	58.832	45.455	0	0	0	3.51	0.167979	0	0	0.272249	0
Contig22062	AC	2	20	19	162	22061	28517	0	141,22	ACCTTTACCTTTACTGACCAGC	58.753	45.455	0	0	0	4.85	0.246661	281,22	AACAACAACTTAATCTGCAGAC	55.98	36.364	0	15.77	0	3.51	3.02019	0	0	3.26685	0
Contig22072	AC	2	19	4	286	22071	28525	0	101,20	CCTGGTGAAGAGCCTTGAAG	58.936	55	0	0	0	3.02	2.0639	365,22	GAAGCATCTCTGTAGGTCATCG	59.113	50	0	0	0	3.84	0.113278	0	0	2.17718	0
Contig22074	AC	2	13	7	277	22073	28527	0	30,22	CCCAAAGTCTCCAGGTATTTCC	59.15	50	0	0	0	3.13	0.149878	289,18	TCTAGGGAGGCCAGTCAC	57.975	61.111	0	0	0	3.67	5.02468	0	0	5.17455	0
Contig22082	AC	2	10	16	218	22081	28537	0	74,23	TCTCTAATCCGTTTCAGCTACTG	58.513	43.478	0	0	0	2.74	1.48747	270,22	ATCCTGTCAAGTTGTTAGGCTG	59.089	45.455	1.27	13.85	0	4.85	0.088563	0	0	1.57603	0
Contig22083	AG	2	25	8	236	22082	28538	0	92,22	CATTGTTCCTGCCTTTCTTCAC	58.849	45.455	0	0	0	3.18	0.15146	304,24	CTGATGAATCTGGATTTAACTCGC	58.772	41.667	0	0	0	5.03	2.2275	0	0	2.37896	0
Contig22086	AG	2	26	12	205	22085	28541	0	35,22	TCACAACAGAATGTCAGCTCTC	59.101	45.455	0	0	0	3.2	0.101378	219,21	TTTGTCAGGCCGAATCTTTCC	59.6	47.619	0	0	0	3.13	1.60046	0	0	1.70184	0
Contig22105	AG	2	14	9	341	22104	28563	0	0,20	CTGATTAGGCTTGTGTGAAC	55.06	45	0	0	0	3.18	5.93972	319,22	CTGTCGTAACACCAAACACATG	58.87	45.455	0	0	0	3.21	0.130053	0	0	6.06978	0
Contig22128	AC	2	8	42	212	22127	28592	0	49,22	ATCTCGAACCCACTGATTTGTC	59.162	45.455	0	0	0	3.18	0.162027	239,22	CTCATGGTCAGAGCTTCAAGAC	59.495	50	0	0	0	3.01	0.495199	4.03	0	0.657226	0
Contig22130	AC	2	8	5	402	22129	28594	0	11,22	GAAATGTGGTGTTGGAGGAGAG	59.685	50	0	0	0	3.2	0.685214	391,22	TGCAGGTTTAGGCTCAGAAATC	59.42	45.455	0	0	0	2.17	0.419538	0	0	1.10475	0
Contig22135	AC	2	11	11	263	22134	28600	0	106,22	TATAACCAGCATGTAACCAGGG	58.344	45.455	0	0	0	4.45	0.656332	347,22	ACTCTGTCTTACTTGCTTGACG	59.11	45.455	0	0	0	4.35	0.109549	8.26	8.26	0.76588	0
Contig22146	AG	2	21	9	299	22145	28610	0	50,20	AGCTGTGGAAGGGAAAGGAG	60.078	55	0	0	0	3.69	3.07805	327,22	ATTTGTGCAGATCTTATTGCCG	58.457	40.909	0	0	0	5.69	0.54255	0	0	3.6206	0
Contig22149	AC	2	19	13	163	22148	28614	0	92,22	GGAAATGATGCTGGCTATTGTG	58.782	45.455	0	0	0	3.33	0.218315	233,22	AAAGGCCCAGAATATCTAGAAG	55.792	40.909	0	0	0	2.85	3.20772	0	0	3.42604	0
Contig22152	AG	2	19	13	287	22151	28619	0	114,22	ATATGAGTGTTGGGTGGCTTTC	59.415	45.455	0	0	0	2.62	0.414999	379,22	ATTACCAAGAAGACACAAACCC	57.298	40.909	0	0	0	4.11	1.70178	0	0	2.11678	0
Contig22157	AC	2	13	15	200	22156	28624	0	100,22	AACTAGCGGTGATCTAATTGCC	59.294	45.455	0	0	0	4.52	0.293873	278,22	CCCTGGAATAATGTGTGAATGC	58.447	45.455	0	0	0	3.56	0.552673	0	0	0.846546	0
Contig22163	AC	2	12	10	280	22162	28632	0	11,21	TTTGACTAGCATTGCCTCATG	57.345	42.857	0	0.63	0	3.07	2.65549	269,22	GTTACTGCCGCTGTTTAGAAAG	58.676	45.455	0	0	0	2.62	0.323568	0	0	2.97906	0
Contig22180	AG	2	15	8	161	22179	28651	0	65,22	GCTCATTCTGCACTCATGAAAG	58.731	45.455	0	0	0	2.62	0.269262	204,22	ATGCCACTAGAACATGCTTGAG	59.488	45.455	0	0	0	3.02	0.487501	0	0	0.756764	0
Contig22188	AC	2	10	7	185	22187	28660	0	44,22	CAACTATAGCCTCAGGACACAC	58.972	50	0	0	0	3.82	0.028214	208,21	GCTCTTTGGCTGAAGTTGAGG	60.214	52.381	0	0.32	0	3.86	2.21445	6.85	15.49	2.24266	0
Contig22213	AG	2	14	12	201	22212	28691	0	40,22	CAGAATCAGAGTGGATCCAGTG	58.967	50	6.64	13.38	0	3.66	0.033196	220,21	GACTTTGCACAGGATTGGTTG	58.731	47.619	0	0	0	3.77	1.26873	0	0	1.30193	0
Contig22229	AC	2	18	7	226	22228	28713	0	12,22	AGAAAGACTTTGCAGAGGAAGG	59.02	45.455	0	1.01	0	3.46	0.020235	216,22	AGCCATAGTGTGTCTTCTTGAG	58.566	45.455	0	0	0	3.02	0.434347	0	0	0.454581	0
Contig22236	AC	2	26	16	322	22235	28719	0	22,22	AGAATGCTGAATTAAGTGGACC	57.173	40.909	0	0	0	4.46	1.82745	322,22	GAGACCACCAAAGGAGATTCTG	59.16	50	0	0	0	3.02	0.15962	0	3.3	1.98707	0
Contig22251	AC	2	12	9	261	22250	28739	0	5,22	GTTCAGAACGATACACAGACCC	59.5	50	0	0	0	4.46	0.499578	244,22	GGACAATTAGATCCAGCCTCTG	59.027	50	0	0	0	3.35	0.027097	0	0	0.526675	0
Contig22271	AG	2	7	6	352	22270	28766	0	14,22	CCCTTTCTTAAATCACTTGTGG	56.02	40.909	0	0	0	4.17	2.98033	344,22	GATCTCATCTGAACCTGTGTCC	58.969	50	0	0	0	4.02	0.031056	0	0	3.01139	0
Contig22286	AC	2	11	10	154	22285	28778	0	17,24	ACTCCATTAAAGGTACAGGTTCAG	58.974	41.667	0	0	0	3.02	2.02637	149,22	GACTGTCCTCATCTTCTTGCTG	59.495	50	0	0	0	4.41	0.495199	0	0	2.52157	0
Contig22298	AG	2	27	9	154	22297	28793	0	138,22	CACACAAACAAACTCGTTCTCC	59.062	45.455	0	0	0	3.71	0.061515	268,24	CAGGGTTAAGAAATCATTTAGCTG	56.833	37.5	0	0	0	4.24	4.16706	0	0	4.22857	0
Contig22311	AG	2	24	14	352	22310	28808	0	0,22	CTGCAATAAGGGCTCTGGATAG	59.092	50	0	0	0	2.08	0.09244	330,22	GAGACTCAGAGATTGGTTCCAC	58.904	50	0	0	0	4.02	0.095966	0	0	0.188405	0
Contig22327	AG	2	27	5	150	22326	28830	0	6,23	AAATATAAGATACGGTCCTGAGG	55.874	39.13	0	0	0	3.86	4.12572	134,22	CATTCCTTCATTGCCAACCTTG	59.167	45.455	0	0	0	3.61	0.166808	0	0	4.29253	0
Contig22345	AC	2	6	19	258	22344	28852	0	18,24	GCTCAATATCAGTGCATTAGAGAG	58.05	41.667	4.1	9.95	0	3.2	2.95038	254,22	TCAGCAGTGTTCTCTCCAAATC	59.095	45.455	0	0	0	2.17	0.095009	0	0	3.04539	0
Contig22365	AG	2	20	28	167	22364	28882	0	28,22	TATACTGCAGGATAACAACAGC	56.734	40.909	0	16.53	0	4.4	2.26604	173,22	CTGATCTGGAAGACATGCCTAC	59.034	50	0	0	0	3.18	0.033879	0	0	2.29992	0
Contig22378	AC	2	14	21	217	22377	28897	0	16,21	GTGCCCACAATTTCCCTACTC	59.668	52.381	0	0	0	2.59	1.6683	211,22	TGGGAGAAGCTGTTTATTACCG	58.896	45.455	0	0	0	4.02	0.10427	0	0	1.77257	0
Contig22382	AG	2	27	5	201	22381	28903	0	0,22	CTTCTATCGTCGTGTAGTGTCC	58.805	50	0	0	0	4.02	0.195011	179,22	ACTATCAGTGCACTCCCATTTC	58.89	45.455	0	7.41	0	2.17	0.110378	0	0	0.305389	0
Contig22391	AG	2	18	8	448	22390	28919	0	11,22	GTAATTGCAGAGTTAGCCTTGC	58.728	45.455	0	0	0	4.01	0.271784	437,22	GTTTCCGCCTAATCTTTCCTGG	60.077	50	0	0	0	4.45	1.07699	0	0	1.34878	0
Contig22396	AG	2	22	8	189	22395	28927	0	100,22	TTGCACCCTAATTACTCTGAGC	58.893	45.455	0	1.16	0	4.26	0.107317	266,23	GCAACTTCTCTCAAATAAGCAGG	58.776	43.478	0	0	0	4.85	1.22351	0	0	1.33082	0
Contig22404	AC	2	16	6	340	22403	28935	0	88,22	CTGTGGTTGGAATCTCAGTAGC	59.493	50	0	0	0	3.58	0.492786	406,22	ACGGTACACACAGAAGATGATG	58.908	45.455	0	0	0	3.07	0.092226	0	0	0.585012	0
Contig22405	AC	2	21	6	281	22404	28936	0	5,22	AAATTCTCTCCCTCGACCATTG	58.89	45.455	0	0	0	2.82	0.110378	264,22	TAAATGTTACAGCCTGAATTGC	56.094	36.364	0	0	0	3.56	2.90608	0	0	3.01645	0
Contig22416	AC	2	14	6	199	22415	28951	0	10,23	TCCACTCAGAAGAATGAACACTG	59.133	43.478	0	0	0	3.66	1.13256	185,24	CACTTATGGTACTTGCTTTCAGAG	58.346	41.667	0	0	0	3.35	2.65429	0	0	3.78685	0
Contig22427	AC	2	23	10	197	22426	28963	0	101,22	TTGCAACTGTTACAATTTGTTG	55.361	31.818	4.76	4.76	0	3.33	3.63853	276,22	TCCAGATGATTCCACTGTTCAC	58.825	45.455	0	3.27	0	3.18	0.175185	0	0	3.81371	0
Contig22444	AC	2	9	7	293	22443	28989	0	76,22	AATCCGCATTAAGTAGTGTGCC	59.817	45.455	0	0	0	5.01	0.817023	347,22	ATCTAATTCAGCAGAGGTAGCC	58.155	45.455	0	0	0	3.93	0.84509	0	0	1.66211	0
Contig22462	AC	2	15	16	354	22461	29010	0	4,22	CAGTGCTTGGAAATCTAATGGC	58.717	45.455	0	0	0	4.4	0.28281	336,22	CTCAATATTTGGGTGGCGATTG	58.785	45.455	0	0	0	2.67	0.215054	0	0	0.497864	0
Contig22470	AG	2	15	11	232	22469	29022	0	76,18	ATCACTGGCTCGAGAGGG	58.806	61.111	0	7.48	0	4.3	4.19353	286,22	TAGCACTCAGGATAATGGAACC	58.083	45.455	0	0	0	3.62	0.917139	0	0	5.11067	0
Contig22472	AC	2	17	28	272	22471	29024	0	38,22	TGGCTTACAAGAATCAAGAGCC	59.42	45.455	2.23	2.23	0	4.7	0.419538	288,22	CTGCCATTATAAGAAAGCTGGG	57.918	45.455	0	0	0	4.45	1.08247	0	0	1.50201	0
Contig22508	AC	2	6	26	150	22507	29065	0	79,20	CTCCTCAATCACCACGACAG	58.742	55	0	0	0	3.51	2.25802	205,24	TCTTTCTGTTTGACTCTAACTGGG	59.163	41.667	0	0	0	4.45	2.16333	0	0	4.42135	0
Contig22527	AG	2	23	8	265	22526	29091	0	126,22	ATTACCCATCAATTCCACTGGG	58.867	45.455	1.16	1.16	0	4.45	0.133012	369,22	AGGGAGTTTACCACCTCCTTAG	59.333	50	0	0	0	2.18	0.333488	0	0	0.4665	0
Contig22549	AG	2	20	8	151	22548	29122	0	73,23	CAGTCAAAGTGTAAGGAGCAAAC	58.905	43.478	0	0	0	2.93	1.09524	201,23	AGACAACTACTTCCAAAGCAAAC	58.262	39.13	0	0	0	2.93	1.73817	0	0	2.83341	0
Contig22554	AG	2	18	9	253	22553	29130	0	19,22	TGAGAAAGTCTGCAATGGATGG	59.418	45.455	0	0	0	3.51	0.418182	250,22	AGAGGTTGGTTAGTTCAATGGG	58.742	45.455	0	0	0	4	0.257805	0	0	0.675987	0
Contig22575	AC	2	7	11	156	22574	29159	0	192,22	TAGAACATGAGGGAAAGCGAAG	58.9	45.455	0	0	0	3.79	0.099727	326,22	TAGTGCTGCTCATAAATCATTG	55.372	36.364	0	0	0	2.82	3.62801	0	0	3.72773	0
Contig22580	AG	2	8	18	391	22579	29165	0	67,22	ATGCAAATGAGAGGAGGGTAAC	58.882	45.455	0	0	0	2.5	0.118094	437,21	ACATCAAACACCTCCATTGGG	59.243	47.619	0	0	0	4.12	1.2434	0	4.77	1.36149	0
Contig22604	AG	2	6	5	188	22603	29198	0	111,22	AATTAGACAGATCGTTGGCCTG	59.227	45.455	0	0	0	4.85	0.227153	277,22	GTCCTGGTACCTTCAGTTTCTG	59.097	50	0	0	0	3.02	0.096927	0	0	0.32408	0
Contig22607	AG	2	10	3	202	22606	29201	0	66,22	TGAGTATAGAAGGAGGGATGGC	59.27	50	0	0	0	4.4	0.270291	246,22	CTGATTCCGAACAGAGACACAG	59.501	50	0	1.18	0	3.66	0.500762	0	0	0.771053	0
Contig22612	AG	2	25	6	278	22611	29207	0	3,21	ACCATTTGAGAATTGGTTGGG	57.434	42.857	0	0	0	4.12	2.56559	258,23	GCACTCAGGGTTTAATTTCAAGG	58.953	43.478	0	0	0	3.61	1.04746	0	0	3.61305	0
Contig22612	AG	2	15	6	239	22611	29208	0	42,23	TGGCTAAATGAGTGTTCTGAGAG	58.943	43.478	0	0	0	3.2	1.05721	258,23	GCACTCAGGGTTTAATTTCAAGG	58.953	43.478	0	0	0	3.61	1.04746	0	0.67	2.10467	0
Contig22613	AC	2	19	11	211	22612	29209	0	29,22	CTGTTCAATCACCCGTCAGATC	59.82	50	0	0	0	2.75	0.820418	218,22	CTTCACTTCAGGACAGACGTAG	58.922	50	0	0	0	3.51	0.078213	0	0	0.898632	0
Contig22614	AC	2	9	7	165	22613	29210	0	102,22	TGACTCAACAAAGGAAGCCATG	59.88	45.455	0	0	0	3.66	0.879636	245,22	ATGCAGCAGAAATACATGGCAG	60.403	45.455	0	0	0	4.85	1.4025	0	0	2.28214	0
Contig22615	AC	2	6	24	204	22614	29211	0	150,21	GCAATGCAGCCGTTAAGAAAC	59.751	47.619	0	0	0	2.78	1.75088	332,22	TTCCACTCTGAACTTGCTTACC	59.026	45.455	0	0	0	2.85	0.025731	1.55	0	1.77661	0
Contig22621	AC	2	9	33	247	22620	29218	0	21,22	CCAAACTTCTCCTTCTCTAGCC	58.896	50	0	0	0	3.93	0.103511	246,22	CAGTTCTGTTCTGTCACTGAGG	59.367	50	0	2.64	0	3.86	0.366608	0	0	0.470118	0
Contig22628	AG	2	16	26	296	22627	29225	0	59,22	GTACAGAACTGAGCAGAGTCAC	59.179	50	0	4.87	0	3.67	0.179145	332,23	GTACTTCCTTGGTTCTTACAAGC	58.149	43.478	0	0	0	4.01	1.851	0	3.49	2.03014	0
Contig22633	AG	2	15	11	269	22632	29230	0	45,24	CTTTCACTAATTAAATGGGTTCCC	56.744	37.5	0	0	0	3.97	4.25617	292,22	CATAATGAACCAGCCTGCAAAG	58.977	45.455	0	0	0	2.77	0.02257	0	0	4.27874	0
Contig22638	AC	2	13	23	164	22637	29237	0	136,22	TTTCCCTTTCTGTACAGCATCC	59.085	45.455	0	3.57	0	3.51	0.084659	278,22	ACGTTTAAGTACATTGCCTCTC	57.22	40.909	0	0	0	3.2	1.77994	0	0	1.8646	0
Contig22648	AC	2	12	8	193	22647	29251	0	218,22	TTTGTTGGCTGTCATGGATTTG	58.769	40.909	0	0	0	2.32	0.230681	389,22	AAGAAGGGAAGAACAGTGTTGC	59.814	45.455	0	1.41	0	4.17	0.813999	0	0	1.04468	0
Contig22666	AC	2	17	9	181	22665	29271	0	116,22	AAATGATAGATGGGCTGGCTTC	59.28	45.455	0	0	0	3.86	0.279549	275,22	TGTTGGAATGATGCACTAGGAG	58.89	45.455	0	0	0	3.69	0.109611	0	0	0.38916	0
Contig22675	AG	2	13	7	346	22674	29284	0	5,22	TGGTGAACGATATGATGGATGG	58.76	45.455	0	0	0	3.51	0.239889	329,22	CCCAAATGGTATCAGTTCTCCC	59.216	50	0	0	0	4.3	0.215776	8.88	12.13	0.455665	0
Contig22686	AC	2	14	10	305	22685	29295	0	8,22	GTCAGTCATCCTTACACGGTTG	59.757	50	0	0	0	3.77	0.757109	291,22	GAACACTGTCTCCAAGGAAGAC	59.363	50	6.24	6.24	0	3.01	0.363269	2.72	5.72	1.12038	0
Contig22689	AG	2	17	3	194	22688	29297	0	51,22	CCTAGCCAGTATTACCTCCATC	57.959	50	0	0	0	3.51	1.04106	227,18	GGGCCCACTCCAGTCAAC	60.719	66.667	0	16.48	0	3.18	5.71944	0	0	6.7605	0
Contig22693	AC	2	12	14	192	22692	29302	0	163,22	ATTGAACCTGGCCTTCTTGTAG	59.082	45.455	0	0	0	2.74	0.082041	333,22	TTAGGATTCCGAGAGCAGAAAC	58.637	45.455	0	0	0	2.78	0.362596	0	0	0.444637	0
Contig22695	AC	2	10	10	204	22694	29304	0	102,22	TGAAGGCAGAGAATGATTCCAC	59.154	45.455	0	0	0	4.02	0.154163	284,22	CACTATTAAACTCGCTGCTTGG	58.48	45.455	0	0	0	3.61	0.519708	0	0	0.673871	0
Contig22699	AC	2	11	22	220	22698	29310	0	47,22	GAGAAGTTCTAGTAGGCAGCAC	58.978	50	0	0	0	4.4	0.021868	247,20	AGTGATGCCAGCTTTGTGTG	59.796	50	0	0	0	3.82	2.7962	8.04	8.04	2.81807	0
Contig22722	AC	2	17	15	191	22721	29341	0	19,22	AAGGAAGACTCTGCAAAGGAAG	59.02	45.455	0	0	0	3.46	0.020235	188,22	TGATGGTCAATTGAAGTCCTCC	58.817	45.455	2.37	6.29	0	4.3	0.183281	0	0	0.203516	0
Contig22730	AG	2	21	7	165	22729	29353	0	96,23	GACTACATTCTGAGATGCCAATG	58.087	43.478	0	0	0	2.82	1.91275	239,22	AATCAATATGGGCCAGTCTTCC	58.941	45.455	0	0	0	3.46	0.05948	0	0	1.97223	0
Contig22749	AG	2	20	24	280	22748	29379	0	120,22	ACCTGTCCTCTGTGCATATTTG	59.154	45.455	0	0	0	2.32	0.154163	379,21	CCATATTGGTAGAGGGTTGCC	58.903	52.381	0	0	0	4.52	1.09678	0	0	1.25094	0
Contig22761	AC	2	11	6	284	22760	29393	0	12,22	TGCTTGAGAAACCCTGACATAG	58.825	45.455	0	0	0	2.23	0.175185	276,20	GACTGCCTGATCCACAAGTG	59.302	55	0	0	0	3.16	2.30178	0	0	2.47696	0
Contig22771	AC	2	19	12	362	22770	29403	0	53,22	ACTTGTGTTGCTAGGTTGTCTC	59.294	45.455	0	0	0	3.36	0.293873	392,23	TCTGTATACCTTGAAGCCTGAAC	58.685	43.478	0	0	0	3.18	1.31515	0	0	1.60903	0
Contig22777	AC	2	8	11	184	22776	29411	0	14,23	ACCACTGTATAGAATCTTACTGC	56.347	39.13	0	4.25	0	4.4	3.65258	176,22	CATGTTGGATGCTTGCTTATCG	59.121	45.455	0	0	0	2.92	0.12066	0	0	3.77324	0
Contig22795	AG	2	19	6	286	22794	29431	0	75,21	CAATTTCAGGTGGCGGAAATG	59.138	47.619	0	0	0	2.32	1.13829	339,22	AAATGAGGAAACCCAGAATCCC	59.069	45.455	0	0	0	3.85	0.068761	0	0	1.20705	0
Contig22798	AC	2	15	4	262	22797	29436	0	16,22	TCTGAACTCAAACTGGACTTGC	59.555	45.455	0	0	0	4.01	0.555381	256,22	GAACTCCCATGTAAGACTGGTG	59.162	50	0	0	0	4.17	0.162027	0	0	0.717409	0
Contig22802	AG	2	18	7	155	22801	29441	0	239,22	GTACAGCAAATGAAGCCACAAC	59.439	45.455	0	0	0	3.32	0.438887	372,22	CTGAGAAGATTGTTGGCATGAG	58.135	45.455	0	0	0	2.9	0.864521	0	0	1.30341	0
Contig22804	AG	2	18	7	275	22803	29444	0	9,22	TTATCCCTGCACTTGATCCATG	58.949	45.455	0	0	0	3.66	0.051329	262,22	TCTACTGCTGATGATTTGGGTG	58.89	45.455	0	0	0	4.61	0.109611	0	0	0.16094	0
Contig22821	AC	2	11	21	182	22820	29469	0	141,22	ACAGGATGTTTGGAAGGTCATC	59.082	45.455	0	0	0	2.92	0.082041	301,22	GTGACCATTTATTTCCTGTGGC	58.647	45.455	0	0	0	5.01	0.352651	3.16	8.63	0.434692	0
Contig22836	AG	2	16	9	329	22835	29482	0	0,22	AACAAGCAAGGTTTAGGGAAGG	59.544	45.455	0	0	0	3.46	0.544136	307,22	ACACTGGAATTAGACCCACTTG	58.751	45.455	0	0	0	3.16	0.249218	0	0	0.793354	0
Contig22839	AC	2	11	32	218	22838	29485	0	70,20	TAGAGACCTTGGACAGCTGC	59.864	55	0	3.36	0	5.25	2.86359	266,22	ACCTGGCTATTGACATCATGAC	58.955	45.455	0	0	0	3.06	0.04474	0	0	2.90833	0
Contig22864	AG	2	13	7	163	22863	29517	0	123,22	GGTTCAACTTGACTATCATGGC	58.132	45.455	0	0	0	4.4	0.868107	264,22	CACTTTCCTGGTCTATCTCTGC	58.969	50	0	0	0	4.26	0.031056	0	0	0.899163	0
Contig22867	AG	2	20	16	296	22866	29519	0	48,22	GGGCCATTAATTCAGTCACACG	60.657	50	0	2.18	0	4.49	1.65717	322,22	TTTCTGTTGATCTGGAGCTGTC	59.095	45.455	0	0	0	3.51	0.095009	0	0	1.75218	0
Contig22872	AG	2	26	7	151	22871	29524	0	45,22	CCTGAATACGCAACAATGATGG	58.793	45.455	0	0	0	3.51	0.206967	173,23	TCCTAAGAAACTTCCCTGATTTG	56.953	39.13	0	0	0	2.32	3.04732	0	0	3.25429	0
Contig22904	AG	2	16	13	196	22903	29563	0	199,22	GAATATCCTTTCCCTGGTGACC	58.95	50	0	0	0	4.02	0.049859	373,22	ACGAGGACCAAATCAGCTATTC	58.965	45.455	0	0	0	1.75	0.035344	0	0	0.085203	0
Contig22908	AG	2	28	5	236	22907	29568	0	2,22	GCTGGTATTGACTTGAAATGGG	58.383	45.455	0	0	0	4	0.617493	216,22	TTTCAAAGCTTTAGACTTCCAG	55.352	36.364	0	0	0	3.86	3.64789	0	0	4.26539	0
Contig22919	AG	2	25	4	233	22918	29583	0	0,24	ACCCAATTTCATATCATAAACCAG	55.972	33.333	0	0	0	4	5.02828	214,19	GGAAGGACAAGGGCGAAAG	59.189	57.895	0	0	0	2.62	3.18922	0	0	8.21751	0
Contig22927	AC	2	13	9	253	22926	29595	0	51,22	AATATCATGCATGCACATTGGC	59.1	40.909	0	13.87	0	4.52	0.10011	282,22	GGTAATTCAGGGACATGATGGG	59.282	50	0	0	0	4	0.2817	0	2.47	0.38181	0
Contig22929	AG	2	25	4	220	22928	29597	0	12,23	GCAGAGTTTAAATATGCAAAGCG	58.131	39.13	0	10.03	0	4.68	1.86914	210,22	TTGGCTCCTTTGAATACCCTTC	59.078	45.455	0	0	0	3.46	0.07809	0	0	1.94723	0
Contig22933	AG	2	7	9	230	22932	29602	0	27,22	CGAACTCAGACAGACAAATGAG	57.843	45.455	0	0	0	2.9	1.15726	235,22	TATTTGACACCTTGTTGTTGCC	58.445	40.909	0	0	0	4.52	0.554712	0	0	1.71197	0
Contig22934	AG	2	15	24	263	22933	29605	0	70,22	TCCTTGCATGGTGTTGTACTAC	59.094	45.455	0	14.12	0	2.73	0.093726	313,20	TTTGAGGTTTGGCATTGTGG	57.85	45	0	0	0	4.17	3.15004	0	0	3.24377	0
Contig22936	AC	2	14	16	161	22935	29608	0	34,22	ATTAGTGTACTTTGCCCTCTCC	58.283	45.455	0	0	0	3.71	0.716825	173,22	GGCCCAAATAAACCAGTGATTG	58.901	45.455	0	0	0	2.67	0.098973	0	0	0.815798	0
Contig22941	AG	2	21	8	212	22940	29612	0	25,22	AATCAAGAAGACAAACGACTCC	57.412	40.909	0	0	0	3.85	1.58839	215,22	ATGGTTTGCTTGGTAGGATCTC	58.882	45.455	0	0	0	2.75	0.118094	0	0	1.70648	0
Contig22967	AC	2	8	11	295	22966	29644	0	55,22	TTAACACTGGTCATATGTGGGC	59.153	45.455	0	0	0	5.36	0.152942	328,22	GATGCTGTCCTTGAATGTAAGC	58.466	45.455	0	0	0	3.09	0.533539	0	0	0.686481	0
Contig22991	AG	2	15	7	273	22990	29675	0	70,22	GGCACTGCTTATGTTTGTAATG	57.055	40.909	0	0	0	1.9	1.94548	321,22	TGGTGCCCATAGATATTGTTGG	58.944	45.455	0	0	0	3.77	0.055762	0	0.27	2.00124	0
Contig23038	AG	2	16	9	204	23037	29739	0	81,22	GATAGGAGAGTGGTATTGTGGG	58.16	50	0	0	0	4.61	0.840267	263,22	AACTGATCTTGGTTGTCTGGAG	58.756	45.455	0	0	0	3.86	0.244114	0	0	1.08438	0
Contig23040	AC	2	22	13	348	23039	29741	0	146,22	TTCTGTGTCTGTAAATGCCTCC	59.091	45.455	0	0	0	4.3	0.09115	472,22	ACTGAAATGGGAGTGTATCAGC	58.89	45.455	0	0	0	4.26	0.110378	0	0	0.201528	0
Contig23042	AC	2	12	21	324	23041	29742	0	0,21	CACATTCATTTCAGAGCTGCC	58.6	47.619	0	0	0	4.85	1.40004	300,24	CTGTTTGTGCACATTTCTAAGAAG	57.771	37.5	0	0	0	2.85	3.22915	0	0	4.6292	0
Contig23047	AG	2	26	27	356	23046	29746	0	30,22	TGTGGTTTAGCTATGCAGTAGG	58.629	45.455	0	2.25	0	3.18	0.370829	364,22	GGGCAGTCAGAATGCATAAATC	58.521	45.455	0.95	19.11	0	2.17	0.47905	0	0	0.849879	0
Contig23057	AG	2	30	6	191	23056	29759	0	34,22	TGCATACAAAGAGGATCAAACG	57.809	40.909	0	0	0	3.6	1.1914	203,22	GGACTGAATGGATGCATGTTCC	60.402	50	5.51	7.49	0	3.62	1.40212	0	3.5	2.59351	0
Contig23063	AG	2	14	8	254	23062	29765	0	4,22	GATGTCCTACTATTCTGCAGCC	59.101	50	0	0	0	4.85	0.100745	236,22	TTTACCTAATCCACGGCTACCC	60.34	50	0	0	0	3.69	1.33968	0	0	1.44043	0
Contig23078	AC	2	12	6	195	23077	29781	0	40,24	GGAACTAGTCATTCTCAGTTAACC	57.552	41.667	0	0	0	2.85	3.44838	213,22	GTGCCACTGGACTTAAACTTTG	58.787	45.455	0	0	0	2.77	0.212618	0	0	3.661	0
Contig23083	AG	2	21	8	309	23082	29786	0	33,22	GGCCGTGATGTAGTACTTCTTG	59.564	50	0	5	0	3.02	0.563738	320,22	AAGATCCCAGTTCAAAGCTTCC	59.347	45.455	0	0	0	3.46	0.347153	0	0	0.910891	0
Contig23104	AC	2	16	14	303	23103	29811	0	45,22	GGCTTTCTTAGTGAGTGTCTGG	59.428	50	0	0	0	3.86	0.428015	326,22	GCAGGTGTACAAAGCCATTTAC	58.918	45.455	0	0.73	0	2.01	0.081871	0	4.28	0.509886	0
Contig23107	AC	2	18	9	212	23106	29814	0	151,22	GAAACCTGGTAGAACTCCCTTG	59.091	50	0	0	0	3.61	0.090505	341,22	CCAGGAACCTTGGTAGTTCTTC	59.091	50	0	0.69	0	2.87	0.090505	0	0	0.18101	0
Contig23114	AC	2	12	10	214	23113	29821	0	53,22	TTCCAAACTAGATGTGACCACC	58.754	45.455	0	0	0	4.61	0.245811	245,22	CTGTGAAGGCCAGATCTTGATC	59.556	50	0	0	0	2.92	0.556117	0	0	0.801928	0
Contig23122	AC	2	19	7	168	23121	29830	0	17,22	CCACTTTCCGATGAGAATCAAG	57.88	45.455	0	0	0	3.02	1.12031	163,22	TACAAAGCCAAGGAAAGACAGG	59.284	45.455	0	0	0	4	0.283841	0	7.13	1.40415	0
Contig23123	AG	2	21	13	150	23122	29831	0	124,21	CCCTTCCCAGTTTCAGACATC	59.047	52.381	0	0	0	3.06	1.0472	252,22	CTGTTTGCTGTCTCAATCTGTG	58.604	45.455	0	0	0	3.66	0.39608	0	0	1.44328	0
Contig23124	AG	2	27	8	230	23123	29832	0	26,22	TATTGCTCTGCCTATCTGATGC	58.83	45.455	0	0	0	3.91	0.170372	233,23	AGGTCTTGAGAAAGCTTGTACTG	59.132	43.478	0	0	0	2.74	1.13197	0	0	1.30234	0
Contig23125	AG	2	19	8	159	23124	29833	0	157,22	ATCAATCAATACCACCCTGAGC	58.948	45.455	0	0	0	4.26	0.052066	294,22	AATTGTGGGACTTCAGATGTGG	59.348	45.455	0	0	0	4.17	0.34765	0	4.07	0.399716	0
Contig23147	AG	2	22	10	218	23146	29862	0	20,21	CAACGAGCATCTCTGTGACTG	59.749	52.381	0	0	0	3.51	1.74881	216,22	ATCCTTTGACATAGGGTTTGGC	59.41	45.455	0	7.35	0	4.52	0.410406	0	0	2.15922	0
Contig23160	AC	2	21	7	175	23159	29881	0	57,22	GAAAGAAGAGGTCAATAGGGCC	59.221	50	0	0	0	5.8	0.220929	210,22	TATCACCTGGTAAACAACAGCC	59.087	45.455	0	0	0	4.85	0.087265	0	0	0.308194	0
Contig23173	AC	2	7	7	359	23172	29901	0	0,22	GACTCTAATCTGCCGATCCAAG	59.107	50	0	0	0	3.61	0.107048	335,24	ACATATTTCTTGAATGTACAGGAC	55.712	33.333	0	0	0	3.85	5.28825	0	0	5.3953	0
Contig23174	AC	2	7	9	395	23173	29903	0	1,24	ACATATTTCTTGAATGTACAGGAC	55.712	33.333	0	0	0	3.85	5.28825	374,22	GACTCTAATCTGCCGATCCAAG	59.107	50	0	0	0	3.61	0.107048	0	0	5.3953	0
Contig23191	AC	2	11	18	259	23190	29923	0	67,22	TCCAAGCTATTTAGGATCTCTC	55.28	40.909	0	0	0	3.2	3.72028	304,22	ACTTGATTCAGGGTGTGGAAAC	59.548	45.455	0	0	0	2.78	0.547929	0	0	4.26821	0
Contig23191	AG	2	17	18	268	23190	29924	0	58,24	GATCACAAATCCAAGCTATTTAGG	56.649	37.5	0	0	0	2.69	4.3509	304,22	ACTTGATTCAGGGTGTGGAAAC	59.548	45.455	0	0	0	2.78	0.547929	0	0	4.89883	0
Contig23195	AC	2	6	14	392	23194	29927	0	1,21	TGACCCTTGCTAACTTGTTCG	59.265	47.619	0	0	0	3.95	1.26464	371,22	ACCAGTACCTTGAATTGAACCC	59.012	45.455	0	0	0	4.11	0.011891	0	0	1.27653	0
Contig23196	AC	2	21	17	198	23195	29928	0	13,22	AAATTGCTGGACTAGGATCAGG	58.612	45.455	0	6.68	0	3.86	0.387562	189,22	GGACCCTAAGCAAATGTCATTC	58.12	45.455	0	0	0	2.67	0.880149	0	0	1.26771	0
Contig23202	AG	2	16	8	238	23201	29937	0	47,22	GTGGGTGTGTTTCTCATTTCTC	58.264	45.455	0	0	0	2.87	0.735808	263,22	CTGTGGCATGGATTGATGAATG	58.779	45.455	0	0	0	2.67	0.220771	0	0	0.956579	0
Contig23205	AC	2	16	13	281	23204	29942	0	25,21	GCCACAAGATCGCCTATGTAG	59.34	52.381	0	0	0	2.74	1.34004	284,22	TCCTGAATTTACACACTGGAGC	59.091	45.455	0	0	0	4.7	0.09115	0	0	1.43119	0
Contig23207	AC	2	7	5	340	23206	29943	0	62,22	ATCTTCTTTGCTTCCTTGGACC	59.347	45.455	0	0	0	4.46	0.347153	382,20	CTGAGACGGACACCAGATAG	57.6	55	0	0	0	2.08	3.40039	0	0	3.74754	0
Contig23213	AG	2	6	6	199	23212	29951	0	101,22	TGGGATTTGATTGTATGGGTCC	58.87	45.455	0	0	0	4.46	0.129843	278,22	CCTCATTCCTAACAGCCTTCAG	59.225	50	0	0	0	3.02	0.224899	0	0	0.354742	0
Contig23229	AC	2	13	16	280	23228	29970	0	27,22	TGTAGGTCAACACAGTCCAATG	59.026	45.455	0	0	0	2.82	0.026415	285,22	GTCTCCCTCTTACAAACAGGTG	59.097	50	0	0	0	4	0.096927	0	0	0.123342	0
Contig23232	AC	2	7	8	250	23231	29975	0	13,23	TGTGTGACCATAGGATATTCAGG	58.225	43.478	0	0	0	3.86	1.77452	241,22	TTCAATTCCCTCAAGCTCCTTC	59.082	45.455	0	0	0	3.46	0.082041	0	0	1.85657	0
Contig23251	AC	2	10	13	432	23250	30003	0	24,22	GACTCATACAAGGCTGATGGAC	59.297	50	0	0	0	4.02	0.296995	434,22	AGAGGCTGAACACTTATCTTGG	58.556	45.455	0	0	0	3.61	0.443963	0	0	0.740958	0
Contig23286	AC	2	14	21	337	23285	30051	0	18,22	GGATGACTCTCTCTGCACATAC	58.78	50	0	0	0	2.39	0.219952	333,22	AAGGAGGAGACAATACACATGC	58.89	45.455	0	0	0	4.06	0.110378	0	0	0.330329	0
Contig23293	AC	2	14	8	315	23292	30059	0	35,22	GTCGAAGTGTGCAAATGGATTC	59.251	45.455	0	0	0	2.52	0.251265	329,21	GAAGAGTCGCTGGAAGAGAAG	58.871	52.381	0	0	0	2.85	1.12886	0	0	1.38013	0
Contig23308	AG	2	26	8	150	23307	30077	0	75,22	TGTCCATGTCCTTCTTGAAGTG	59.024	45.455	0	0	0	3.16	0.023676	203,22	AAGCCTACTGTTAAAGCACTCC	59.091	45.455	0	0	0	3.85	0.090505	0	0	0.114181	0
Contig23309	AC	2	12	8	261	23308	30078	0	133,22	CACCACCCTGCTATGTTCTATC	59.03	50	0	0	0	2.08	0.029819	372,22	TCCTGATCATTTCTTTCCCTGC	59.148	45.455	0	0	0	4.85	0.14803	0	0	0.17785	0
Contig23314	AG	2	22	10	375	23313	30082	0	134,22	GTACGCTCTTCTAAGTCCATCG	59.124	50	0	0	0	3.84	0.123705	487,22	TCGTATTCAAACAGACCACCAG	59.1	45.455	0	0	0	4	0.10011	0	0	0.223816	0
Contig23330	AC	2	9	4	176	23329	30097	0	26,22	CAGGTCCATCTCATACTGTTGG	58.963	50	0	0	0	3.77	0.037499	180,22	GAAAGCAGAACTGTAGGTCCTC	59.167	50	0	0	0	3.71	0.167402	0	0	0.204901	0
Contig23335	AG	2	32	2	157	23334	30106	0	1,20	TGACACCCTAGACACACTGG	59.427	55	0	0	0	4	2.42726	136,22	TGTCTCCTGTTGAAGTGGAATG	59.024	45.455	0	0	0	2.67	0.023676	0	0	2.45093	0
Contig23352	AC	2	19	6	255	23351	30124	0	120,22	ACTGTAACTTGATGGCATGGAC	59.42	45.455	0	0	0	4.02	0.419538	353,22	TGCCATTTGACTCACTCTGTAC	59.098	45.455	0	0	0	2.9	0.097565	1.67	0	0.517103	0
Contig23354	AG	2	17	23	171	23353	30127	0	297,22	TCATTACCTCAGAGCTTGTGTG	58.833	45.455	0	1.7	0	3.82	0.167183	446,22	ATGAAGAATGAGAGGAACCTGG	58.275	45.455	0	0	0	4.45	0.724802	0	0	0.891985	0
Contig23361	AC	2	9	3	218	23360	30134	0	103,22	AACCTTTCTTCATAGGGCTTGG	59.075	45.455	0	0	0	3.61	0.075441	299,22	CTATAGTTTGCAGCCTGAGGAG	59.034	50	0	0	0	3.69	0.033879	0	0	0.10932	0
Contig23364	AG	2	16	21	230	23363	30137	0	87,22	AACTACATAGAGGGTGATGTAC	55.226	40.909	0	0	0	2.9	3.774	295,22	CTCACTTGGCTGAAATGGAATG	58.65	45.455	0	0	0	2.67	0.349961	0	0	4.12396	0
Contig23368	AG	2	24	16	151	23367	30142	0	16,22	AGCTCATCATCCTAGAGTACCC	59.006	50	0	0	0	3.69	0.005555	145,22	CCACCTGATCATAGCCTCAAAG	59.29	50	0	0	0	2.77	0.290203	0	0	0.295758	0
Contig23377	AC	2	11	9	211	23376	30155	0	81,22	TCCAACGCCATGATTCTATTCC	59.289	45.455	0	0	0	3.01	0.289149	270,22	CTACTTAGATCCAGCGCTTCTC	58.855	50	0	4.17	0	2.87	0.145273	0	0	0.434422	0
Contig23384	AG	2	18	5	190	23383	30163	0	80,21	GCCTTGAAGACCCACAAGATC	59.67	52.381	0	0	0	2.75	1.67019	249,21	ACCTTCAATGTCTTCAGGTGC	59.254	47.619	0	0	0	5.01	1.25442	7.64	12.69	2.92462	0
Contig23398	AC	2	9	19	167	23397	30179	0	117,22	ATTCGCTCTATCTAAATGGGCC	58.824	45.455	0	0	0	5.8	0.17599	262,22	TGTTGCTGTCACGATACATCTG	59.499	45.455	0	0	0	2.9	0.498786	0	0	0.674776	0
Contig23400	AC	2	6	14	411	23399	30181	0	2,22	GTGAAAGCCTCCAACAATTCAC	59.11	45.455	0	0	0	3.18	0.110172	389,24	CTATTGTAATTTCACTATGCCAAC	55.119	33.333	0	0	0	3.77	5.88084	0	6.53	5.99102	0
Contig23423	AC	2	17	20	247	23422	30211	0	36,22	AGTAGTTTATGCGTGACCCATC	58.968	45.455	0	0	0	3.51	0.032482	261,22	AGAATAGTCAGCAGTGTGAAGC	59.166	45.455	0	0	0	3.86	0.165617	0	0	0.198099	0
Contig23439	AG	2	26	5	168	23438	30231	0	132,22	GCAGGTCTTGAAACTGAGAAAC	58.533	45.455	0	4.02	0	2.78	0.466533	282,18	AATGCCGTTGTGCACTCC	59.384	55.556	0	9.33	0	3.85	4.38352	0	0	4.85005	0
Contig23456	AC	2	7	11	227	23455	30254	0	111,23	CCGATTCACATATAAAGACTGGC	58.157	43.478	0	0	0	4.85	1.84306	314,24	GTCCATTAACTGTCTGGTATACAC	57.617	41.667	0	0	0	2.9	3.38326	0	0	5.22632	0
Contig23458	AG	2	31	4	159	23457	30256	0	18,22	TTCATGGGAAGCTTGAGAGAGG	60.539	50	0	0	0	3.69	1.53882	155,22	TCCAGCAAGATGACTAAACAGC	59.424	45.455	0	0	0	4.4	0.424023	0	0	1.96284	0
Contig23460	AG	2	15	26	256	23459	30258	0	54,22	TCAAACCCAGTGTCTCTAAAGC	59.026	45.455	0	0	0	3.51	0.025731	288,22	GGGTTACACAGTTTGAAATCCC	58.246	45.455	0	0	0	3.85	0.753871	7.8	9.88	0.779603	0
Contig23463	AC	2	14	3	151	23462	30265	0	61,22	CACATCAGGAAGGTTAGGCTAG	58.699	50	0	0	0	3.42	0.30098	191,21	CCCACCTCTTCAGACTACAGG	59.94	57.143	0	0	0	4	1.93955	0	0	2.24053	0
Contig23482	AC	2	12	5	236	23481	30295	0	76,22	CTATACAGAGGTGAGATGAGGC	57.98	50	0	0	0	4.7	1.02008	290,22	CCCTTTCCAAACTCTCTCATCC	59.154	50	0	0	0	3.51	0.153553	5.79	5.79	1.17363	0
Contig23484	AC	2	11	19	291	23483	30297	0	21,22	ACATCAAATATACCAGCCTCCC	58.405	45.455	0	0	0	4.3	0.59545	289,23	ACTGAAAGTGGATTGAAAGTGTG	58.259	39.13	0	0	0	3.82	1.74142	0	0	2.33687	0
Contig23489	AG	2	8	23	205	23488	30304	0	47,22	CAGGCCTAATCTGGATGTTAGC	59.357	50	0	0	0	3.09	0.356995	230,22	GGCTTTCTCAAACTTAAGTGGC	58.851	45.455	0	0.36	0	5.01	0.149133	0	0	0.506128	0
Contig23489	AG	2	15	23	296	23488	30305	0	230,22	GCCACTTAAGTTTGAGAAAGCC	58.851	45.455	0	0	0	4.35	0.149133	507,19	ATCCGTCCATCCCTCTGTC	58.936	57.895	0	0	0	3.51	3.06439	0	0	3.21352	0
Contig23498	AG	2	31	7	153	23497	30313	0	27,22	TCTTCCGGACCCACTATTTAAC	58.292	45.455	0	0	0	2.01	0.707791	158,22	AGACTTCTCTGTTTCCTTAGGG	57.606	45.455	0	0	0	3.53	1.39369	0	0	2.10148	0
Contig23500	AG	2	20	9	183	23499	30316	0	20,22	AATGTGAATCGATGGCAGGATC	59.619	45.455	0	0	0	3.36	0.619107	184,19	CAGGCATGGTTGATCGTGG	59.64	57.895	0	0	0	4.94	3.64022	0	0	4.25933	0
Contig23509	AG	2	18	21	178	23508	30330	0	1,19	TGTTGATGTCAGAGGTTCC	55.149	47.368	0	0	0	3.62	6.85149	157,22	AAGTGTTCCTGGCATTCTTAGG	59.082	45.455	0	0	0	2.69	0.082041	0	0	6.93353	0
Contig23510	AG	2	17	7	158	23509	30331	0	26,22	CCTGTACACTGACATTCCTCTG	58.905	50	0	0	0	3.35	0.095216	162,22	CAAACAGAACAAGTGAGTGAGC	58.8	45.455	0	0	0	4.26	0.199769	0	0	0.294985	0
Contig23517	AG	2	16	6	226	23516	30338	0	123,22	TTTGGGTGTGAGACAGTAACAG	58.961	45.455	0	0	0	3.16	0.038941	327,22	GACAGGACACAAATGCAAAGAG	58.856	45.455	0	0	0	2.85	0.143735	0	0	0.182676	0
Contig23523	AG	2	16	15	346	23522	30346	0	8,22	ATGAAGTGGACCAAGACAAGTC	59.023	45.455	0	0	0	3.01	0.022989	332,22	TGGCTTGGCTTAAAGAATTTGG	58.496	40.909	0	0	0	3.28	0.503662	0	0	0.526652	0
Contig23525	AG	2	29	9	166	23524	30349	0	90,22	TTTGAGAAAGTCTAGGCTACCC	57.951	45.455	0	0	0	3.69	1.04903	234,22	ATCTTCTGCAAACCACCACTTG	60.142	45.455	0	0	0	3.16	1.14162	0	0	2.19066	0
Contig23526	AG	2	27	13	150	23525	30350	0	2,24	CTGTTTAAAGAGGAGTTAACTGGG	57.964	41.667	0	0	0	4.45	3.0357	131,21	CATGGAGGAGGAGAGCATTTG	59.188	52.381	0	0	0	2.32	1.18787	0	0	4.22356	0
Contig23543	AG	2	12	13	231	23542	30374	0	122,22	GTCATAGATGGAGAAAGGGCAG	59.027	50	0	0	0	4.85	0.027097	331,22	GTTCCTTGCAACAGAATCCAAG	58.849	45.455	0	0	0	3.61	0.15146	0	0	0.178557	0
Contig23550	AG	2	6	52	153	23549	30387	0	23,22	TGGAGTCCAATGCCATAGAGTC	60.34	50	0	10.98	0	3.36	1.33977	154,22	TCTTCTACTGCATCTTGACAGC	58.905	45.455	0	0	0	4.4	0.095216	0	0	1.43499	0
Contig23556	AC	2	16	8	329	23555	30393	0	50,22	TAGGAAGCCATGAAAGAAGTCG	58.9	45.455	0	0	0	4.18	0.099727	357,22	GAAACAGCAGTGAAATAAGCCC	58.915	45.455	0	0	0	5.19	0.084812	0	0	0.184539	0
Contig23559	AG	2	20	17	266	23558	30396	0	61,22	TTAGAAGGGAAGCTAGGAGTCC	59.137	50	0	0	0	3.85	0.136806	305,22	CATTGGTCTTGAACTTGCTGAG	58.595	45.455	0	0	0	3.35	0.405245	0	0	0.542051	0
Contig23572	AC	2	16	27	337	23571	30413	0	91,23	CCACATGTGAAAGAATGAACCAG	58.957	43.478	0	23.61	0	4	1.04265	406,22	ACAAGCCAGACCTCTTTAGTTC	58.758	45.455	0	0	0	3.01	0.241576	0	0	1.28422	0
Contig23573	AC	2	15	3	331	23572	30414	0	63,22	TGTGAGAAAGATCAGTCCAGTC	58.237	45.455	0	0	0	3.51	0.763031	372,22	ATAAACGCCAGTCTACCAATCC	58.96	45.455	0	0	0	3.01	0.039662	0	0	0.802694	0
Contig23597	AG	2	28	7	308	23596	30438	0	35,22	AGAGTTCTCTTTACAGTGGCAC	58.767	45.455	7.01	7.01	0	5.01	0.233181	321,22	AGAAAGTTCGAAAGGTTCCTCC	59.025	45.455	0	7.17	0	4.3	0.025047	0	0	0.258228	0
Contig23604	AG	2	20	26	153	23603	30452	0	33,22	AAAGTTGCAGTTTCACATACCC	58.178	40.909	0	0	0	3.69	0.822382	164,22	TCCCAAGACACAAGCTAAACAC	59.553	45.455	0	0	0	3.32	0.553164	0	0	1.37555	0
Contig23632	AG	2	27	15	383	23631	30488	0	41,22	AAGGTTGGTCAAGTAAGTCACC	58.953	45.455	0	0	0	4.02	0.046928	402,22	TAAGGACTTGAGGACTTGAGGG	59.607	50	0	0	0	4.3	0.60656	0	11.7	0.653489	0
Contig23652	AC	2	19	4	273	23651	30517	0	54,22	GCCTTGACAGCACTTAACTTTC	58.859	45.455	0	0	0	2.62	0.141435	305,22	GGTTACAGTTCAGGGTCTCTTG	59.097	50	0	0	0	3.02	0.096927	0	0	0.238362	0
Contig23654	AG	2	16	9	323	23653	30520	0	67,22	TTAGACGGAGAAATCCACATGC	59.229	45.455	0	0	0	4.06	0.229396	368,22	GGAGGGAAGAGAAAGGCAATAC	59.221	50	0	0	0	1.89	0.220929	0	0	0.450325	0
Contig23655	AC	2	13	15	180	23654	30521	0	125,22	CATGCAAGAATGAGTGATCAGC	58.795	45.455	0	0	0	4.26	0.205361	282,23	GACACTTTCCACGAGTAAACAAG	58.668	43.478	0	0	0	3.16	1.33152	0	0	1.53688	0
Contig23658	AC	2	9	25	169	23657	30526	0	110,22	AATATTCAAATGGAGCAATGGG	55.824	36.364	0	0	0	4	3.17623	257,22	TTCCTGTCCTTGCCATGAATAG	58.883	45.455	0	0	0	1.73	0.117318	0.08	5.87	3.29354	0
Contig23667	AC	2	7	41	257	23666	30537	0	13,21	AAAGTGGTTGCAGAGCTGAAC	60.079	47.619	1.28	1.28	0	3.18	2.07882	248,22	CGAACTTTGGTGCTGTTTGTAG	59.125	45.455	0	0	0	2.74	0.124919	0	0	2.20373	0
Contig23693	AG	2	17	7	279	23692	30570	0	78,22	GGATGGGTGGCAGATAATAGTG	59.089	50	0	0	0	2.74	0.088563	335,22	AATTGCTCTTGGGATCTCTGAC	58.887	45.455	0	0	0	3.51	0.113453	0	0	0.202016	0
Contig23701	AC	2	16	11	296	23700	30580	0	94,22	TGGTGTGATTGTACTTGGAATC	57.116	40.909	0	0	0	2.52	1.88371	368,22	TAGCTTATCAACTGAGTGCCTC	58.371	45.455	0	0	0	4.7	0.629185	0	0	2.51289	0
Contig23708	AC	2	13	8	273	23707	30587	0	26,18	CTTCTCCCTCTCACCACC	56.646	61.111	0	0	0	4.61	6.35418	277,22	GATCTCAGATTTGGCCCATACC	59.352	50	0	0	0	2.73	0.352103	0	0	6.70628	0
Contig23716	AC	2	10	9	165	23715	30598	0	85,22	CTTGCAGGGTCAAATCAATGTC	58.913	45.455	0	0	0	3.06	0.087027	228,22	ATGGTTAGATGGGAGATGAACG	58.426	45.455	0	0	0	3.95	0.574323	0	0	0.66135	0
Contig23722	AG	2	15	5	228	23721	30601	0	30,22	AGTCTCAGTGTTAAAGGCAGAC	58.767	45.455	0	0	0	3.51	0.233181	236,22	TGAGCAAGTTCCAGAATCAGAG	58.83	45.455	0	0	0	3.35	0.170372	0	0	0.403553	0
Contig23743	AG	2	9	4	224	23742	30625	0	89,22	ATAATGTGAGAAGTGAGCCCTG	58.622	45.455	0	0	0	4.45	0.378222	292,21	CTGCTACCTGTTCGTTCTCTC	58.874	52.381	0	0	0	3.2	1.1257	0	0	1.50392	0
Contig23743	AG	2	7	4	232	23742	30626	0	89,22	ATAATGTGAGAAGTGAGCCCTG	58.622	45.455	0	0	0	4.45	0.378222	300,21	CCATTGCACTGCTACCTGTTC	60.282	52.381	0	0	0	3.18	2.28178	0	0	2.66	0
Contig23758	AG	2	24	14	233	23757	30645	0	21,22	TTGCTTGGGTTAGGAAGAGTTC	59.019	45.455	0	0	0	3.01	0.018852	232,22	TGCTTGTTTACTTGTACATGGC	58.259	40.909	0	1.85	0	4.4	0.741416	0	0	0.760269	0
Contig23759	AG	2	28	6	152	23758	30646	0	0,23	CTGACAGGAAGAAAGTTGATTCC	58.141	43.478	5.81	5.81	0	3.01	1.85899	131,21	GGCATTAGGGAGGTTGAGAAC	59.118	52.381	0	0	0	3.01	1.11765	0	0	2.97664	0
Contig23806	AC	2	11	11	274	23805	30702	0	48,22	TTACACATTCTGGTACTCCCTG	57.952	45.455	0	0	0	4.45	1.0477	300,22	AATTTCCATCTTCAGGAGGCAG	59.146	45.455	0	0	0	4.85	0.145557	0	0	1.19326	0
Contig23808	AC	2	10	6	298	23807	30705	0	130,22	CCTCTGAATCTTTCTCCCAAGG	58.887	50	0	0	0	3.61	0.113453	406,22	AAGAGAACTGTGCTTGTAGGTG	59.03	45.455	0	0	0	4	0.029819	0	0	0.143273	0
Contig23821	AG	2	22	12	377	23820	30722	0	10,22	AAGGAGTTATAGACACACTTGC	56.596	40.909	0	0	0	4.01	2.40415	365,22	TCTTGTTATGCTCCTCCTGATG	58.357	45.455	0	0	0	3.07	0.643201	0	0	3.04736	0
Contig23825	AG	2	27	8	199	23824	30726	0	85,22	TCCAATTCAGACCTTGCCATAG	58.883	45.455	0	0	0	2.23	0.117318	262,22	CTCTTTGTCTTAACCTGGGAGC	59.424	50	0	0	0	4.7	0.423577	0	0	0.540895	0
Contig23829	AG	2	22	3	151	23828	30730	0	84,22	GTGTGAACCCAAAGCAGTTTAC	59.049	45.455	0	0	0	2.01	0.048523	215,20	CCATGGAAGCCTGTCAGATG	59.079	55	0	1.77	0	2.9	2.07864	0	0	2.12717	0
Contig23831	AC	2	9	7	191	23830	30733	0	137,22	ATCACATCCATGCTCCTGATTG	59.283	45.455	0	0	0	2.67	0.283307	306,22	AATGGTAATGACTGAGGAAGGC	58.882	45.455	0	0	0	4.35	0.118094	0	0	0.401401	0
Contig23834	AG	2	18	9	162	23833	30736	0	30,22	CAATAGACCCGCCATGATTAGG	59.424	50	0	0	0	2.69	0.424023	170,22	AAAGGTTGCAACAATGACGTTC	59.307	40.909	0	5.18	0	3.95	0.306737	0	0	0.73076	0
Contig23846	AC	2	23	12	280	23845	30755	0	114,22	TAAGGTGTGTATTTGGGAGAGG	57.939	45.455	0	0	0	3.69	1.0611	372,22	ATTGAGCAAACGATTAAGTGCC	58.656	40.909	0	0	0	5.01	0.34372	0	0	1.40482	0
Contig23849	AC	2	13	8	209	23848	30758	0	122,22	AAGGTCAGTACTTGGATGGGAG	59.941	50	0	0	0	4.3	0.940501	309,22	GAGGAAAGCAATCAGGACTCAG	59.491	50	0	0	0	3.35	0.491169	0	0	1.43167	0
Contig23855	AG	2	16	6	314	23854	30766	0	70,22	TTGTGTGGCTGAGAAGATAAGG	58.825	45.455	0	0	0	2.69	0.175185	362,22	ATTTATTCAGACTGGCCCACAC	59.415	45.455	0	0	0	3.82	0.414999	5.63	7.38	0.590183	0
Contig23861	AC	2	19	7	172	23860	30775	0	141,22	AAGGCAGGGTATAAATCCCAAC	58.869	45.455	0	0	0	3.77	0.130634	293,20	CCACACAGATCACCCTCCAG	60.511	60	0	0	0	3.86	3.51105	0	3.75	3.64168	0
Contig23862	AG	2	13	4	171	23861	30776	0	126,22	CTCTCAAGCCAGAAATTCATGG	58.123	45.455	2.78	2.78	0	3.66	0.876521	275,22	ACACTGGGTCTATGTCTTCTTC	57.959	45.455	0	0	0	2.87	1.04106	0	0	1.91758	0
Contig23891	AG	2	20	29	152	23890	30816	0	159,22	ATGCCCAAGTACAAATGCATTC	58.636	40.909	0	2.66	0	2.67	0.364418	289,22	TCTCACTCAGCTCTTGTTTCAG	58.773	45.455	0	0	0	3.02	0.227362	0	0	0.591781	0
Contig23913	AG	2	30	10	247	23912	30840	0	49,22	ACAATTACAACACAGGTGCAGG	60.142	45.455	0	0	0	4.85	1.14172	274,22	TGCAAAGAGGAAGATGTGTTCG	59.948	45.455	0	0	0	3.95	0.948269	0	0	2.08999	0
Contig23926	AC	2	13	20	446	23925	30854	0	0,22	CTGCCACTCCTTCTTATGACAG	59.231	50	0	0	0	3.51	0.230514	424,22	CTCTGGTGGGCTACTTAGAATG	58.699	50	0	4.94	0	2.67	0.30098	0	0	0.531494	0
Contig23944	AG	2	15	22	386	23943	30873	0	66,22	GAAACAATAACCATTCCGCCTC	58.723	45.455	0	0	0	4.7	0.276852	430,22	AACTTTCCTCTTCACATACCGG	58.827	45.455	0	0	0	5.28	0.172774	0	0	0.449626	0
Contig23955	AG	2	31	11	174	23954	30890	0	50,22	AGGTTTGTTGTTTGTTGTAAGC	56.961	36.364	0	0	0	3.09	2.03904	202,22	TGGGTACATTTGATAGTCTGCG	58.968	45.455	0	0	0	5.18	0.031769	0	0	2.07081	0
Contig23971	AG	2	27	2	207	23970	30913	0	46,20	CCACCTCCCGAAATGCTATC	58.868	55	0	0	0	2.08	2.13174	231,22	CACCTTAGTCTGCATCATACCC	59.03	50	0	0	0	3.69	0.029819	0	0	2.16156	0
Contig23972	AC	2	13	14	174	23971	30914	0	102,22	CCACAACAATGACAGGACAAAG	58.785	45.455	0	0	0	2.77	0.215054	255,21	GTGTCCAGGAAGTGTCTTACG	59.073	52.381	0	0	22.29	3.18	1.07261	0	0	1.28766	0
Contig23976	AC	2	6	14	162	23975	30918	0	36,22	GAGAGAGCACCAATATTCTCCC	58.763	50	0	0	0	4.3	0.236527	176,22	GCTATAAGAGGGAGACTGATGC	58.574	50	0	0	0	3.91	0.425789	2.02	0	0.662316	0
Contig23976	AG	2	6	14	196	23975	30919	0	2,24	AGGCTTGGATTTAGATTAACAACG	58.33	37.5	0	0	0	4.1	2.6702	176,22	GCTATAAGAGGGAGACTGATGC	58.574	50	0	0	0	3.91	0.425789	0	0	3.09599	0
Contig23988	AC	2	10	9	157	23987	30933	0	33,22	CTGTTTGCAAGACCTGAGAATG	58.595	45.455	0	0.34	0	2.67	0.405245	168,22	AACAGGGCTATAATGATGACCG	58.759	45.455	0	0	0	4.79	0.240732	0	0	0.645977	0
Contig24003	AC	2	15	18	293	24002	30957	0	67,22	AGGTTTCAGGCTGTTTGGTATC	59.349	45.455	0	0	0	2.24	0.34914	338,22	ATAATCAAATTCGGACCTCATG	55.076	36.364	0	0	0	3.07	3.9244	0	0	4.27354	0
Contig24007	AG	2	28	7	309	24006	30962	0	22,22	ATGCCTGAGGATGGTTCATTTG	59.744	45.455	0	0	0	2.32	0.744426	309,22	TTATGCTATGAACTGGACAGCC	58.958	45.455	0	0	0	4.85	0.041833	0.47	3.42	0.786259	0
Contig24052	AC	2	15	27	288	24051	31030	0	9,22	GTCAGCCCTGGATAGTATTTGG	59.023	50	0	0	0	3.28	0.022989	273,24	GGTGGCATCGAGATTTAATAAATG	57.279	37.5	0	0	0	2.32	3.72086	0	0	3.74385	0
Contig24054	AC	2	13	13	179	24053	31032	0	107,23	GGGCACTCTAAATAACAATGAGG	58.006	43.478	0	0	0	3.86	1.99396	264,22	ACGTGTAGGCATAATTTCTCCC	58.96	45.455	0	0	0	4.3	0.039662	0	0	2.03362	0
Contig24060	AG	2	16	10	262	24059	31040	0	39,22	GAAACTCTCCACCCTTCCTTTG	59.617	50	0	0	0	2.77	0.616775	279,22	TTCTTTGCCTCATCGATCCATC	59.292	45.455	0	0	0	3.51	0.292304	0	0	0.909079	0
Contig24071	AG	2	17	13	206	24070	31051	0	7,23	AGGAAGTAACTGAAGACCTATTG	56.193	39.13	0	0	0	1.9	3.80687	193,20	AGTTTCCTCTGGATGGATGG	57.358	50	0	0	0	3.51	3.64195	0	0	7.44882	0
Contig24075	AG	2	18	7	232	24074	31056	0	1,22	TGTGCTGAAGTCTGAAGGTAAG	58.768	45.455	0	0	0	2.34	0.232346	211,22	TTACTTTACAAGGCTGCAGTCC	59.356	45.455	12.79	12.42	0	3.85	0.356021	0	0	0.588367	0
Contig24077	AG	2	24	11	405	24076	31057	0	0,22	ACTGCTAGTTTCGTTTCACTGG	59.625	45.455	0	0	0	4	0.624691	383,22	TGGAATGGAGTCACAGAACATG	59.089	45.455	0	0	0	3.21	0.089211	0	0	0.713902	0
Contig24092	AC	2	9	20	237	24091	31071	0	113,22	CATCCAGGACTCAAATAGGGTG	58.955	50	0	0	0	4.61	0.04474	328,22	TGCTTAGACCATCTTCTTGACG	58.908	45.455	0	0	0	4.35	0.092226	0	0	0.136966	0
Contig24094	AC	2	8	8	268	24093	31074	0	36,22	CCTAGTTATGCCTGTAGTGTGC	59.299	50	0	0	0	4.57	0.299064	282,22	ATATGCAGGGAAAGTACAAGCC	59.216	45.455	0	0	0	4.35	0.215776	0	0	0.51484	0
Contig24099	AC	2	14	26	327	24098	31080	0	301,22	TGCATCAATTCAGGTCATCTCC	59.22	45.455	0	0	0	3.71	0.219788	609,19	CTGTTCCTTCTCCTCCAAG	55.24	52.632	0	0	0	3.61	6.75984	0	0	6.97963	0
Contig24133	AG	2	21	10	156	24132	31130	0	89,23	CATGCAACAAACCTAAGAGATGG	58.769	43.478	0	0	0	3.51	1.2306	223,22	TCTGCCTGGAATGTTAAGCTTG	59.683	45.455	0	6.64	0	4.01	0.682568	0	0	1.91316	0
Contig24145	AC	2	12	34	261	24144	31145	0	21,22	TTCAGAAGGAGAACGTTAAGGC	59.099	45.455	0	0	0	4.35	0.099475	260,22	AAAGGTACCCAAGACACTGCTC	60.998	50	0	5.46	0	4.26	1.99813	0	0	2.09761	0
Contig24145	AG	2	13	34	261	24144	31146	0	21,22	TTCAGAAGGAGAACGTTAAGGC	59.099	45.455	0	0	0	4.35	0.099475	263,19	AAAGGTACCCAAGACACTG	55.039	47.368	0	5.46	0	3.66	6.96134	0	0	7.06082	0
Contig24149	AC	2	9	8	260	24148	31151	0	3,22	TTGAAGCGAAAGTGATGTGTGG	60.464	45.455	0	0	0	4.17	1.46427	241,22	GTCTTATGGTGTCACTGTTTCC	57.743	45.455	0	0	0	3.13	1.25716	0	0	2.72143	0
Contig24153	AC	2	10	10	202	24152	31156	0	134,22	GAGATCTCCACCTATGTATGCG	58.652	50	0	0	0	4.73	0.348172	315,21	TTCGCCACCACTGCTCTATAG	60.351	52.381	0	0	0	1.31	2.35094	0	0	2.69911	0
Contig24154	AC	2	6	9	197	24153	31157	0	100,22	ATGTTGTGGCTTGAATTTCCTG	58.502	40.909	0	0	0	3.86	0.497689	275,22	TTTGGTTTGTTAGGGTTGGTGG	60.009	45.455	0	0	0	4.61	1.0086	0	0	1.50629	0
Contig24156	AG	2	16	16	160	24155	31158	0	32,18	CTGGTGTGCTCTGCCTTG	59.072	61.111	0	0	0	3.61	4.07232	170,22	ACACTGTCTTCCTTCAAATCCC	59.016	45.455	0	0	0	3.85	0.016078	0	0	4.0884	0
Contig24159	AC	2	13	17	155	24158	31163	0	79,22	TGGGACTTTCTGCATACTAAGC	58.893	45.455	0	0	0	3.09	0.107317	212,22	AGCACATCTGAGGTCAAGAAAG	59.092	45.455	0	0	0	2.62	0.09244	0	0	0.199756	0
Contig24162	AG	2	16	24	258	24161	31167	0	74,22	CAACTTGTGCTTCTTTCCAAGG	59.044	45.455	0	0	0	3.61	0.043904	310,22	AGGGCTTTGTAAGGTGTGAATC	59.349	45.455	0	0	0	2.52	0.34914	0	0	0.393044	0
Contig24172	AC	2	28	9	176	24171	31178	0	24,22	TGAACTCCACATTAACCAGCAG	59.355	45.455	0	0	0	4.24	0.354556	178,22	AGTCATAGTCCAACACAGCAAC	59.359	45.455	0	0	0	4.17	0.358935	0	0	0.713491	0
Contig24183	AG	2	22	6	316	24182	31192	0	49,22	CTGATCTCTGACTTCTGGCTTC	58.973	50	0	0	0	3.86	0.026798	343,22	AAACAGGGTTGGTTCTTGGATG	59.81	45.455	0	0	14.84	3.51	0.809814	0	0	0.836612	0
Contig24188	AC	2	7	9	191	24187	31200	0	60,22	TGATCGCCTAGCTACACTACAC	60.142	50	0	0	0	2.9	1.14201	231,20	CGGTTTGGAGGAGTCAACAC	59.518	55	0	0	0	3.32	2.51816	0	0	3.66017	0
Contig24239	AG	2	23	17	155	24238	31267	0	79,22	TCCTTTCAGTGTGATAAGGGAG	57.947	45.455	0	9.35	0	4.3	1.05304	214,20	AGGCCCTATTCCATCCACTC	59.34	55	0	0	0	3.51	2.33963	0	3.77	3.39268	0
Contig24243	AC	2	19	20	162	24242	31272	0	27,22	TCCCTGCAGATGTGGAAATTAC	59.15	45.455	0	6.08	0	1.89	0.150492	167,22	TTTCATCTTCACTTGGCTCAGG	59.353	45.455	0	0	0	3.86	0.352595	0	0	0.503087	0
Contig24252	AC	2	8	38	222	24251	31282	0	59,22	CCCAGAACAGTCAACGTTATTC	58.085	45.455	0	0	0	1.75	0.915394	259,22	AATTTCTGCTTCTGGATCCTGG	59.146	45.455	5.41	14.33	0	4.45	0.145557	5.15	13.72	1.06095	0
Contig24255	AC	2	19	24	222	24254	31287	0	51,22	GTCAACTCTGCTTGATCACTTG	58.346	45.455	0	0	0	3.16	0.654275	251,22	TATGAGCCATCCTTGATCACAG	58.423	45.455	0	0	0	3.66	0.57746	0	0	1.23174	0
Contig24265	AC	2	7	11	265	24264	31298	0	24,22	TTAAACAGACTTTCTCCAGGCC	59.019	45.455	0	0	0	5.19	0.018852	268,21	GGTGAAAGTCTGCAGAGGAAC	59.606	52.381	2.36	6.99	0	3.62	1.60579	11.07	7.58	1.62464	0
Contig24280	AG	2	22	2	151	24279	31318	0	75,22	GTCAAAGTGTAAGGAGCAAACC	58.528	45.455	0	0	0	3.27	0.472286	203,23	ACAACTACTTCCAAAGCAAACAC	58.767	39.13	0	0	0	3.32	1.23297	0	0	1.70526	0
Contig24281	AC	2	18	10	303	24280	31319	0	49,22	CTCAGTTGAATTCCTTCCTCCC	59.154	50	0	0	0	4.3	0.153553	330,22	CTTTACTCAGTTTGCAACACCC	58.787	45.455	0	4.27	0	4.61	0.212618	0	0	0.366171	0
Contig24295	AC	2	9	22	220	24294	31335	0	9,23	TGGATAGCAGAATAAATGTGTGC	58.007	39.13	0	0	0	4.57	1.99273	205,24	TCACCAATAGTCACAGTCTTTCTC	58.987	41.667	0	0	0	2.87	2.01324	0	0	4.00597	0
Contig24300	AC	2	10	5	199	24299	31344	0	60,22	TTGAATGAAGATTTGCAGCAGG	58.577	40.909	0	0	0	4.85	0.422956	237,22	GGTATGAGCTTTCATGTGCAAG	58.726	45.455	1.72	7.08	0	4.01	0.274313	0	0	0.697269	0
Contig24303	AC	2	17	36	157	24302	31348	0	168,22	CTCTCACTGGTTTGTCTCCTTG	59.362	50	0	0	0	3.61	0.361829	303,22	ATTTAAGAAGCTGGGAGGGATG	58.603	45.455	0	0	0	3.51	0.397015	0	0	0.758844	0
Contig24320	AC	2	15	8	153	24319	31367	0	66,20	AATTTGGTGGTTCAGGAGCC	59.134	50	0	0	0	4.7	2.13443	197,22	TACACGGATATGGGTTCACAAC	58.899	45.455	0	0	0	3.32	0.101238	0	0	2.23566	0
Contig24353	AC	2	15	55	376	24352	31410	0	43,22	ATGAATAAGCAGTTGGGACCTC	58.882	45.455	0	0	0	3.85	0.118094	397,22	TTTGCAAATGTACAAAGGCAGC	59.625	40.909	5.35	11.93	0	5.25	0.62534	0	0	0.743435	0
Contig24365	AC	2	12	31	182	24364	31424	0	74,21	TTTGTCACAGTGAGCAAGGTC	59.467	47.619	0	9.98	0	3.85	1.46732	234,22	ATGCAGATTGAAATGGCCATTG	58.961	40.909	1.43	12.61	0	2.82	0.038941	0	0	1.50626	0
Contig24372	AC	2	14	23	335	24371	31432	0	22,24	TTAGAACTGTTAGACATTACAGTG	55.132	33.333	0	3.23	0	3.66	5.86819	335,22	GCAAACCATAGCTTGTTCTCAC	58.923	45.455	0	0	0	3.51	0.077484	0	0	5.94567	0
Contig24375	AC	2	20	20	221	24374	31436	0	0,20	CTTGGCAAAGGTGGTGAAAC	58.523	50	0	0	0	2.78	2.47692	199,22	ATTATGTGACCCTGGGAAATGG	58.867	45.455	0	5.15	0	3.16	0.133012	0	0	2.60994	0
Contig24379	AC	2	10	17	151	24378	31440	0	36,22	CCTAGTTATGCCTGTAGTGTGC	59.299	50	0	0	0	4.57	0.299064	166,21	CAGGAGGAAGGAGCATTCAAG	59.12	52.381	0	0	0	3.02	1.11962	0	0	1.41868	0
Contig24384	AG	2	22	7	242	24383	31451	0	0,22	CTGTAAGTACTATGAAGCACAC	55.11	40.909	0	0	0	3.82	3.89006	220,22	GTTCAGGATAGCAAAGCAAAGC	59.244	45.455	0	0	0	3.51	0.243726	0	0	4.13378	0
Contig24408	AG	2	26	29	150	24407	31484	0	23,22	TACATCTCTAGCAGGTTTGGAG	57.759	45.455	0	0	0	3.86	1.24089	151,22	ATCAGTGCCAGAGTACAATGTG	59.16	45.455	0	0	0	3.21	0.160223	0	1.54	1.40112	0
Contig24418	AG	2	29	10	163	24417	31496	0	49,22	ATGCTAAAGATGAAGAGGCTGG	58.952	45.455	0	0	0	4.85	0.04766	190,22	TTCTACTGCTGTCCCTTTGATG	58.825	45.455	0	0	0	3.07	0.175185	0	0	0.222844	0
Contig24443	AC	2	8	24	171	24442	31531	0	182,22	AGTGAAGAATCTCAGAGGTGAC	57.967	45.455	0	0	0	3.67	1.03315	330,23	TCAGGACCAGCTTTATACAAATG	57.357	39.13	0	0	0	2.32	2.64258	0	0	3.67573	0
Contig24448	AG	2	13	8	175	24447	31539	0	161,22	ACAAGTCACAAATGCAACATGG	59.038	40.909	0	0	0	3.66	0.03791	314,22	CATTGGTTGTGTGGAGAAATGC	59.433	45.455	0	0	0	3.56	0.433273	0	0	0.471183	0
Contig24458	AC	2	20	5	184	24457	31549	0	128,22	TCCTTCCAGTTTGCAAGATCTG	59.353	45.455	12.44	12.44	0	2.9	0.352595	290,22	ATTCATGAGCAGAAATGGGAGG	59.212	45.455	0	0	0	4.3	0.21173	1.6	11.71	0.564324	0
Contig24469	AG	2	12	8	152	24468	31564	0	79,22	GGGATAGTGAACCAATCCTGAC	58.957	50	0	6.66	0	3.51	0.042558	212,19	TTCAGCAGGCCAATTTCCC	59.092	52.632	0	0	0	3.97	3.09154	0.58	0.24	3.1341	0
Contig24479	AC	2	7	16	157	24478	31578	0	101,22	TTGGCAAGATATCTAGACAGCG	58.776	45.455	0	4.22	22.08	5.18	0.224059	234,24	ACATATCTTGCCAAATGTATTCCC	58.122	37.5	0	0	0	3.97	2.87843	16.99	14.4	3.10249	0
Contig24484	AC	2	20	10	240	24483	31583	0	35,22	GGAGTCTGGTATTTATGGCCTG	59.023	50	0	0	0	4.85	0.022989	254,21	CTCACACTCCTCTTTCCCATG	58.777	52.381	0	0	0	3.66	1.22293	0	0	1.24592	0
Contig24488	AC	2	12	11	210	24487	31589	0	47,22	CTTTGTTGGTCTTAAAGGTGCC	58.779	45.455	0	0	0	5.01	0.220771	235,22	TGGGATGCTGTACAATTCTCTC	58.625	45.455	0	0	0	3.2	0.374517	0	0	0.595288	0
Contig24490	AG	2	22	10	197	24489	31592	0	73,22	TGATAGTGGTAAATACAGCCGC	59.035	45.455	0	0	0	6.53	0.035226	248,22	AATTACTGGAGATTTGGGACCC	58.53	45.455	0	0	0	4.46	0.469509	0	0	0.504735	0
Contig24505	AC	2	14	6	209	24504	31613	0	156,22	TCAACTCTGCCTATACAAGTGC	58.9	45.455	0	0	0	4.4	0.099727	346,19	TGTTCAAACTGTGTGCCCG	59.639	52.632	0	0	0	6.13	3.6395	0	0	3.73922	0
Contig24509	AG	2	18	15	237	24508	31620	0	10,22	CGAGATTTGGTAGAACTCTCCG	59.052	50	0	0	0	4.63	0.051799	225,22	TTCCTGTGATTGTCAGTTTACC	57.051	40.909	0	0	0	2.85	1.94885	0	0	2.00065	0
Contig24523	AG	2	30	10	259	24522	31637	0	18,24	GCTTTATTGAGAATTGAAACAACG	56.617	33.333	0	0	0	4.1	4.38299	255,22	GCATTGGAGGAGATGTGTAGTC	59.297	50	0	0	0	2.59	0.296995	0	0	4.67999	0
Contig24545	AC	2	11	14	221	24544	31667	0	85,22	AAGTGGCCAAAGTTAGGTTAGG	59.012	45.455	0	0	0	2.69	0.011891	284,22	ACGGTAGAGCTAGCTTACAGAG	59.555	50	16.91	22.51	0	3.35	0.554644	0	0	0.566535	0
Contig24561	AG	2	13	10	400	24560	31691	0	195,22	TCAATTCCTCTGCACCTAAGTC	58.56	45.455	0	0	0	3.01	0.440103	573,22	AAGCCTGGTTGACTGTATTCTG	59.089	45.455	0	0	0	3.02	0.088563	0	0	0.528666	0
Contig24572	AC	2	14	9	213	24571	31706	0	102,22	CACTTCTGCAATGGATTATGGG	58.181	45.455	0	0	0	4	0.818843	293,22	CCAATACACTTAGACAAACGGC	58.411	45.455	0	0	0	5.68	0.589424	0	0	1.40827	0
Contig24594	AC	2	16	25	184	24593	31733	0	3,22	AAAGCTGAGTTAGATGGAGCAG	58.894	45.455	0	0	0	4.24	0.105792	165,22	TTAGTCAGTCACCTCTCTTCCC	59.344	50	0	0	0	3.97	0.343652	0	0	0.449444	0
Contig24595	AC	2	17	28	262	24594	31734	0	126,22	AATAAACAGACACACGTAGCCC	59.427	45.455	0	0	0	5.19	0.427131	366,22	ATTCCATTCAAAGTGAGAGGCC	59.413	45.455	0	0	0	5.19	0.413168	0	0	0.8403	0
Contig24599	AG	2	27	19	400	24598	31740	0	8,22	TCAGCAGGAGAAGAGAAAGTTG	58.764	45.455	0	0	0	3.16	0.235689	386,22	TGTCCATATGAATGCAGCTACC	59.024	45.455	0	0	0	3.18	0.023676	0	0	0.259365	0
Contig24604	AG	2	25	12	161	24603	31745	0	28,22	CCTGCTCAGACTTCTTTATGGG	59.225	50	0	0	0	4	0.224899	166,23	TGGTTGAAGTATTAGCGACTCAG	59.017	43.478	0	0	0	3.35	1.01665	0	0	1.24155	0
Contig24608	AG	2	14	7	180	24607	31749	0	17,22	TTTGAGAAAGTCTGGGTTAGGG	58.409	45.455	0	0	0	3.53	0.591184	175,22	TGACTCCCTCATGTTGCATAAG	58.89	45.455	0	0	0	1.73	0.109611	0	0	0.700795	0
Contig24609	AC	2	15	5	239	24608	31750	0	18,20	TTCCTGAGGCTGGCTTTCTC	60.441	55	0	0	0	2.87	3.44076	235,22	AATGGACTTCTGTGTTCCTGTC	59.023	45.455	0	0	0	3.51	0.022989	0	0	3.46375	0
Contig24612	AG	2	16	28	211	24611	31755	0	113,22	GATACCAAACCCTGTCTTCCTC	58.892	50	0	0	0	3.71	0.108081	302,22	GGTCTTAAAGGTGCTACTGGAC	59.164	50	0	0	0	4.02	0.163825	0	0	0.271906	0
Contig24615	AG	2	24	9	182	24614	31759	0	87,22	ATCTTGATGGAGTCTGCACAAG	59.158	45.455	15.78	15.78	0	3.16	0.157808	247,22	TACTGTCACTGCTACCACTTTG	58.771	45.455	0	0	0	2.77	0.22902	0	0	0.386827	0
Contig24617	AC	2	8	7	202	24616	31761	0	67,22	AGACTCAAGGTGGATTATGTGG	58.28	45.455	0	0	0	4.17	0.720236	248,21	CCGTGATTGAGAAACCCTGAG	59.402	52.381	0	0	0	3.35	1.40241	0	0	2.12265	0
Contig24623	AG	2	9	12	167	24622	31769	0	105,22	AAATGATCATGTCTGCTGGGAG	59.217	45.455	0	0	0	4.3	0.2175	250,22	ATAACAGTGTGGGTGGATTCTC	58.55	45.455	0	0	0	2.87	0.449788	0	0	0.667288	0
Contig24628	AG	2	18	12	254	24627	31777	0	87,22	ATTTGTCTCATCTGCTTGGGAG	59.152	45.455	0	0	0	4.3	0.151719	318,23	CCTAATTAGCAACTTGTCTCCAC	57.956	43.478	0	3.17	0	4.02	2.04366	0	0	2.19538	0
Contig24648	AG	2	12	34	282	24647	31801	0	23,22	GAATTGAGCTGCTGTCTTGTTC	58.927	45.455	0	0	0	3.18	0.073128	283,22	CAGCAGCTATCCCAGTGAATTC	59.882	50	0	0	0	2.17	0.882298	16.04	13.75	0.955426	0
Contig24672	AG	2	20	5	182	24671	31833	0	72,22	TTGACTCCTTTCATTGACCCTG	59.017	45.455	0	0	0	4.45	0.016773	232,22	GGGTGAAGAATTGCAAAGGAAG	58.841	45.455	0	0	0	3.46	0.159276	1.26	3.7	0.176049	0
Contig24676	AC	2	13	14	293	24675	31837	0	23,21	TTTGCAAATGGAACCAACAGC	59.196	42.857	4.18	6.48	0	4.4	1.19578	294,22	TTACTCAGACTTAAAGGGCCTC	57.951	45.455	0	1.62	0	4.7	1.04903	0	0	2.24481	0
Contig24680	AC	2	9	18	238	24679	31842	0	8,22	ACACACACAAGAGCTAACTGAG	59.037	45.455	0	0	0	3.35	0.03657	225,21	TTTGCCCTATATCTGGTGCAC	58.835	47.619	5.45	5.63	0	4.57	1.16471	0	0	1.20128	0
Contig24694	AC	2	19	6	264	24693	31860	0	22,23	CCTTTGCATGACTCATACCAAAC	59.021	43.478	0	6.74	0	2.93	1.02121	264,22	GTTATGGCTGTAGATCTGGTGC	59.623	50	3.47	3.47	0	5.01	0.623387	0	0	1.6446	0
Contig24696	AC	2	15	8	228	24695	31861	0	48,22	ATCAACTCTTCCAGAACTCCAC	58.49	45.455	0	0	0	4.02	0.509678	254,22	GCTGGACAGACACTTATCTTGG	59.493	50	0	0	0	3.61	0.492786	0	0	1.00246	0
Contig24697	AG	2	14	27	201	24696	31862	0	85,22	AACCACCTCTGAACATCACTTG	59.287	45.455	0	0	0	3.16	0.287033	264,22	GAAGAGAATGGGAGCCTAGTTG	58.962	50	0	0	0	3.16	0.03822	0	0	0.325253	0
Contig24698	AC	2	8	14	171	24697	31863	0	67,22	TGGACACATTCTTCCTTCTCTG	58.491	45.455	0	0	0	3.35	0.508673	214,24	GCCTCACTTCTAGTCAATAATGTG	58.165	41.667	0	0	0	3.21	2.83526	0	0	3.34393	0
Contig24709	AC	2	16	19	165	24708	31876	0	59,22	TACATTAGAAGCGGCTTGACAG	59.235	45.455	0	0	0	3.51	0.234959	202,22	ATGTAAGATGCGACTTGGGTAG	58.703	45.455	0	0	0	3.18	0.297484	0	0	0.532443	0
Contig24720	AC	2	9	22	245	24719	31890	0	29,22	TTCTCAGTTAGCAGCACAATCC	59.424	45.455	0	0	0	3.01	0.424023	252,22	CACAGATATGATCAACACTCAC	55.425	40.909	0	0	0	3.51	3.57484	0	0	3.99887	0
Contig24730	AG	2	29	9	223	24729	31900	0	0,22	CTGCAGACTATTTGCCCTTGTG	60.594	50	0	4.74	0	3.33	1.5944	201,22	TTATATGTGACCAGGGAAAGCC	58.611	45.455	0	0	0	4.35	0.389444	0	0	1.98384	0
Contig24740	AG	2	19	8	161	24739	31912	0	9,20	TCCTCTGGACTATCTGCCTG	58.691	55	0	0	0	4.85	2.30916	147,23	CCATGTTCATTTCAGTTCTTGGG	58.95	43.478	0	0	0	4.12	1.04954	0	0	3.3587	0
Contig24745	AG	2	7	8	242	24744	31917	0	29,22	GACTGACCCAAGATCATCCATC	59.027	50	0	0	0	3.51	0.027097	250,21	CAGGACTGCATAGATCTGGTG	58.647	52.381	0	0	0	4.17	1.35261	0	0	1.37971	0
Contig24755	AC	2	22	8	231	24754	31928	0	48,22	ATTCTAAACCCAGACACCCATG	58.809	45.455	0	0	0	3.66	0.191475	257,22	CGGAGGAGAGGAGAATAAACTG	58.445	50	0	0	0	3.16	0.554712	0	0	0.746187	0
Contig24758	AC	2	10	6	307	24757	31932	0	20,22	CTTTGAACAGGATCCATGTTGC	58.913	45.455	9.26	14.12	0	4.17	0.087027	305,22	TGCTAGTACATGTTGCTGTTTG	58.006	40.909	0	4.18	0	2.93	0.994403	3.1	3.1	1.08143	0
Contig24775	AC	2	12	10	201	24774	31951	0	197,22	CTCCATATGTACCCAAGATGCC	59.089	50	0	0	0	4.4	0.088563	376,22	GGCTGAAGTTGAGGATTGTTTG	58.849	45.455	0	0	0	2.93	0.15146	0	0	0.240023	0
Contig24795	AC	2	10	14	195	24794	31970	0	54,22	GATGTTGACTGTGCAATTCTGG	58.92	45.455	0	0	0	3.86	0.079674	225,24	TGGGATAAGCTTCATACTACAGAC	58.369	41.667	0	0	0	3.51	2.63102	0	0	2.7107	0
Contig24802	AC	2	9	16	240	24801	31978	0	3,22	CTTTGGGTGGAGTGAAGTACAG	59.359	50	0	0	0	2.74	0.358935	221,22	CTGGTCCAGCTATTCCCATTTC	59.55	50	0	1.39	0	2.17	0.550183	0	0	0.909118	0
Contig24811	AC	2	7	17	341	24810	31993	0	24,22	ATTCACTTCAGCAGGACATCAG	59.158	45.455	0	0	0	2.9	0.157808	343,22	ATGTTTGGTTGGTCTTTGCTTG	58.966	40.909	0	0	0	4.01	0.033911	0	0	0.191719	0
Contig24821	AG	2	21	5	193	24820	32006	0	237,22	GGCTGCAAATGTACATTCAGAG	58.726	45.455	9.48	16.08	23.96	3.35	0.274313	408,22	GCTTTGAGGAATTTGGGTGAAG	58.841	45.455	0	0	0	3.02	0.159276	0	0	0.433589	0
Contig24835	AC	2	18	6	219	24834	32024	0	19,22	AACACAATCACACTCTTGCATG	58.522	40.909	0	0	0	4.06	0.47808	214,24	CGACAAGGCTCATCATAACATTTC	59.249	41.667	0	0	0	2.17	2.24923	0	0	2.72731	0
Contig24841	AC	2	9	26	156	24840	32031	0	84,21	CTAGGGTCAGGTCAAAGCATC	58.848	52.381	0	0	0	3.91	1.15227	218,22	GAGTACCAGGAAATGCAACATG	58.393	45.455	0	0	0	3.21	0.606994	0	0	1.75927	0
Contig24855	AC	2	6	8	157	24854	32047	0	3,23	TGCATATAAAGTCTCCTGCTGTC	59.07	43.478	0	0	0	3.51	1.06998	138,22	AAGAAACTTGGCTTTACTCATG	55.681	36.364	0	0	0	3.07	3.31896	0	0	4.38894	0
Contig24859	AG	2	22	14	389	24858	32053	0	35,22	TGCAATTTAACTGTTTCCCTGC	58.772	40.909	5.34	5.34	0	4.85	0.228191	401,23	ACCAGAAGTGCAGTGCTATATAG	58.562	43.478	1.51	1.51	0	1.31	1.43805	0	0	1.66623	0
Contig24867	AC	2	16	18	356	24866	32062	0	46,22	TAAGGTATGCTCAGGACTTTGG	58.284	45.455	0	0	0	3.28	0.715691	380,22	ACCATATGCCACTCTTAAGCAG	58.955	45.455	0	0	0	4.24	0.04474	0	0	0.760431	0
Contig24871	AC	2	15	9	163	24870	32067	0	101,21	CAATGACATCTGCTGGTGGAG	59.74	52.381	0	5.17	0	3.86	1.74006	242,22	GATGAGCTTCTAGGTACAGCAG	58.78	50	0	3.44	0	4.24	0.219952	0	11.16	1.96001	0
Contig24893	AG	2	24	12	197	24892	32091	0	56,22	GCAGCATGATACACTTGGAAAG	58.726	45.455	0	0	0	2.62	0.274313	232,21	TCTTCAAGGGTTGTGAGTCTC	58.01	47.619	0	0	0	3.36	1.98991	0	0	2.26422	0
Contig24908	AG	2	18	6	249	24907	32113	0	112,22	TCCAGTTAACAGTTCTGCTCAG	58.768	45.455	0	0	0	3.35	0.232346	339,22	AGGGATGGTCTCTTCTTCCTAG	58.862	50	0	0	0	3.02	0.137794	0	0	0.370141	0
Contig24918	AC	2	20	47	194	24917	32127	0	51,22	TTTGGAAGAGGAATGAGCTGAG	58.822	45.455	0	0	0	3.35	0.178412	223,22	CATACAGGCCATCTAGTCCAAC	59.03	50	0	0	0	3.77	0.029819	0	0	0.208231	0
Contig24936	AC	2	6	11	293	24935	32151	0	43,22	AATCGAACCGCTTGAATGTTTC	58.925	40.909	0	0	0	2.78	0.074577	314,22	TTCCAAGTCACTTATCAGCAGG	58.825	45.455	0	0	0	4.85	0.175185	0	0	0.249761	0
Contig24948	AC	2	23	8	362	24947	32164	0	1,21	CCAAAGGCTACAGACAGAGTG	59.061	52.381	0	0	0	3.51	1.06107	341,22	TATACGTGGCCAATGAGCATAC	59.1	45.455	0	3.82	0	2.39	0.10011	0	1.81	1.16119	0
Contig24961	AC	2	7	18	213	24960	32176	0	143,22	ATTTCATATCGGCAAAGCAACC	58.712	40.909	0	0	0	3.77	0.287956	334,22	CCAACAGAAGCAAACTCCATTG	59.108	45.455	0	0	0	2.82	0.1083	0	0	0.396256	0
Contig24967	AC	2	9	15	150	24966	32184	0	46,22	TTCCATCCATTCCATGCTTGAG	59.48	45.455	0	0	0	3.02	0.47963	174,22	ACAGAATATCGTCATTGGAGCC	59.03	45.455	0	0	0	4.7	0.029819	0	0	0.509449	0
Contig24973	AG	2	24	23	242	24972	32191	0	12,22	CACGGTCAGACATACATCTCAG	59.05	50	0	0	0	3.35	0.049836	235,19	TTGTGCAGCAGAAAGGGTC	59.031	52.632	0	0	0	4.46	3.03147	0	0	3.08131	0
Contig24979	AC	2	15	12	339	24978	32198	0	26,22	TTGTCAGAGCAAAGATCAGTGG	59.357	45.455	0	0	0	4	0.357481	343,22	CAACTGTACAGAAGCCCAGATC	59.493	50	0	6.8	0	2.75	0.492786	0	0	0.850267	0
Contig24984	AC	2	9	7	235	24983	32203	0	96,22	CAAGGCTGTTAAGGATAGGACG	59.299	50	0	0	0	4.79	0.299064	308,23	CACAGTGGAAGTGCTTTATGTAC	58.471	43.478	0	0	0	2.9	1.52941	0	0	1.82848	0
Contig25000	AG	2	18	9	220	24999	32223	0	52,22	GTCCACAGTAATGAGAGATGGC	59.297	50	0	0	0	4.4	0.296995	250,22	AGCCAGAACAGAAATTAGGTGG	59.082	45.455	0	0	0	4.61	0.082041	6.7	6.7	0.379036	0
Contig25001	AC	2	20	10	188	25000	32224	0	79,22	GAAGACAATGACAAACCACTGC	59.116	45.455	0	0	0	4.4	0.116366	245,22	CATGCATATGGGAGTTTGCTTG	59.042	45.455	0	0	0	4.01	0.041913	2.6	2.6	0.158279	0
Contig25007	AG	2	19	4	422	25006	32233	0	2,24	GGACAGATACTTCTCTATGGATGC	59.05	45.833	0	0	0	3.91	2.04997	402,22	TTAGCATGCAAGGAGTACAGAG	58.635	45.455	0	7.61	0	3.35	0.365331	4.61	0	2.4153	0
Contig25020	AG	2	29	2	186	25019	32248	0	8,23	CTAAATTCATTGCTGGGTGACTG	58.769	43.478	0	0	0	3.51	1.2306	172,22	TGGAGCCCTTCTGATTTATTGG	58.875	45.455	0	0	0	3.16	0.125118	0	0	1.35571	0
Contig25027	AC	2	27	31	226	25026	32259	0	25,19	CCAAACCAGAGTGTCACCC	58.73	57.895	0	0	0	4.61	3.27044	229,22	GATAATGTGGACTCCGATGGAC	59.103	50	0	0	0	4.02	0.103275	8.93	3.36	3.37372	0
Contig25036	AC	2	12	20	173	25035	32272	0	38,19	CAGGGCATGTTTCCAGAGG	58.876	57.895	0	0	0	3.69	3.12426	189,22	TTCTAGCATTTCACAGTAGGGC	58.893	45.455	0	0	0	5.19	0.107317	0	0	3.23158	0
Contig25047	AG	2	25	7	303	25046	32285	0	26,22	CCATCCATTCCTTCCCTACAAC	59.216	50	0	0	0	3.32	0.215776	307,22	CTGGGTTGAGAAATATCCGGTG	59.555	50	0	0	0	4.94	0.555381	0	0	0.771157	0
Contig25056	AC	2	11	31	296	25055	32292	0	1,22	ACCTTGATTCCATGTACCCTTG	58.809	45.455	0	0	0	3.61	0.191475	275,22	CAAAGGATCCAAAGTTCACACG	58.859	45.455	0	0	0	4.49	0.14067	0	0	0.332145	0
Contig25065	AG	2	24	10	263	25064	32304	0	14,22	TTGTTCAGTGCTAGTTTACATC	55.191	36.364	0	0	0	3.06	3.80934	255,22	TCCCAAGGATATGCATGTTGTC	59.216	45.455	0.64	6.52	0	3.18	0.216351	0	0	4.02569	0
Contig25067	AG	2	16	2	190	25066	32306	0	15,20	TGCACCATAGCCCTCTTCAG	60.224	55	0	0	0	3.02	3.22375	183,22	CTTTGTTGGTCTTAAAGGTGCC	58.779	45.455	0	0	0	5.01	0.220771	4.24	8.25	3.44452	0
Contig25090	AG	2	19	15	192	25089	32336	0	101,22	TTTGGGTGACTCTGTAAACCTG	58.954	45.455	0	0	0	4	0.046198	271,22	GATGAGAGGAGATCAAGAACGG	58.78	50	0	0	0	4.44	0.219952	0	0	0.266149	0
Contig25107	AG	2	17	15	246	25106	32355	0	83,23	TGGCTTGACAGGTTACTACTAAG	58.369	43.478	0	0	0	2.18	1.63117	307,22	TTAGAATTGCACCAACCTCCTC	59.085	45.455	0	0	0	3.71	0.084659	0	0	1.71583	0
Contig25123	AC	2	10	5	174	25122	32376	0	171,22	TACGGCTCTGTTACACAATGAC	59.173	45.455	0	0	0	3.06	0.17272	323,22	TTCTACAGATGTTACACAGAGC	56.354	40.909	0	0	0	4.09	2.64568	14.01	14.01	2.8184	0
Contig25135	AC	2	16	15	175	25134	32391	0	13,22	CCTCACTCAGCAAGCATAGATG	59.624	50	0	0	0	2.9	0.624365	166,22	TGTCCCTGATATCTCCAGGAAG	59.202	50	0	0	0	3.46	0.201761	0	0	0.826126	0
Contig25145	AC	2	11	45	164	25144	32400	0	121,22	TAGGCCTCAGTTAACAGTAGGG	59.407	50	5.35	11.69	0	3.53	0.407158	262,23	TCTTAGTGTCATAAAGGCTGGTG	58.939	43.478	0	0	0	4.17	1.06144	0	0	1.4686	0
Contig25151	AC	2	7	6	298	25150	32404	0	0,22	AACAGCTCAATTGTAGCACAGC	60.53	45.455	5.86	13.58	0	4.4	1.52973	278,20	GCCACCAATGCAGCTAATGG	60.648	55	5.74	5.74	0	3.16	3.64783	2.74	0	5.17755	0
Contig25162	AC	2	9	6	186	25161	32417	0	99,22	AAAGTGCTGTTGACTCTGGTAC	59.294	45.455	0	0	0	3.34	0.293873	263,22	GTTGAAATAGAACTACGCTGCG	58.821	45.455	18.94	18.94	0	5.18	0.178613	0	0	0.472486	0
Contig25171	AC	2	13	15	159	25170	32427	0	72,22	AGGCTTTATGGTTCTGGAGATG	58.612	45.455	0	0	0	2.9	0.387562	207,24	TGATAACACAATTAAGGAGAGAGG	56.717	37.5	0	0	0	3.69	4.28259	0	0	4.67016	0
Contig25172	AC	2	17	16	194	25171	32428	0	47,22	TTGGAAGTGCAGATGTGGATAC	59.157	45.455	0	0	0	2.24	0.156596	219,22	TTTCTGAGCTTGAAGGATCCAG	58.822	45.455	0	12.74	0	3.86	0.178412	0	0	0.335007	0
Contig25185	AC	2	14	5	194	25184	32447	0	65,22	ATCCCACCCTAAATGCCATAAG	58.664	45.455	0	0	0	1.73	0.335946	237,22	AGGCTTTAAAGGTGCTATCAGG	58.882	45.455	0	13.27	0	3.86	0.118094	7.2	2.44	0.45404	0
Contig25204	AG	2	16	30	199	25203	32471	0	1,22	ACAGCAGCTAGAATTGACAATG	57.797	40.909	0	0	0	2.82	1.20253	176,24	TCTAAATTAATATGAACCAAGGGC	55.733	33.333	0	0	0	5.19	5.26731	0	0	6.46984	0
Contig25211	AG	2	16	15	324	25210	32482	0	2,22	CCACTCCTTACCACTATAACGC	59.041	50	0	0	0	4.84	0.041248	304,22	CAGAGCTGGGATCAAATCAATG	58.188	45.455	0	0	0	2.82	0.811802	0	0	0.85305	0
Contig25221	AG	2	19	6	153	25220	32496	0	61,22	AGGAGAGACAGAGATAGGTTCC	58.601	50	0	0	0	3.62	0.398919	192,22	ATGTGTCATTCCTTGTCTGTCC	59.089	45.455	0	0	0	4.02	0.088563	0	10.07	0.487482	0
Contig25226	AC	2	9	11	163	25225	32501	0	54,22	GTAGAGTAGCAGTGTGAACGTG	59.507	50	0	0	0	4.49	0.507399	197,20	GCTCTTTGGCTGAAGTTGAG	57.756	50	0	0.32	0	3.02	3.24413	0	0	3.75153	0
Contig25249	AC	2	10	25	158	25248	32530	0	123,22	CAACCATAATAGCAGCCTTTGG	58.447	45.455	1.61	1.61	0	3.28	0.552673	262,19	CTTCCTTCTGGCCAGTGTG	58.81	57.895	7.43	14.26	0	3.82	3.19002	0	0	3.7427	0
Contig25251	AC	2	12	3	325	25250	32533	0	43,22	TGATGCAAACTTGTAACACTGC	58.788	40.909	0	0	0	4.4	0.211808	346,22	TGACAGAGCCATTCACAAGTAG	58.833	45.455	0	0	0	2.57	0.167183	0	0	0.378991	0
Contig25254	AC	2	7	31	197	25253	32536	0	35,22	AGCCTCACCTCGATAATAAAGC	58.767	45.455	0	0	0	3.51	0.233181	213,19	GCTTGGGAGGTGTCATGTG	59.187	57.895	0	0	0	3.21	3.18722	4.74	4.74	3.4204	0
Contig25261	AC	2	12	8	205	25260	32544	0	12,22	TGTGTGCTAATTTAGATTGTGC	56.118	36.364	0	0	0	4.57	2.88219	193,24	CTGGACGTAGATCAGTATGTAAAC	57.463	41.667	0	0	0	2.01	3.53662	0	0	6.41881	0
Contig25263	AC	2	28	7	162	25262	32546	0	91,22	TCATTCTCAGTGACAAGTCTGC	59.101	45.455	0	0	0	4.26	0.101378	231,22	TTTCAATGCAGCTGGGAATAAG	58.04	40.909	0	0	0	1.73	0.960051	0	0	1.06143	0
Contig25268	AC	2	6	10	235	25267	32550	0	38,21	TGAATCCCACGTGTCAATGAC	59.332	47.619	2.31	2.31	0	3.06	1.33232	251,22	GGAATGCAACGAGAATTCACTC	58.737	45.455	0	1.6	0	3.51	0.263414	0	0.04	1.59573	0
Contig25275	AC	2	14	8	187	25274	32558	0	83,21	AAAGTGCCCATTGGAAAGAGG	59.521	47.619	0	0	0	3.69	1.52136	248,22	TGCATCTTCTCCCGATAAACAC	59.229	45.455	0	0	0	3.32	0.229396	0	0	1.75076	0
Contig25280	AG	2	17	7	214	25279	32564	0	16,22	ATGTGAGTGGAGCCAAGTTAAG	59.089	45.455	0	0	0	1.85	0.088563	208,22	GTAAGTGAGGGCGATTCGTAAG	59.632	50	0	0	0	2.34	0.632071	0	0	0.720634	0
Contig25284	AG	2	22	8	172	25283	32572	0	2,21	CACTGAATCTTGAAGGCCCTC	59.396	52.381	0	0	0	4.3	1.39569	152,22	TGGTGTCAGAAGCACAAGTATC	59.098	45.455	0	0	0	2.24	0.097565	0	0	1.49326	0
Contig25285	AC	2	19	9	221	25284	32573	0	1,22	TTATTTATGCTCGCCCATGGAG	59.355	45.455	0	3.81	0	3.86	0.354556	200,22	TTTGTCCATCCATATACCAGGG	58.059	45.455	0	0	0	4.45	0.94126	0	0	1.29581	0
Contig25294	AG	2	26	14	158	25293	32581	0	6,22	CATCAAGCCTACCCTTAAGCAC	59.816	50	0	0	0	4.4	0.816164	142,22	ACTCTCCATGGAATTCACTGTG	58.822	45.455	0	2.95	0	3.66	0.178412	0	0	0.994575	0
Contig25315	AC	2	13	11	229	25314	32608	0	49,20	GAATGCTAATCCCACCCACC	59.069	55	0	0	0	4.61	2.06932	256,22	AAGAGATTTCCAGATCGTGATG	56.738	40.909	0	0	0	3.07	2.26198	0	0	4.3313	0
Contig25329	AC	2	17	13	157	25328	32622	0	67,20	TGGCCCTACAGATCTCTCAC	58.987	55	0	0	0	3.51	2.01344	200,24	ACAAGGCATTCTGAATTATATTGC	56.874	33.333	3.63	7.19	0	3.56	4.12551	0	0	6.13896	0
Contig25330	AC	2	7	12	402	25329	32623	0	3,23	CATCAAGCTTTGGAGGGTATTTC	58.51	43.478	0	0	0	2.17	1.49029	383,22	GTACTACTGTCACATGCACTCC	59.24	50	0	0	0	3.85	0.23991	0	0	1.7302	0
Contig25332	AG	2	10	25	278	25331	32625	0	120,22	CAGATATTTCAAGCACCGTTGG	58.729	45.455	0	0	0	3.77	0.270942	376,22	TTGGGAAATAAGAGAACAGAGC	56.842	40.909	0	0	0	4.09	2.15797	0	0	2.42891	0
Contig25355	AC	2	16	10	283	25354	32655	0	18,22	CTGGAGATAACGGATGCTTTGG	59.883	50	0	0	0	3.28	0.883	279,22	TCCCAAACACCTTATCACATCC	58.812	45.455	0	0	0	3.51	0.188186	8.43	8.43	1.07119	0
Contig25362	AC	2	11	22	265	25361	32665	0	54,22	TAACTTAGCGGTGATCTATGCC	58.508	45.455	0	0	0	4.4	0.491758	297,22	CACACTGCTCACTATTTGTTCC	58.339	45.455	0	0	0	3.62	0.660665	0	0	1.15242	0
Contig25370	AC	2	13	10	207	25369	32671	0	66,22	AAACCCTATGATGAGACAACCC	58.54	45.455	0	0	0	4.11	0.459589	252,21	CCAGTCAGATTCATGAGGTGG	58.845	52.381	0	0	0	4.61	1.15474	0	0	1.61433	0
Contig25390	AC	2	17	10	260	25389	32698	0	89,22	ATGGGAAGTGAGCTGTTAAGAC	58.824	45.455	0	0	0	3.01	0.17599	330,19	AAGCTATTGGAGGGAGGGC	59.539	57.895	0	0	0	5.19	3.53851	0	0	3.7145	0
Contig25391	AG	2	20	12	177	25390	32699	0	117,22	AACAACCAAGACCAATCAGAGG	59.282	45.455	0	0	0	3.69	0.2817	274,20	GTGCAGGGAGATGATAGCAG	58.584	55	0	0	0	4.24	2.41561	0	0	2.69731	0
Contig25397	AC	2	11	17	271	25396	32708	0	74,22	AGAAATCAGAAGAACCACATTG	55.405	36.364	0	0	0	2.82	3.59451	325,20	AACCAAGCTATTCCTTCGGC	59.005	50	0	0	0	5.54	2.00508	0	0	5.59959	0
Contig25413	AG	2	26	8	235	25412	32729	0	99,22	AGATTCAAGTCCCAGTTTAGGC	58.816	45.455	0	0	0	3.93	0.184096	312,22	GTTGCCACATCTCTAGAGGAAG	58.969	50	0	0	0	3.46	0.031056	0	0	0.215152	0
Contig25415	AG	2	20	4	194	25414	32732	0	69,22	AACCTCTGAGAAATTGTGTGGG	59.282	45.455	0	0	0	4.61	0.2817	241,22	AATAACAACAACAAATGCCGGG	59.101	40.909	0	0	0	5.73	0.100745	0	0	0.382445	0
Contig25426	AC	2	14	18	150	25425	32747	0	69,22	AACACCTTTGGCTGACAGAAAC	60.338	45.455	0	0	0	2.78	1.33757	196,23	TTAAGAGATAAATGCCTGCTGAG	57.175	39.13	0	0	0	3.35	2.82525	0	0	4.16282	0
Contig25428	AG	2	28	4	179	25427	32749	0	93,22	GAAGGGAAGTTCTCTCAGTCAG	58.574	50	0	0	0	3.51	0.425789	250,22	GCCTACAGTCCCTATTCTATGC	58.569	50	0	0	0	3.14	0.431484	0	0	0.857273	0
Contig25432	AG	2	25	9	163	25431	32754	0	56,22	TCACTATCCCACATCGTATTGC	58.771	45.455	0	0	0	3.56	0.22902	197,22	GTATGGGTCAAGAAACAGGAGG	59.156	50	0	0	0	4.3	0.155988	0	0	0.385008	0
Contig25446	AC	2	8	18	215	25445	32773	0	65,22	TGCTCCCAGTCTCTTAACTTTG	58.759	45.455	0	0	0	2.77	0.240732	258,22	TTGTTGGTTGCATGCACTATAC	58.323	40.909	6.78	9.25	0	1.47	0.676835	0	0	0.917567	0
Contig25447	AC	2	15	6	270	25446	32774	0	50,22	CCACCATATTGTTTGCCATGTC	58.973	45.455	0	0	0	3.06	0.026798	298,22	CTGATTCCCATTCAACAGAAGG	57.783	45.455	0	0	0	3.46	1.2166	0	0	1.2434	0
Contig25448	AG	2	20	5	165	25447	32775	0	21,22	AATGGGAAGAAAGAGTGCAAGG	59.612	45.455	0	0	0	3.61	0.612394	164,22	ATACGGCTCCACTTCTTCCTAC	60.076	50	0	0	0	3.18	1.07567	5.68	14.68	1.68806	0
Contig25464	AG	2	17	5	273	25463	32791	0	32,22	GGTCAGCCCTAGATCATACTTG	58.5	50	0	0	0	3.16	0.499676	285,20	GGGTATGCTTAGTGTTGGCC	59.366	55	0	0	0	5.36	2.36568	0	3.47	2.86536	0
Contig25469	AC	2	7	17	168	25468	32797	0	120,22	GATCTCCTGGGTCTTCTAGTCC	59.546	54.545	0	0	0	3.85	0.545658	267,21	AAACAGCACCAACTCTGTGTG	60.011	47.619	0	0	0	3.82	2.01106	0	0	2.55672	0
Contig25469	AC	2	7	17	172	25468	32798	0	120,22	GATCTCCTGGGTCTTCTAGTCC	59.546	54.545	0	0	0	3.85	0.545658	273,19	CTCCAAACAGCACCAACTC	57.188	52.632	0	0	0	3.01	4.8122	0	0	5.35786	0
Contig25483	AG	2	16	33	159	25482	32815	0	153,23	TGGAGATCTGAGCAAGTAATAGC	58.562	43.478	0	0	0	2.97	1.43805	290,22	ACCAGCCAAGAATAAACTCTCC	58.816	45.455	0	0	0	3.71	0.184096	2.61	1.43	1.62214	0
Contig25510	AG	2	20	4	263	25509	32850	0	104,22	AGGAGAATATACTGCCCTCTGG	59.268	50	0	0	0	3.86	0.268085	345,22	GCTGGATAGACACTTATCCTGG	58.5	50	3.09	8.1	0	4.45	0.499676	0	0	0.76776	0
Contig25513	AG	2	25	7	157	25512	32853	0	57,22	ATCCATAACCTGCCTTTCTCAG	58.612	45.455	0	0	0	3.35	0.387562	192,22	CTCCTTCTAATCCCTGCACAAC	59.489	50	0	0	0	3.32	0.488728	0	0	0.87629	0
Contig25518	AG	2	17	11	277	25517	32859	0	4,20	CTCTGAGCAGTGATTGGCAG	59.376	55	0	0	0	4.85	2.37555	259,22	CTTCCTTGTATTTCATCGCCTG	58.208	45.455	0	0	0	4.85	0.79212	0	0	3.16767	0
Contig25526	AG	2	7	10	189	25525	32868	0	5,22	GTTTGAGTCCATTGTTTCCCTG	58.515	45.455	0	0	0	4.45	0.484891	172,22	ACTACAACACTACAACGGAACC	59.037	45.455	0	0	0	3.62	0.03724	0	0	0.522131	0
Contig25535	AC	2	8	17	162	25534	32878	0	14,23	AGACACACCCATTTCATACTTCC	59.186	43.478	0	0	0	3.46	1.18558	153,23	GATTTGATAATGGGATGTCTGCC	58.382	43.478	0	0	0	4.85	1.61786	15.04	19.99	2.80344	0
Contig25540	AG	2	17	13	325	25539	32883	0	99,22	CTATTGACCATGTGCTCACCTG	59.818	50	0	0	0	4	0.817664	402,22	CTTGTTTGAAATGGCAGAGGTC	58.849	45.455	0	0	0	3.85	0.15146	0	1.09	0.969124	0
Contig25547	AC	2	15	8	166	25546	32891	0	92,22	TTCTGCTGTACATGCATCGTAG	59.305	45.455	4.54	12.98	0	3.51	0.304704	236,22	TTCTCATGCTCCCTGTTCCTTC	60.802	50	0	0	0	3.46	1.80225	0	0	2.10695	0
Contig25556	AG	2	19	3	386	25555	32903	0	49,22	TGGAAGCATTGATCCCAGAATC	59.214	45.455	0	0	0	2.52	0.214046	414,21	AGAAATGAAGCAGCACAGAGG	59.326	47.619	0	0	0	3.69	1.32603	0	0	1.54008	0
Contig25557	AG	2	9	13	172	25556	32905	0	73,22	CACACACACCGTTTAACAATCC	59.121	45.455	0	0	0	3.01	0.12127	223,22	GAGGGTTGTTTAAATTGGCACC	59.1	45.455	0	0	0	5.01	0.10011	5.39	5.39	0.221381	0
Contig25558	AC	2	7	16	209	25557	32906	0	41,22	GGAAGAGAGTGAGATGGCTAAC	58.707	50	0	0	0	2.34	0.293138	228,22	CATTCTGTACTTTCATGCCAGC	58.726	45.455	0	0	0	4.85	0.274313	0	0	0.567451	0
Contig25569	AC	2	15	13	291	25568	32921	0	13,22	TTGGAGGACATTCATTCATGGG	59.142	45.455	0	0	0	4	0.142448	283,21	AGAGTTGCAGGTACCATGTTG	58.979	47.619	0.4	9.91	0	3.33	1.0205	1.26	1.26	1.16295	0
Contig25572	AG	2	14	17	349	25571	32926	0	28,22	ACCATCCCTTAACTTTAGCTGG	58.54	45.455	0	0	0	4.85	0.459589	355,22	CTCACAAAGCTCCTCTCTCATG	59.234	50	0	0	0	3.07	0.233852	0	0	0.693441	0
Contig25588	AG	2	24	6	182	25587	32946	0	90,22	TGTCCACACTGAATCTTGAAGG	59.024	45.455	0	0	0	3.46	0.023676	250,22	TGGTGTCAGAAGCACAAGTATC	59.098	45.455	0	0	0	2.24	0.097565	0	0	0.121242	0
Contig25595	AG	2	22	13	193	25594	32954	0	70,20	TTTGGCAAAGTCCGTTTCCC	60.009	50	0	8.7	0	3.97	3.00884	242,21	GGGACCATGGCTTTAGAAGTG	59.393	52.381	0	5.78	0	3.16	1.39278	0.57	0.57	4.40162	0
Contig25603	AC	2	16	12	238	25602	32966	0	11,22	ACAGCTGATCTCTAGACTGGAG	59.216	50	4.88	20.13	0	3.86	0.216351	227,22	TTGTTGGTCTTAAAGGTGCCAC	60.076	45.455	0	0	0	5.01	1.07605	0	0	1.2924	0
Contig25607	AC	2	8	12	267	25606	32971	0	21,24	ACACTGAACTCTATTATCAAACAC	55.677	33.333	0	0	0	3.32	5.32343	266,22	AATTCTACAAACCACCTTCATG	55.388	36.364	0	0	0	3.07	3.61154	0	0	8.93497	0
Contig25609	AG	2	18	13	223	25608	32973	0	0,21	CTGTACACTGCTCCTCACAAG	59.068	52.381	0	0	0	3.16	1.06789	201,22	TTTAACGTCTCCTCCTTGTCTG	58.508	45.455	0	0	0	3.51	0.491758	0	0	1.55964	0
Contig25614	AG	2	24	7	243	25613	32977	0	7,22	CAGGGCATATAAAGGTACAGGG	58.751	50	0	0	0	4.45	0.249218	227,23	CATTTGCTTCTTCACATCTCTCC	58.525	43.478	0	0	0	3.71	1.47534	0	0	1.72456	0
Contig25622	AC	2	12	22	270	25621	32989	0	23,22	TTGCCATATTAGAGTCCACTGC	58.958	45.455	0	0	0	4.4	0.041833	270,23	AGCCAGAGGAGATATTAGTAGGG	58.846	47.826	0	0	0	3.53	1.15386	0	0	1.1957	0
Contig25623	AC	2	9	8	270	25622	32990	0	113,22	GAGAGAAGGAAGGAAGAGCATC	58.703	50	0	0	0	3.91	0.296613	361,22	CCTCTCATTGCAGGGTTAGAAG	59.225	50	0	0	0	2.85	0.224899	0	0	0.521512	0
Contig25626	AC	2	11	29	173	25625	32993	0	48,22	CTACCAGCAGCTATGACACTTC	59.302	50	0	0	0	3.01	0.302149	199,22	ATTGCCATTTACAGTCAAGTGC	58.58	40.909	0	0	0	4.4	0.420133	0	1.97	0.722283	0
Contig25640	AG	2	16	4	242	25639	33015	0	96,22	TATTTGTAACCTGCCTCTTCCC	58.544	45.455	0	0	0	3.97	0.455655	316,22	CAATCACAATCCATCCAGCATG	58.779	45.455	0	0	0	4.06	0.220771	0	0	0.676426	0
Contig25643	AC	2	18	5	221	25642	33018	0	88,22	AAGCAATTGGGAGAGGTTACTG	59.082	45.455	0	4.77	0	2.74	0.082041	287,22	ATCTCCCACTTCCAATGAACTG	58.813	45.455	0	0	0	3.16	0.186547	7.99	4.78	0.268588	0
Contig25648	AG	2	11	10	150	25647	33023	0	103,22	GTTTGCTGACTGGATTTGCTAC	58.923	45.455	0	0	0	3.58	0.077484	233,20	TGGACAGCATGCATTTCAGG	59.579	50	0	13.49	0	3.86	2.57851	0	0	2.656	0
Contig25649	AG	2	16	20	203	25648	33024	0	47,23	ACCTTTAATGGCATTCACTGTAC	57.87	39.13	0	3.76	0	2.9	2.13021	228,22	ATGCATCGCCATATGAACAAAC	58.785	40.909	0	0	0	2.93	0.215054	0	0	2.34526	0
Contig25667	AC	2	7	29	195	25666	33046	0	81,22	ATGGCTTGATCTTTCCCTCATC	58.945	45.455	0	0	0	2.92	0.055021	254,22	TGTTGTCAGGTTTAGTCAGTCC	58.697	45.455	0	0	0	3.85	0.302734	0	0	0.357755	0
Contig25668	AG	2	23	10	202	25667	33047	0	77,22	CAATTCATTCATTTCCTCCGCC	59.044	45.455	0	0	0	6.13	0.043904	257,22	CGTTATTACACCGATTGCTTGG	58.807	45.455	0	0	0	3.61	0.193432	0	0	0.237336	0
Contig25676	AC	2	14	29	274	25675	33058	0	102,22	TTCTAGAGCCACCAAACTTCTG	58.759	45.455	0	0	0	3.02	0.240732	354,22	TGACTTATCAGATGCCCAACAG	58.89	45.455	0	0	0	3.16	0.109611	0	0	0.350343	0
Contig25677	AC	2	13	21	272	25676	33059	0	26,22	ACCTCCGAAATATCTTGCCTTG	59.221	45.455	0	0	0	3.61	0.221498	276,22	AAGCTAGCAACTTAGAATTCAC	55.24	36.364	0	15.83	0	3.18	3.75965	0	0	3.98115	0
Contig25682	AG	2	20	16	244	25681	33066	0	157,22	AAGGGAATGGTGATTGTAAGCC	59.41	45.455	0	0	0	4.35	0.410406	379,22	CTCCTGTCGTCCAAGTATGATC	58.783	50	0	0	0	2.92	0.216683	0	0	0.627089	0
Contig25698	AG	2	23	9	345	25697	33089	0	47,22	TCATTAGGCATTTCACTCCTCG	58.965	45.455	0	0	0	4.63	0.034627	370,22	TGCCTTGAATGAGTACACAGAC	59.098	45.455	0	0	0	3.51	0.097565	5.12	4.94	0.132193	0
Contig25718	AG	2	17	7	175	25717	33118	0	98,22	AGTCTCTCGTACCTAGTTCTGG	58.891	50	0	0	0	3.86	0.108845	251,22	TGGCATTAATACGAGAACCCTG	58.961	45.455	0	0	0	4.45	0.038941	0	6.52	0.147786	0
Contig25732	AG	2	16	37	307	25731	33138	0	34,22	TTATTCTTTCCTGTCGCCTGAG	58.9	45.455	0	0	0	3.35	0.099727	319,22	CAAGGGCAGACAGTATTACTCC	58.965	50	0	0	0	3.85	0.035344	0	0	0.135071	0
Contig25737	AC	2	20	15	166	25736	33143	0	27,22	TTAAACCCATCTTCCTGCTGTG	59.35	45.455	0	0	0	3.66	0.349635	171,22	GACTGGGATGAATTCTGGACTG	59.225	50	0	0	0	3.51	0.224899	0	0	0.574534	0
Contig25745	AC	2	15	7	158	25744	33153	0	78,22	GTGGGCACTATATTCTGTAGCC	59.097	50	3.69	3.69	0	3.93	0.096927	214,22	TTACTCAGAAATCCCACCAACG	59.094	45.455	0	0	0	4.1	0.093726	7.87	7.35	0.190653	0
Contig25772	AG	2	11	9	213	25771	33191	0	42,22	CCAGGGAGGGCATTAGTATTTC	59.016	50	0	0	0	2.17	0.016078	233,22	TGGCCATAAGATCTGAGTTAGC	58.426	45.455	0	4.55	0	3.09	0.574323	0	0	0.590401	0
Contig25778	AG	2	20	17	168	25777	33197	0	58,23	ACTGACCTTATTCTCACAATTGC	57.878	39.13	0	1.89	0	3.56	2.12236	205,21	AAATGCACCCAAACCCTGAAC	60.353	47.619	0	0	0	3.18	2.35292	0	0	4.47528	0
Contig25784	AG	2	15	23	224	25783	33206	0	65,22	TTTAACAGGGCAAGCATTCTAG	57.446	40.909	0	0	0	2.43	1.55435	267,22	TGGAATAGTTTGCTTCCTCAGG	58.817	45.455	0	0	0	3.86	0.183281	0	2.64	1.73763	0
Contig25793	AC	2	21	4	269	25792	33219	0	2,21	CTTCCCTTGTTAGCAGTCCTG	59.054	52.381	0	0	0	3.86	1.05418	249,22	TAGAGGCCCTTTGACTTAATGC	58.885	45.455	0	0	0	3.56	0.114997	0	0	1.16918	0
Contig25805	AC	2	25	17	205	25804	33236	0	0,23	GACAAAGCTGAATTAGATGGAGC	58.589	43.478	0	0	0	4.7	1.41092	183,22	TTAGTCAGTCACCTCTCTTCCC	59.344	50	0	0	0	3.97	0.343652	0	0	1.75458	0
Contig25822	AG	2	21	9	163	25821	33257	0	246,22	CAATGCATGTTGTAAGAGAGCG	59.063	45.455	0	0	0	5.03	0.063438	386,23	TCCTACTCCTATTGCATTGTTCG	59.072	43.478	0	0	0	3.95	1.07249	11.69	7.67	1.13593	0
Contig25836	AC	2	19	8	338	25835	33274	0	45,22	AAGGTATGGGTACTGCTTTCTG	58.55	45.455	0	0	0	3.02	0.449788	361,22	ACCACAAGCCGTATTAGAAAGC	59.752	45.455	0	0	0	3.51	0.752125	11.79	11.79	1.20191	0
Contig25857	AC	2	17	14	312	25856	33303	0	169,22	CTTACATGACAGTACTGAGGGC	58.972	50	4.78	15.47	0	5.19	0.028214	459,22	ATACATTCAGAGGTGGTTTGCC	59.415	45.455	0	0	0	4.52	0.414999	0	0	0.443213	0
Contig25862	AC	2	16	5	204	25861	33310	0	51,22	TTCATTCTGCGCCTCAATGTTC	60.593	45.455	0	13.69	0	3.18	1.59345	233,22	ATAGAAGAAACAGTGGCCATGG	59.148	45.455	8.1	12.94	0	3.66	0.14803	0	0	1.74148	0
Contig25869	AC	2	18	6	306	25868	33320	0	0,22	AACCGTTCTTTCTTGAGGACAG	59.294	45.455	0	0	0	3.51	0.293873	284,22	GGTGAGTATTTGGAAGGGAGAC	58.892	50	0	0	0	3.36	0.108081	0	0	0.401954	0
Contig25870	AC	2	16	11	154	25869	33321	0	128,22	GTCGTTGGGTAGTTACTTCAGG	59.172	50	0	0	0	3.86	0.172132	264,18	CTTCTCCTTGCTGCTCCC	58.11	61.111	0	0	0	4.3	4.88971	0	0	5.06184	0
Contig25904	AG	2	21	5	341	25903	33365	0	100,22	CATTCGTCCATCTGTCTCCATC	59.367	50	0	0	0	3.51	0.366608	419,22	GTTTCTATGACACCCGGAGTAC	58.977	50	0	0	0	2.73	0.023272	0	0	0.38988	0
Contig25906	AC	2	16	16	360	25905	33368	0	10,22	TTTCATCTACTGCACTCCCTTC	58.56	45.455	0	0	0	3.46	0.440103	348,22	CTTCTGACTTATGGTGACCCTG	58.897	50	0	0	0	4.45	0.102752	0	0	0.542855	0
Contig25908	AG	2	23	9	197	25907	33371	0	99,22	GTGCAATAAATCTGTTCCCTGC	58.98	45.455	0	0	0	4.85	0.020467	274,22	TGTATGTTCTCCGTATCGAAGC	58.79	45.455	0	0	0	3.86	0.210191	0	0	0.230657	0
Contig25921	AG	2	17	24	208	25920	33388	0	32,22	TCCCAGTGAATAACCCTATACC	57.179	45.455	0	0	0	2.73	1.82093	218,22	AGCTATGCTCAAAGACAGACAG	58.902	45.455	0	0	23.47	3.51	0.09822	0	0	1.91915	0
Contig25922	AC	2	12	4	150	25921	33389	0	88,20	CAAGTCAAGGCTGTGGTGAG	59.515	55	0	0	0	3.51	2.51519	216,22	AAACTTCCAGAACACCTACCAC	58.953	45.455	0	0	0	4.16	0.046928	0	0	2.56212	0
Contig25923	AG	2	17	18	168	25922	33390	0	63,22	ACCAGTTCTGGATGACTTTGTC	59.023	45.455	0	20.13	0	3.18	0.022989	209,22	ATCTGCAACACCTTCATCTCTC	58.894	45.455	0	0	0	3.2	0.105792	0	0	0.128781	0
Contig25939	AC	2	28	4	196	25938	33415	0	0,18	CTCCCAGGGCCTGTTCAC	60.403	66.667	0	27.11	0	3.18	5.40266	174,22	ATTCAGGGAATTTAAAGCGCCC	60.338	45.455	8.35	8.35	0	6.13	1.33848	0	0	6.74113	0
Contig25955	AC	2	16	20	328	25954	33437	0	51,22	AACAGACAGCGCTTATATTTGG	57.872	40.909	0	0	0	3.28	1.12838	358,21	AAACTGAGTCTTCCACCTGTG	58.564	47.619	0	0	0	3.66	1.43632	0	0	2.5647	0
Contig25956	AG	2	27	13	246	25955	33438	0	83,22	GAGAGGGAAACTGGCTCAAATG	60.011	50	0	0	0	2.32	1.01137	307,22	AACTATGCAGGTCTCAAGTTGG	59.089	45.455	0	0	0	3.77	0.088563	0	0	1.09993	0
Contig25963	AG	2	18	13	168	25962	33447	0	63,24	CCTGTGGAAGTCAATCTGTATTTC	58.336	41.667	0	0	0	2.17	2.6642	208,23	GATATGAGACAAAGAAGGGTGTG	57.701	43.478	0	0	0	3.82	2.29944	0	0	4.96364	0
Contig25971	AC	2	6	8	151	25970	33459	0	71,23	AGAGAGAGAGACTTATTTGTGTG	56.229	39.13	0	0	0	3.82	3.77066	200,22	TAGACACTGGAATTGAAGACGG	58.573	45.455	0	0	0	4.79	0.426735	0	0	4.19739	0
Contig25995	AC	2	14	9	186	25994	33489	0	116,22	CTTGAGATGGGTTGACTCTGTC	59.166	50	0	0	0	3.51	0.165617	282,20	AGGATGGTTATGCTTGCAAC	57.131	45	0	0	23.33	4.17	3.86864	0	0	4.03425	0
Contig26030	AC	2	8	19	252	26029	33538	0	24,18	TTCCACCTCCTGCAGCAG	60.004	61.111	12.2	12.2	0	4.24	5.004	254,22	CACTTGTCTTGGATGCTTTAGG	58.064	45.455	0	0	0	2.69	0.936248	0	0	5.94025	0
Contig26032	AG	2	16	9	257	26031	33540	0	3,19	CTTGTTGGGACCTGGCTTC	59.106	57.895	0	0	0	3.86	3.10557	238,22	AATGCAAGATCTGGAACTGGAG	59.152	45.455	0	0	0	3.86	0.151719	0	0	3.25729	0
Contig26037	AG	2	19	14	347	26036	33546	0	82,22	TGTAAGGATGACACTACAAGGC	58.564	45.455	0	0	0	4.35	0.436261	407,22	AGCTGGACACTTACTACTCCAG	59.679	50	0	0	0	3.86	0.678997	0	0	1.11526	0
Contig26053	AC	2	9	17	187	26052	33568	0	135,22	CAAGGTCAGTAGTATACCGTGC	59.048	50	0	0	0	5.34	0.047865	301,21	TGGGTAGGCTGGATATGAGAG	58.884	52.381	0	0	0	3.2	1.11616	0	0	1.16403	0
Contig26090	AC	2	11	28	205	26089	33620	0	79,22	TATGGAAACGGTGTTACAGGAC	58.834	45.455	0	0	0	3.85	0.166388	260,24	ACAGGCTATAAATAACGTGTACAG	57.376	37.5	0	0	23.3	2.74	3.62395	0	0	3.79034	0
Contig26092	AG	2	22	6	182	26091	33622	0	67,22	AATTTCGTGGCATCATTCTTGG	58.645	40.909	0	0	0	3.61	0.355351	227,22	GTTGCAGTTCTACATGTGAAGC	58.93	45.455	7.15	7.15	0	3.86	0.070241	0	0	0.425591	0
Contig26094	AC	2	14	14	321	26093	33625	0	104,22	TTCAAAGTTACTAGGGTGCCAC	59.022	45.455	0	0	0	5.01	0.021614	403,22	TATGATGCTGAAGTTCCACAGG	58.89	45.455	0	0	0	4	0.109611	0	0	0.131225	0
Contig26099	AC	2	9	7	245	26098	33630	0	75,22	TGCGCATCCCTAATACACATAC	59.1	45.455	0	10.73	0	2.39	0.10011	298,22	CATGAGATGGGAAGGACAGAAG	58.96	50	0	0	0	2.85	0.040385	0	0	0.140496	0
Contig26101	AC	2	12	26	262	26100	33632	0	8,22	CCTGTTAGCTAGTTCAGAGTGC	59.238	50	0	7.07	0	4.4	0.237716	246,24	ACTTGTCTTGATCTAAATTCTTCC	55.642	33.333	0	0	0	3.46	5.35789	0	0	5.59561	0
Contig26101	AG	2	17	26	254	26100	33633	0	8,22	CCTGTTAGCTAGTTCAGAGTGC	59.238	50	0	7.07	0	4.4	0.237716	238,24	TGATCTAAATTCTTCCTCTGTGTG	57.225	37.5	0	0	0	3.82	3.77469	0	0	4.01241	0
Contig26104	AG	2	28	19	201	26103	33637	0	9,20	AGGCCTGGACTGAATAGCTC	59.642	55	0	0	0	4.09	2.64201	186,24	ACAGTGATATGCATTATGAACCAC	58.144	37.5	0	0	0	4.16	2.85606	0	0	5.49808	0
Contig26124	AC	2	13	10	344	26123	33664	0	13,22	TTCTTACTGACCTTGCTTTCCC	59.019	45.455	0	0	0	3.97	0.018852	335,22	TGGCTTCCAAATCTGAACACTG	59.88	45.455	0	0	0	3.66	0.879636	0	0	0.898489	0
Contig26125	AG	2	24	8	153	26124	33665	0	33,21	TTTGCATTTCGACAGCTGTTG	59.012	42.857	21.34	21.34	0	3.33	1.01206	164,22	CCACTCTGAACATATCCTCTGC	59.034	50	0	0	0	4.26	0.033879	0	0	1.04594	0
Contig26136	AG	2	17	9	241	26135	33679	0	27,21	AAACCCTCATATTTGCAGGAC	56.961	42.857	0	0.1	0	3.85	3.03948	244,24	AAAGCAGTCTAATATCATGTTACC	55.525	33.333	0	0	0	2.85	5.47502	0	0	8.5145	0
Contig26141	AC	2	8	20	211	26140	33683	0	78,21	GTCAGTCCCATAGGTGCTTTG	59.398	52.381	0	0	0	2.77	1.39762	267,22	GTCACCAAAGAAATCAGCTGTG	58.856	45.455	0	0	0	3.66	0.143735	4.35	4.35	1.54136	0
Contig26143	AC	2	15	8	164	26142	33685	0	159,22	AACGTTCTGCTCAAACTTGTTC	58.732	40.909	0	0	0	3.18	0.268424	301,22	TGGTGCAGATAAAGTATGGCTC	58.958	45.455	0	0	0	4.7	0.041833	0	0	0.310257	0
Contig26157	AC	2	22	15	325	26156	33702	0	46,22	TTGTACTTCCAGAACTTCAGGC	59.026	45.455	0	0	0	4.85	0.025731	349,22	TCCCTCCATCCATTTCATTCAC	58.875	45.455	0	0	0	3.18	0.125118	0	0	0.150849	0
Contig26167	AG	2	17	15	174	26166	33715	0	25,22	TTGTCTGGCATCATATGTGTGG	59.485	45.455	0	1.81	0	4.17	0.485447	177,22	TTACTGGGCCCTTAAATTCAGC	59.412	45.455	0	0.59	0	4.26	0.41225	0	0	0.897697	0
Contig26170	AC	2	18	13	193	26169	33719	0	177,22	CCTGTCATTTGGAACTGAGGAG	59.422	50	0	0	0	3.69	0.422235	348,22	CTCTGATCATACTTCCAGGCTG	58.769	50	4.55	4.55	0	4.85	0.230681	0	0	0.652916	0
Contig26171	AC	2	10	7	213	26170	33720	0	44,18	AAAGGAGCGTTCGTACAG	55.426	50	0	0	0	2.74	7.57412	235,22	CATATGGTAAGGGAGCCATTGG	59.348	50	0	0	0	3.16	0.34765	0	0	7.92177	0
Contig26174	AG	2	18	17	152	26173	33723	0	54,22	TCCTCATGGCCAAATAGTGATG	58.949	45.455	0	2.8	0	3.07	0.051329	184,22	TGCTACACTTGAACCACTGAAG	59.294	45.455	0	0	0	3.02	0.294395	0	0	0.345724	0
Contig26175	AG	2	7	11	324	26174	33727	0	1,22	TTTCGTGTGTTTCAGAAGGAGG	59.557	45.455	0	0	0	4.3	0.556851	305,20	CTAGGGTTGCCAGTTCTGTG	58.939	55	0	0	0	3.66	2.0607	0	0	2.61755	0
Contig26178	AG	2	15	16	233	26177	33730	0	73,22	TGATTGTGACCTTATCCATCCC	58.339	45.455	0	0	0	3.85	0.660751	284,22	ATGGAATGGAGGAGGACAAATG	58.872	45.455	0	0	0	2.32	0.128264	5.57	10.92	0.789015	0
Contig26180	AC	2	18	15	265	26179	33734	0	29,22	TTCTCAGTTAGCAGCACAATCC	59.424	45.455	0	0	0	3.01	0.424023	272,22	CACAGATATGATCAGCACTCAC	57.433	45.455	0	0	0	3.51	1.56747	0	0	1.99149	0
Contig26196	AC	2	13	17	289	26195	33758	0	20,22	AGTGATTAAGAGCGGTGGATTC	58.965	45.455	0	0	0	2.52	0.035344	287,22	CATAGACTTCAAGGCCTTCTCC	58.962	50	0	5.62	0	3.71	0.03822	0	0	0.073564	0
Contig26227	AC	2	7	8	307	26226	33797	0	18,19	TGCTGCAGACACTTCTCTC	57.842	52.632	0	11.67	0	3.2	4.15803	303,22	CAGGACACTTTGATGCGATTTG	59.25	45.455	0	0	0	2.32	0.249659	0	0	4.40769	0
Contig26232	AC	2	11	17	166	26231	33804	0	97,22	GTACTCTTCTGGAATCCTTGGC	59.227	50	0	0	0	4.52	0.22659	241,22	AACCACCTCCGAATGTATCTTG	58.893	45.455	0	0	0	3.02	0.107317	0	0	0.333907	0
Contig26258	AC	2	7	5	266	26257	33841	0	48,22	TAGAGAAGGACAGTGTAGTGGG	59.077	50	0	0	0	4.61	0.077429	292,22	TTGCCATCTTTCTTTGTTGCAG	59.038	40.909	0	0	0	4.41	0.03791	0	0	0.115339	0
Contig26259	AG	2	7	8	180	26258	33842	0	1,21	ACAGAAATGATGCAACTGTTG	56.072	38.095	12.35	12.35	0	3.33	3.92783	157,24	CTCATTGAGAAGGGAATATCTCTC	56.924	41.667	0	3.92	0	3.2	4.07638	0	0	8.00421	0
Contig26264	AG	2	20	10	404	26263	33850	0	12,20	GACCTCCATCGCATTTGAGG	59.445	55	4.57	4.57	0	3.86	2.44459	394,22	GGAGGGCTCTATGACATTATGC	59.16	50	0	0	0	3.14	0.15962	0	0	2.60421	0
Contig26273	AC	2	6	14	216	26272	33862	0	67,23	GCAAGGTGTATGATGAGAAATGG	58.581	43.478	0	0	0	3.16	1.41897	261,22	CTGTGTATAAGCTTTCGTGTGC	58.748	45.455	0	0	0	4.57	0.251857	0	0	1.67082	0
Contig26279	AG	2	18	19	267	26278	33869	0	172,22	TAACCTGCTTTGAGTCACTAGC	58.835	45.455	11.82	11.82	0	3.42	0.164801	417,22	TAAGGCAAAGAGAACCATAGCG	59.229	45.455	0	0	0	4.26	0.229396	0	0	0.394198	0
Contig26287	AG	2	25	8	309	26286	33879	0	2,19	CCCAGAGCTCTTCAGACTG	57.607	57.895	0	5.98	0	3.51	4.39252	289,22	TTCTATACCATGGCAGTGCATC	59.024	45.455	0	6.46	0	3.91	0.023676	0	0	4.4162	0
Contig26288	AC	2	8	12	256	26287	33880	0	97,22	TGGTAGAATGAGTTGCTGGTTG	59.355	45.455	0	0	0	3.77	0.354556	331,22	TTCTCCTGATATTGCCTTGTGG	58.883	45.455	0	0	0	4.17	0.117318	0	0	0.471874	0
Contig26297	AG	2	19	4	233	26296	33889	0	71,22	CTAACTGCCAGACAATCCTAGG	58.699	50	0	0	0	3.02	0.30098	282,22	GTGAGATCTTATGGTCAGGCAG	59.034	50	0	0	0	4.85	0.033879	0.88	17.82	0.334859	0
Contig26300	AC	2	16	32	152	26299	33893	0	111,22	AGTGTTTACGTAGCCAAGTTCC	59.362	45.455	0	0	0	3.62	0.36231	241,22	TTAGTATGGTTGAAGCTCTTGG	56.577	40.909	0	0	0	3.61	2.42334	0	0	2.78565	0
Contig26301	AC	2	19	4	252	26300	33894	0	95,22	TTGAGATGCTTTGGGAGTCTTC	59.089	45.455	0	0	0	2.87	0.088563	328,19	TGTGCAGTACCCAGGTGTG	60.308	57.895	0	0	0	3.82	4.30838	0	0	4.39694	0
Contig26307	AC	2	8	20	173	26306	33901	0	47,22	CAAAGCTGTTATCTTGGTCTGC	58.662	45.455	0	0	0	4.26	0.338411	198,22	GTGGCATTCTCCTATTCTCCTG	59.027	50	0	0	0	3.86	0.027097	0	0	0.365508	0
Contig26314	AC	2	11	19	153	26313	33909	0	102,22	GTCATTCACATCACCTACTGCC	59.818	50	0	0	0	4.85	0.818303	235,20	CAGGCTTTACTGCTAGTGTG	56.904	50	0	0	0	3.82	4.09614	0	0	4.91444	0
Contig26334	AG	2	30	10	247	26333	33931	0	54,22	GGCTCCTGAAGATATATGGCTC	58.63	50	0	0	0	4.7	0.36991	279,22	AATAGATTCAGGCACCATGGAG	58.679	45.455	0	0	0	3.86	0.321403	0	0	0.691314	0
Contig26338	AC	2	14	7	197	26337	33934	0	211,22	CTCTAAATTCTCCTCGTTCGGG	59.045	50	0	0	0	5.14	0.045228	388,20	CTTCAAGTATGCCATTTCCC	55.065	45	0	0	0	3.97	5.93525	0	0	5.98048	0
Contig26340	AG	2	23	18	278	26339	33936	0	52,22	CGCTGTGAACATTTACACTCTC	58.427	45.455	0	0	0	3.2	0.573199	307,23	ACATGGCTCTTTGAAATGTACAC	58.386	39.13	0	0	0	2.9	1.61381	0	4.65	2.18701	0
Contig26345	AG	2	18	20	214	26344	33943	0	26,22	TGACGTCAGGCTAAGTATAGAG	57.33	45.455	0	16.04	0	2.43	1.66953	218,22	GTTTAAGCCAACAAACCAGCAC	59.886	45.455	0	0	0	4.4	0.886118	0	0	2.55565	0
Contig26353	AG	2	24	46	238	26352	33951	0	0,21	GACCTCCAGAGTCTCAGGTAG	59.114	57.143	0.21	11.77	0	3.18	1.11435	216,22	TAGTGTGTGCAGGATGAAGTTC	59.098	45.455	0	0	0	3.01	0.097565	0	0	1.21192	0
Contig26362	AG	2	20	15	255	26361	33965	0	8,22	AAATTGGGAGGAAAGTTGACCC	59.54	45.455	0	0	0	4.46	0.540297	241,22	CTAACCACTACACTACACTGGC	58.91	50	0	0	0	4.85	0.089993	0	0	0.63029	0
Contig26377	AG	2	14	6	344	26376	33986	0	11,22	TGTTTATGTGAGTTGTAGCAGC	57.744	40.909	0	0	0	5.25	1.25574	333,22	CTTTCCTTCCCAAACTCTACCC	59.084	50	0	0	0	3.69	0.084006	0	0	1.33975	0
Contig26381	AC	2	14	9	302	26380	33993	0	75,22	AAGACAATGAGTTACAGGCCAG	59.089	45.455	0	0	0	4.85	0.088563	355,22	ATTTGGGAAGATTGAGGATGGG	58.864	45.455	0	0	0	4	0.136196	0	0	0.22476	0
Contig26384	AC	2	7	8	265	26383	33996	0	24,24	GCTTTCTCTCTATCCCATCGTAAG	59.298	45.833	0	0	0	2.34	2.29773	267,22	TTAGCGTCCACCATTCTTAACC	59.161	45.455	0	0	0	2.85	0.160825	0	0	2.45855	0
Contig26391	AC	2	11	8	210	26390	34005	0	23,22	AACATCAGACAACTCTCCCAAG	58.756	45.455	0	0	0	3.61	0.244114	211,22	ATGGGTCATCAGCTACCTCTAG	59.274	50	0	0	0	2.43	0.27358	0	0	0.517694	0
Contig26395	AC	2	13	25	262	26394	34010	0	135,22	TAATCCTCACTGTCTGCTTGTG	58.833	45.455	0	0	0	3.33	0.167183	375,22	CTGACCTTCCTAACCACTACAC	58.572	50	0	0	0	2.9	0.427683	0	0	0.594866	0
Contig26402	AG	2	22	13	152	26401	34020	0	94,22	CACAGATTCCAGGAACAGAGAG	58.902	50	0	0	0	3.2	0.09822	224,22	AGTGCAAACAAACATGGCTTTC	59.559	40.909	0	0	0	2.62	0.559406	0	0	0.657626	0
Contig26405	AC	2	22	3	189	26404	34023	0	4,22	TTGGACTTAGGACTCAACTGTG	58.43	45.455	0	0	0	3.66	0.570158	171,22	AATAGTGTAGGCGATTTGGTCC	58.96	45.455	0	0	0	4.46	0.039662	0	0	0.60982	0
Contig26413	AG	2	16	15	196	26412	34038	0	9,22	TTAATTGTTGTGGATCAGGGCG	60.011	45.455	0	0	0	6.13	1.01126	187,18	CAGCCCTCATCCTGCCAG	60.561	66.667	0	0	0	4.85	5.5605	6.74	0	6.57177	0
Contig26418	AC	2	9	8	278	26417	34043	0	37,22	TTTATGAGGCAAGGTGGTATGG	58.878	45.455	0	0	0	2.74	0.121987	293,22	CCAAGGTGGCAAAGAATGAAAC	59.364	45.455	0	0	0	2.78	0.364225	0	0	0.486212	0
Contig26424	AC	2	13	13	349	26423	34052	0	0,22	CTAACTGGCCATAGACAACTCG	59.304	50	0	0	0	4.18	0.304194	327,22	ATGTTACAGACCAGCTTGACAC	59.359	45.455	0	0	0	3.67	0.358935	0	0	0.66313	0
Contig26425	AC	2	18	5	278	26424	34053	0	77,22	TAGCAAACCACCTGTGTTAGTC	59.028	45.455	0	0	0	2.59	0.02846	333,22	TGGTCTCTCAGCAACACTAAAC	59.033	45.455	0	0	0	2.01	0.032529	0	0	0.060989	0
Contig26426	AG	2	25	5	281	26425	34054	0	48,22	TAATGGGATGATGGATGAGCAC	58.748	45.455	0	0	0	4.4	0.251783	307,22	GCAGAATTGAGCAAGACTTTCC	58.92	45.455	0	0	0	3.13	0.080405	0	0	0.332189	0
Contig26431	AC	2	9	13	243	26430	34060	0	126,22	TCAAAGCGCTAGAAACACCTAC	59.432	45.455	0	6.55	0	3.18	0.431528	347,22	CATCTGTGTGAACAAGAGGGAG	59.427	50	0	0	0	4.3	0.426689	0	0	0.858217	0
Contig26442	AC	2	16	10	228	26441	34074	0	130,23	GGCATAGCATATAAGTTAGCACC	57.956	43.478	0	0	0	5.01	2.04366	336,22	GCTGGATTTACATAGTTGCTGC	58.792	45.455	0	0	0	5.25	0.207772	0	0	2.25143	0
Contig26450	AC	2	19	13	165	26449	34086	0	73,22	AAAGATTGCTGGGTAACTTGGG	59.61	45.455	0	0	0	4.12	0.610348	216,22	CAAATCAATTCCAGGGCTTGTG	59.167	45.455	0	0	0	3.33	0.166808	0	0	0.777156	0
Contig26458	AG	2	20	5	174	26457	34101	0	78,22	CTGAAGTGACTACCTCAAGCAG	59.172	50	0	0	0	4.24	0.171543	231,21	CTCTTGACCACCTCCATACAC	58.506	52.381	0	0	0	2.9	1.49439	0	0	1.66593	0
Contig26463	AC	2	12	14	349	26462	34107	0	15,22	TTTGTTAACTACTCCCACAGCC	59.022	45.455	0	4.38	0	4.85	0.021614	342,22	AACCGGGAATGGAAAGAATCTG	59.415	45.455	0	4.15	0	2.9	0.414999	0	0	0.436613	0
Contig26474	AG	2	16	21	421	26473	34119	0	115,22	GCCCATCCAAGATTACAAATGC	59.037	45.455	0	0	0	3.56	0.03724	514,22	CTCCAGCCCTCAGAAATATTCC	59.02	50	0	0	0	3.01	0.020235	0	0	0.057475	0
Contig26476	AC	2	12	14	320	26475	34122	0	66,22	TTCACAGAGTTTGGAGCTAACC	59.026	45.455	0	0	0	2.85	0.025731	364,22	CTTTGTTGGTCTTAAAGGTGCC	58.779	45.455	0	0	0	5.01	0.220771	0	1.03	0.246502	0
Contig26479	AC	2	11	7	302	26478	34125	0	13,22	GTGCAGTTTGGTATTTAGGTGC	58.918	45.455	0	0	0	5.01	0.081871	293,22	TGTGATGAGACATTGGTGGATC	58.89	45.455	0	0	0	3.36	0.109611	0	0	0.191482	0
Contig26493	AC	2	10	27	161	26492	34143	0	157,22	TCTGACTGCTACTGATGTGAAC	58.579	45.455	0	0	0	3.18	0.421073	298,20	TTTGTTCACTTCGCACCTTG	57.899	45	0	0	0	3.61	3.10124	2.52	2.52	3.52231	0
Contig26500	AC	2	10	9	198	26499	34152	0	46,22	ACACATACCCAGCTCTTTCAAC	59.354	45.455	0	0	0	3.18	0.354066	225,19	TTTCCCTTGACCAGACTCC	57.008	52.632	0	0	0	3.85	4.99184	0	0	5.3459	0
Contig26538	AC	2	16	11	262	26537	34206	0	61,22	TGAGTTGTCCATCTCTGAAAGG	58.491	45.455	0	3.27	0	3.11	0.508673	300,23	ACTTGAAATTCATAAGCAGAAGG	55.978	34.783	0	0	0	3.46	4.02197	0	0	4.53064	0
Contig26542	AC	2	8	5	215	26541	34211	0	180,22	ATTGTGTCTCCAGAATCTGCTG	59.158	45.455	0	0	21.82	4.41	0.157808	373,22	GGTCTAATCACATGGGCACTTG	60.077	50	0	0	0	3.16	1.07681	0	0	1.23461	0
Contig26546	AG	2	16	21	188	26545	34218	0	261,23	CCCATAAGAGCTATTCCACTCTG	58.877	47.826	0	0	0	3.35	1.12278	427,22	CAGTTGCTTGACACTGTTCAAG	59.057	45.455	15.32	15.32	0	3.02	0.057002	0	0	1.17978	0
Contig26550	AC	2	9	9	162	26549	34223	0	217,22	CCAGATACAGGTTGGGAAACTC	59.156	50	0	0	0	3.01	0.155988	357,22	CCCAGAATTACAGCTCATCTCG	59.367	50	0	0	0	4.04	0.366608	0	0	0.522596	0
Contig26556	AC	2	13	21	198	26555	34231	0	17,22	AAGTTGTCAAATGTAGGTGTAC	55.097	36.364	0	0	0	2.9	3.90332	193,22	TGCTGAGCTGGTTAAATTTCTG	57.988	40.909	0	2.6	0	3.02	1.01231	0	0	4.91563	0
Contig26558	AG	2	17	14	150	26557	34233	0	20,22	GAAGGAATTGATGCTGGAAAGC	58.977	45.455	0	0	0	3.51	0.023272	148,22	CAAACCACTCCTTCCTGATTTG	58.25	45.455	0	0	0	2.32	0.750459	0	0	0.773731	0
Contig26562	AC	2	8	10	194	26561	34237	0	14,22	ATACCAAACTGTGTCACCCATC	59.085	45.455	0	0	0	3.51	0.084659	186,22	TGTGAACAGACAATGCTCTTTC	57.936	40.909	0	0	0	2.62	1.06395	1.83	0	1.14861	0
Contig26568	AG	2	20	32	187	26567	34244	0	18,22	ACAGAAGCAAGAAGGGTGTATG	59.089	45.455	0	0	0	2.39	0.088563	183,22	TTCTTCGCAGGATGTAGAATGG	58.965	45.455	0	0	0	3.16	0.034627	0	0	0.12319	0
Contig26573	AG	2	17	7	218	26572	34248	0	37,22	TATTTCAGCAGTACCTCCACAG	58.296	45.455	0	0	0	3.66	0.704425	233,22	AGGCAAGAGATATTCAGTGGTG	58.622	45.455	0	0	0	4.17	0.378222	0	0	1.08265	0
Contig26580	AC	2	9	24	204	26579	34257	0	188,22	AATTGCAATTATCGCTCAGCTG	58.79	40.909	4.24	18.08	0	4.24	0.210191	370,22	TTCTGAGACTGGACTTGCATTC	59.095	45.455	0	0	0	2.67	0.095009	7.47	3.6	0.305199	0
Contig26593	AC	2	18	19	150	26592	34273	0	59,22	TGATACTTAATGGCTGGCAGTG	59.222	45.455	0	1.29	0	3.66	0.222067	187,22	ATCTGACATCTGCCTCTGAGAG	59.811	50	0	0	0	3.2	0.811366	0	0	1.03343	0
Contig26619	AG	2	11	5	372	26618	34305	0	8,22	AATGTGCTACAGTCCAACTCTC	58.832	45.455	0	0	0	3.2	0.167979	358,22	CAGTCAGAGTAGTTCAGCAGTG	59.177	50	0	0	0	3.66	0.177401	0	0	0.34538	0
Contig26624	AG	2	18	9	241	26623	34311	0	139,22	TAAGCGGACTCCTATTGAAAGC	58.968	45.455	0	0	0	3.51	0.032482	358,22	TTGATTCCCACGAACGTCTATG	59.237	45.455	0	0	0	2.23	0.237166	0	0	0.269648	0
Contig26625	AC	2	13	23	304	26624	34312	0	36,22	AGGACTCTGAAACTGTTAAGCC	58.758	45.455	0	0	0	4.35	0.241576	318,22	TTCATCCCTGATTCTCCTTGTG	58.547	45.455	0	0	0	3.33	0.452716	0	0	0.694292	0
Contig26648	AC	2	11	8	234	26647	34341	0	75,22	CACTTTCCTTGTGTCCAACTTC	58.46	45.455	0	0	0	3.01	0.539536	287,22	TAATCACAGTAAAGTTCCCGCC	59.161	45.455	0	0	0	6.13	0.160825	0	3.71	0.700361	0
Contig26651	AC	2	8	10	162	26650	34344	0	63,22	ACGACTCACAGATTTAGCACTC	58.914	45.455	0	0	0	3.51	0.08555	203,22	AAGGTGGTAAGGTCAAGTTGTC	58.953	45.455	0	0	0	3.18	0.046928	2.86	8.97	0.132478	0
Contig26663	AC	2	11	10	185	26662	34358	0	16,22	CCACTGCTCTTAACCCTTACAC	59.425	50	0	0	0	2.9	0.425358	181,20	CTGTGATTTGAGGTGGGTCC	58.931	55	0	0	0	4.46	2.06873	0	0	2.49409	0
Contig26665	AG	2	16	10	156	26664	34360	0	10,22	CCCAACACTCCCTTTAAGCTTC	59.945	50	0	0	0	3.86	0.945363	143,23	AGGCTTTCTCCTCTTACTAACAG	58.105	43.478	0	0	0	3.16	1.89517	0	0	2.84054	0
Contig26668	AC	2	17	15	186	26667	34364	0	6,22	TGTGGCCAAACTAGACATGATG	59.42	45.455	0	0	0	3.07	0.419988	169,23	AGGTGGATGGTTCTTATTCTTGG	58.921	43.478	0	0	0	3.61	1.07863	0	0	1.49862	0
Contig26711	AG	2	16	2	172	26710	34426	0	172,22	TGTCAATCCACATTCTAGAGGC	58.625	45.455	0	0	0	4.7	0.374517	323,21	GGGCTGTCTCCAATGTTCTTC	59.67	52.381	0	0	0	2.87	1.67019	0	0	2.04471	0
Contig26713	AG	2	18	5	188	26712	34428	0	72,22	ATTCCCATCTTTGCATCCTGAG	59.212	45.455	0	0	0	3.35	0.21173	238,22	AGGTCAAAGTGGATTGGTTGTC	59.548	45.455	0	0	0	3.18	0.547929	6.9	4.08	0.759658	0
Contig26718	AG	2	16	6	184	26717	34431	0	51,22	CCTAGCCAGTATTACCTCCATC	57.959	50	0	0	0	3.51	1.04106	214,21	GCCCACTCCAGTCAATCTCTC	60.897	57.143	0	0	0	3.2	2.89704	0	0	3.93811	0
Contig26720	AC	2	18	8	156	26719	34433	0	4,22	TTAGTATGGTTGAAGCTCTTGG	56.577	40.909	0	0	0	3.61	2.42334	138,22	AGTGTTTACGTAGCCAAGTTCC	59.362	45.455	0	0	0	3.62	0.36231	0	0	2.78565	0
Contig26724	AG	2	19	17	241	26723	34436	0	70,22	CTCCCTCTGTACTATGTCCAAC	58.106	50	0	0	0	3.77	0.89356	292,19	ACAGCATCTCATGTGAACC	55.938	47.368	0	0	0	3.62	6.06166	0	0	6.95522	0
Contig26733	AC	2	11	8	322	26732	34445	0	38,21	AGCTGACCCTTTCTGATTTGG	58.969	47.619	0	0	0	3.28	1.031	338,22	CACAAATCTTCAGCTGTTTCCC	58.849	45.455	0	0.77	0	3.97	0.15146	7.1	14.46	1.18246	0
Contig26753	AC	2	12	6	285	26752	34472	0	21,22	CTCCAAACAATGCCAATTCCAG	59.167	45.455	0	0	0	3.86	0.166808	285,21	TCCTGTGATTGGATTCTGCAG	58.769	47.619	4.24	4.24	0	4.41	1.23078	0.09	0	1.39758	0
Contig26757	AG	2	17	45	156	26756	34477	0	84,22	TCAAAGGGCAGCTCTATTAACC	58.885	45.455	0	0	0	2.85	0.114997	218,22	AGTTGACTGAAGTATTTGGGTG	57.044	40.909	0	0	0	4.61	1.95628	0	0	2.07128	0
Contig26779	AG	2	20	20	361	26778	34510	0	25,22	ACAGAATGCTCTTGGTGGATTG	59.681	45.455	0	0	0	2.67	0.681383	364,22	AGTGCCTGACTTTAGTGTAAGC	59.097	45.455	0	0	0	3.09	0.096927	0	0	0.778311	0
Contig26782	AC	2	7	6	286	26781	34513	0	103,22	CAATGAACTAAAGGCATGGCTG	58.977	45.455	0	8.86	0	4.85	0.02257	367,22	ATCTTGTAGTTGGGCTCAGTAC	58.294	45.455	0	0	0	2.73	0.705546	0	0	0.728115	0
Contig26804	AG	2	19	16	264	26803	34543	0	16,22	GTTAACACCAACACCTTGAACC	58.718	45.455	0	0	0	3.62	0.281956	258,22	GGAAGGAAATTATCTCCTGGCC	59.281	50	0	0	0	5.36	0.281163	0	0	0.563119	0
Contig26806	AG	2	21	11	196	26805	34545	0	54,22	ATTCAATATCCTGACACTTCCC	56.342	40.909	0	0	0	3.97	2.65788	229,21	GGCAACCTTGAATAGTGAGCC	60.011	52.381	0	0	0	4.7	2.01096	0	0	4.66884	0
Contig26861	AC	2	10	28	257	26860	34612	0	184,22	ACAGGTTAGATGTGCACTCTTG	59.095	45.455	6.49	10.25	0	3.02	0.095009	419,22	AGTCCTTCAGCTTGACATTGAG	59.092	45.455	0	0	0	3.02	0.09244	0	0	0.187448	0
Contig26868	AC	2	6	6	280	26867	34622	0	59,22	GCACAAATAACTGTAGCCGAAC	58.998	45.455	0	0	0	3.95	0.001864	317,22	ATATTCAGGTATTTGCTGGGAC	56.684	40.909	0	0	0	4.46	2.31557	0	13.04	2.31743	0
Contig26871	AC	2	8	8	257	26870	34625	0	4,22	ACATGCAAATCACGAGTAACAC	58.344	40.909	0	0	0	3.32	0.6564	239,22	TGGTGGTATTTCTTGGTCACTG	59.02	45.455	0	0	0	3.66	0.019544	0	0	0.675944	0
Contig26885	AC	2	12	34	167	26884	34640	0	28,22	GAGTGTAAACTCCATTGCGATG	58.48	45.455	3.08	3.08	0	3.84	0.519708	173,22	TTCTTTCCCACTGCAGATGTAG	58.825	45.455	0	5.38	0	2.74	0.175185	0	0	0.694893	0
Contig26893	AC	2	8	2	170	26892	34648	0	90,22	TTGTTCATCTTGCCCATCCATC	59.745	45.455	0	0	0	3.51	0.745468	238,22	GTTTAACAGAGCATCCAAAGCC	58.915	45.455	0	0	0	4.35	0.084812	0	0	0.83028	0
Contig26903	AC	2	15	28	257	26902	34660	0	146,22	AGACAGGCTCCCAATGATAAAC	58.882	45.455	0	0	0	2.01	0.118094	383,20	TGTCAACAGGATGAGAGGTC	57.33	50	0	0	0	3.85	3.66953	0	0	3.78762	0
Contig26905	AG	2	22	23	300	26904	34663	0	3,18	AAGTGGGACGGACGGATG	59.769	61.111	0	0	0	3.51	4.76896	281,22	CGAGATTAGGGTGAAGTGTCTG	58.979	50	0	0	0	3.51	0.021167	0	0	4.79013	0
Contig26909	AC	2	9	25	300	26908	34667	0	29,22	AAACCTGTTCGACAAGCAATTG	59.047	40.909	0	0	0	2.32	0.046548	308,21	CTTACTGGGCACTATTGGGTC	58.843	52.381	0	0	0	4.46	1.15722	0	0	1.20377	0
Contig26926	AC	2	8	7	284	26925	34691	0	348,22	AAGAGGGTATTTGGGCAGAATC	58.874	45.455	0	0	0	2.52	0.125903	610,22	GATTGCTCTCATTGTCAAAGGC	58.984	45.455	0	0	0	4.35	0.016282	0	0	0.142186	0
Contig26941	AC	2	12	21	209	26940	34708	0	39,22	CGTGTGTAAATCATTTCCACCG	58.999	45.455	0	0	0	4.94	0.001186	228,20	AAACATCACGGTACCATGGC	59.295	50	0	9.17	0	4.4	2.29498	0	0	2.29616	0
Contig26942	AC	2	15	11	280	26941	34709	0	1,22	TGTAAATCACTCATGCGTCCTG	59.495	45.455	0	0	0	3.86	0.494798	259,22	GCTCCTAATAGTACACGTAGCG	58.934	50	0	0	0	4.26	0.065934	0	0	0.560732	0
Contig26944	AG	2	29	4	276	26943	34711	0	13,22	CTACTGGGAGAAAGTTACAGCC	58.9	50	0	0	0	4.85	0.100482	267,22	ACACTCTTAACCATGACACCAC	59.026	45.455	0	0	0	4.16	0.025731	0	0	0.126213	0
Contig26946	AC	2	12	8	242	26945	34714	0	100,22	ATATGCCACCCTGAGTTCTTTG	59.148	45.455	0	0	0	2.77	0.14803	320,22	GGATTGCCTTTAGTGTGGTTTC	58.583	45.455	0	0	0	2.78	0.417321	0	0	0.565351	0
Contig26950	AG	2	23	6	233	26949	34720	0	1,22	TAGTTGGCTAGGATGGCTAGAG	59.276	50	0	0	0	2.43	0.275759	212,22	TATCTCAGACAGGCTAGATCCC	58.738	50	0	0	0	3.85	0.262137	0	0	0.537897	0
Contig26957	AG	2	18	23	278	26956	34728	0	64,22	TACAAGCACTCACAGAAAGGAC	59.033	45.455	0	0	0	3.85	0.032529	320,22	ACAACGACTGGGCTATACAATG	59.229	45.455	0	0	0	2.82	0.229396	0	0	0.261925	0
Contig26966	AC	2	10	9	186	26965	34737	0	105,22	ATGGTGAGAGAAATTCCAGAGG	58.275	45.455	0	0	0	3.69	0.724802	269,22	TCCTCTACTGCAAACCATCATC	58.625	45.455	0	0	0	2.92	0.374517	0	0	1.09932	0
Contig26967	AG	2	30	20	215	26966	34738	0	1,22	TTCTTCATGTCCACCATTCCAC	59.35	45.455	0	0	0	4.02	0.349635	194,22	TTAGCTTCCAAGATTCGACGAG	58.982	45.455	0	0	0	4.18	0.018371	0	0	0.368006	0
Contig26972	AG	2	20	7	164	26971	34744	0	27,22	TTAACATTCACCAGCCTCTGTG	59.355	45.455	0	0	0	3.66	0.354556	169,22	GCAGCACCTTTGTCTTCAGTAG	60.271	50	0	0	0	2.57	1.27094	0	0	1.62549	0
Contig26981	AG	2	19	5	238	26980	34757	0	88,22	AATGCATCACAAACAAAGGCAG	59.363	40.909	0	0	0	4.85	0.362789	304,22	GGGAAATTGAGTTAGGAACCTG	57.444	45.455	0	0.6	0	4	1.55597	0	0	1.91876	0
Contig26986	AG	2	8	5	237	26985	34764	0	40,21	ACAAACAGACAAATGAGAGGG	56.838	42.857	0	0	0	4.3	3.16199	255,22	TATTTGACACCTTGTTGTTGCC	58.445	40.909	0	0	0	4.52	0.554712	0	0.7	3.71671	0
Contig26995	AC	2	11	18	214	26994	34777	0	125,22	AACAAATTGCGATTACTCCAGC	58.656	40.909	0	0	0	4.85	0.34372	318,21	ACAATGGTGGAAAGGATGCTG	59.594	47.619	0	0	0	4.41	1.59431	0	0	1.93803	0
Contig26998	AC	2	7	5	204	26997	34780	0	108,22	GCATGTGAACAAGTGTGGAATC	59.18	45.455	0	0	0	2.52	0.180305	290,22	ATCAGACAGTGTATGCAGGATG	58.696	45.455	0	0.4	0	3.51	0.303612	0	0	0.483917	0
Contig27006	AC	2	12	15	182	27005	34787	0	19,22	AACTGATCTCTGTAGCCTGGAG	59.744	50	0	0	0	3.86	0.743902	179,22	TTAAGGTCAGTGTCAGTGTTGG	58.961	45.455	0	0	0	3.77	0.038941	0	0	0.782843	0
Contig27007	AC	2	16	20	259	27006	34788	0	103,22	AATCAGAACTCACGCATGGAAG	59.753	45.455	0	0	0	3.46	0.75288	340,22	TGTGCCGAGATAGAAACATCTG	58.972	45.455	0	0	0	2.9	0.027506	0	0	0.780385	0
Contig27012	AG	2	19	5	245	27011	34794	0	25,22	TAAACAGTGAGGAAAGGTGAGC	59.026	45.455	0	0	0	4.26	0.025731	248,22	TTTCAGCCCTCCTCCAATAAAC	59.078	45.455	0	0	0	2.01	0.07809	0	0	0.103821	0
Contig27023	AC	2	15	5	295	27022	34809	0	36,22	GTCACCATAAGTCAGAAGCGAC	59.823	50	0	0	0	5.19	0.823132	309,22	TTCAGGCAAGTAGTTCCTTTGG	59.284	45.455	0	0	0	3.28	0.283841	0	0	1.10697	0
Contig27048	AC	2	10	2	184	27047	34841	0	175,22	TTCCTCCACTAAGAACCAAACG	59.028	45.455	0	0	0	3.6	0.02846	337,22	AGAACTCTAGTCCAGGAAGCAG	59.678	50	0	0	0	4.24	0.677795	0	1.51	0.706255	0
Contig27049	AC	2	19	7	218	27048	34842	0	86,22	CTTGGCGGTTTCATATCTTCTC	57.948	45.455	0	0	0	2.87	1.0522	282,22	TAACCCAGACCTCCAGAAGATG	59.673	50	0	0	0	2.9	0.673236	0	1.01	1.72544	0
Contig27051	AC	2	15	21	187	27050	34846	0	9,20	TTCAAGAGAAAGCTGCTCCC	58.568	50	0	8.18	0	4.3	2.43219	177,19	AGACCAGTCCCGACAACAG	59.705	57.895	0	0	0	3.16	3.70516	0	0	6.13734	0
Contig27072	AC	2	14	7	166	27071	34871	0	25,20	GAGAAGAGGCAGAGTTTGTG	56.825	50	0	0	0	3.33	4.17458	173,18	TTTGGCCAAAGGTCCCTG	58.144	55.556	0	23.9	0	4.45	4.85615	0	0	9.03073	0
Contig27099	AC	2	14	8	218	27098	34906	0	50,23	GGGCTAACTAGTGGTGATCTAAG	58.565	47.826	0	0	0	2.18	1.43529	246,22	TCCCATTTCAACCCTGATTCTC	58.809	45.455	0	0	0	2.87	0.191475	0	0	1.62677	0
Contig27108	AC	2	8	8	167	27107	34918	0	136,22	CCGTGTTTCTGAATGCTAATCG	58.811	45.455	0	0	0	3.34	0.188718	281,22	CTTCAACGTTCCTTTCACACTC	58.547	45.455	0	0	0	3.51	0.453262	0	0	0.64198	0
Contig27108	AG	2	17	8	287	27107	34919	0	136,22	CCGTGTTTCTGAATGCTAATCG	58.811	45.455	0	0	0	3.34	0.188718	401,22	TGATCCATACCTTTCCTGGGAC	60.007	50	0	0	0	4.46	1.00659	0	0	1.19531	0
Contig27124	AC	2	7	16	196	27123	34941	0	21,22	TCAGGCCATTGATATGTTGTCC	59.216	45.455	0	0	0	4.02	0.216351	194,23	AAACAGATGAATTTAACTCTCCC	55.378	34.783	0	0	0	4.3	4.62181	0	0	4.83816	0
Contig27128	AC	2	7	12	256	27127	34950	0	65,22	TTCCTTAACATTCCCTGGTGTC	58.746	45.455	0	0	0	3.67	0.254358	299,22	AAGGCAAGGTAGGATATGTGTG	58.616	45.455	0	0	0	3.82	0.383813	0	0	0.638171	0
Contig27134	AC	2	6	5	197	27133	34961	0	217,22	GAACAGGCAATTGAATGAGGTG	58.913	45.455	0	11.27	0	4	0.087027	393,21	AACCCAGAATGTCAGGAAGTG	58.622	47.619	0	0	0	3.16	1.3775	0	0	1.46453	0
Contig27139	AG	2	30	11	202	27138	34968	0	53,22	AACCACCTCTGCTTCTCATATG	58.622	45.455	0	0	0	1.78	0.378222	233,22	CTCTAGGTTTGGTGCATCTAGG	58.699	50	0	3.56	0	3.02	0.30098	0	0	0.679202	0
Contig27151	AC	2	15	8	313	27150	34982	0	97,22	ACTAAACTGGAAGCAACTGGAC	59.289	45.455	0	0	0	4.02	0.288621	388,22	TCCAGAACACCAGAAGTCATTG	59.024	45.455	0	0	0	2.82	0.023676	8.27	11.16	0.312297	0
Contig27162	AG	2	6	19	222	27161	34997	0	2,22	TCCTCTGTGCAAAGAAAGAAAG	57.59	40.909	0	0.47	0	2.62	1.41006	202,22	TGTTCACTAAGGCATTAAAGGG	57.098	40.909	0	0	0	3.95	1.90197	0	0	3.31202	0
Contig27165	AG	2	25	15	195	27164	35000	0	3,22	GGACGTTGGAATATAAGCTGTG	57.953	45.455	0	0	0	3.66	1.04702	176,22	AGAACAAAGGAGCAGGAAACAG	59.55	45.455	0	0	0	3.16	0.550183	0	0	1.5972	0
Contig27175	AG	2	16	7	392	27174	35013	0	14,22	GATGCCTTTCCCAATCATTCTG	58.443	45.455	0	0	0	3.02	0.556755	384,22	TTACATCAGGAAGAAGCAGAGC	58.897	45.455	0	0	0	4.09	0.102752	0	0	0.659508	0
Contig27179	AC	2	11	10	305	27178	35018	0	26,22	CCTTCCCTACCACAAAGTTCTC	59.091	50	0	0	0	2.87	0.090505	309,22	CCAGTGATCATGAAAGGCAAAG	58.65	45.455	0	3.1	0	2.77	0.349961	0	0	0.440465	0
Contig27185	AC	2	28	6	181	27184	35026	0	87,22	GTAGAGTAATCCTGTGCCTGTG	58.972	50	0	0	0	3.66	0.028214	246,22	TTTGCCAGACCTTCATTTAAAG	55.933	36.364	0	0	0	1.85	3.06746	0	0	3.09567	0
Contig27199	AC	2	11	29	206	27198	35042	0	19,22	AAAGATTAAGGCAGCAGAGAGG	58.887	45.455	0	0	0	3.69	0.113453	203,22	CAGTTAAGCCTTTGTGTCTCTG	58.012	45.455	0	0	0	3.35	0.988077	0	0	1.10153	0
Contig27214	AC	2	6	22	189	27213	35060	0	2,21	GCCTGGCAAATTGATGAGATG	58.658	47.619	0	12.03	0	2.9	1.34232	169,22	CTGAACTAGTAATGAGGGCCAC	58.965	50	0	0	0	5.01	0.035344	0	0	1.37766	0
Contig27221	AG	2	30	6	206	27220	35069	0	114,22	TTTCCTCTCAGCTTCTCAAGAC	58.5	45.455	0	0	0	3.01	0.499676	298,22	ACAGCCTGAGAGTAGACAAAGG	60.207	50	0	0	0	3.11	1.20726	0	0	1.70694	0
Contig27223	AG	2	22	8	177	27222	35071	0	91,22	TCCCGTTAAACATTCCCAAGTG	59.616	45.455	0	0	0	3.16	0.616441	248,20	CACAGATAACAGCAGCTCCG	59.454	55	0	0	0	4.63	2.45388	0	0	3.07032	0
Contig27227	AC	2	9	26	247	27226	35076	0	38,22	GTCTCTTATTCTGGGCACTCTC	58.707	50	0	0	0	3.2	0.293138	263,22	TCAGACCTTTCTCCCATTGTTG	59.017	45.455	0	0	0	3.33	0.016773	0	0	0.309911	0
Contig27229	AC	2	6	5	333	27228	35080	0	2,23	GGACAGATACTTCTCATGGATGC	59.45	47.826	0	0	0	3.91	1.45037	313,22	GTGTGTTTCATTCAAGACCTGC	59.116	45.455	0	0	0	4.85	0.116366	0	0	1.56674	0
Contig27229	AC	2	9	5	230	27228	35081	0	105,22	TGTTCAGACTAAGGTGACACAC	58.706	45.455	0	0	0	3.82	0.294005	313,22	GTGTGTTTCATTCAAGACCTGC	59.116	45.455	0	0	0	4.85	0.116366	5.2	3.26	0.410371	0
Contig27230	AC	2	18	7	203	27229	35082	0	99,22	CCAGACTACAGGAATCGGTTTC	59.234	50	0	0	0	2.78	0.234406	280,22	ATCCATCCTTCTGCTGATTGTC	58.952	45.455	0	0	0	3.18	0.04766	0	0	0.282065	0
Contig27236	AG	2	13	20	175	27235	35090	0	29,22	CCTTGCATCTAAACACTGCATG	58.984	45.455	0	0	0	4.06	0.015588	184,20	CTCTGGAGCTGTGTGAATGC	59.66	55	0	0	0	3.56	2.6595	4.68	11.85	2.67509	0
Contig27242	AC	2	11	22	189	27241	35097	0	6,22	CATAGACAACATGAAAGGGCAC	58.393	45.455	0	0	0	5.01	0.606994	173,22	GTGCTTTATCGATTTGAGGACC	58.211	45.455	0	8.19	0	4.46	0.788686	0	0	1.39568	0
Contig27244	AG	2	20	12	191	27243	35099	0	90,22	GCAATTAATCAGGGTGGCTTTC	58.972	45.455	0	0	0	2.62	0.027506	259,22	GGTGGGAAATGAGGATAGTAGC	58.758	50	0	0	0	3.58	0.241576	0	0	0.269082	0
Contig27246	AC	2	17	13	197	27245	35102	0	4,22	GGTGGAATAGAGCCTACATCAG	58.5	50	0	0	0	2.9	0.499676	179,22	TGGCTACATATATCTTGCGAGC	58.908	45.455	1	1	0	5.03	0.092226	0	0	0.591902	0
Contig27247	AC	2	24	3	224	27246	35103	0	95,22	TTCCTCTCTTGCCTTGTAAACC	59.019	45.455	0	0	0	3.27	0.018852	297,22	GAAGATGGATTAGAAGGAGGCC	58.755	50	0	0	0	5.19	0.244962	0.5	0.5	0.263815	0
Contig27250	AC	2	8	5	303	27249	35106	0	9,22	TTGACTGCCATTCTCTCATTCC	59.154	45.455	0	0	0	3.01	0.154163	290,22	AGTAAACTGGGCTGTTGTATCC	58.819	45.455	0	0	0	2.59	0.180842	0	0	0.335005	0
Contig27258	AG	2	25	7	150	27257	35118	0	171,24	GACAAATGACAAGTCTTTCTCAGG	58.765	41.667	0	0	0	3.86	2.23506	298,23	CAGAGTTACATCCTTCTAAGCCC	59.069	47.826	0	0	0	5.19	1.06935	0	0	3.30441	0
Contig27262	AG	2	14	4	364	27261	35123	0	8,22	AGAAGATTGCTGTTGATGGGAC	59.418	45.455	0	0	0	4.46	0.417729	350,22	TTTCTGCCTCCCAAATACCTTC	59.078	45.455	0	0	0	3.46	0.07809	0	0	0.495819	0
Contig27267	AC	2	13	16	262	27266	35128	0	26,22	CTGGCTAAAGAAACTGGTTGTG	58.525	45.455	0	0	0	3.33	0.475178	266,22	CTGCAACTAATGAAGCACAAGG	58.92	45.455	0	0	0	3.61	0.079674	0	0	0.554852	0
Contig27268	AC	2	11	6	326	27267	35129	0	0,19	AACTTCAGATCCAGGACCC	56.764	52.632	0	0	0	4.46	5.23641	304,22	AGTGTTAGCATGGAACCTTCAG	59.089	45.455	0	0	0	3.02	0.088563	0	0	5.32498	0
Contig27274	AC	2	13	3	160	27273	35135	0	88,22	CCTGAGATGTATGGGAGGATTG	58.487	50	0	0	0	2.67	0.512702	229,19	CTTGAGTGACAGGCTGCTC	58.901	57.895	7.66	9.67	0	4.26	3.09903	0	0	3.61173	0
Contig27279	AC	2	17	15	167	27278	35143	0	130,22	GAAATGTAACTTTGGGCACAGG	58.844	45.455	0	0	0	4	0.156139	277,20	CTGTGCATGTGTACTCCTCC	58.733	55	0	0	0	4.3	2.26722	2.56	0	2.42336	0
Contig27286	AG	2	24	5	155	27285	35152	0	19,19	CACTTGCTGCATCTTCCGG	59.938	57.895	0	0	0	5.14	3.93778	154,20	TGCTCCACAGTGAATCATGG	58.64	50	0	0	0	3.66	2.35953	0	0	6.29731	0
Contig27289	AC	2	18	31	298	27288	35156	0	9,22	AATCATCAGGGCCATCTACAAC	58.948	45.455	0	4.02	0	3.32	0.052066	285,22	CTTAGGCAGCAATTCAGAACAG	58.399	45.455	0	0	0	3.16	0.600753	0	0	0.652819	0
Contig27295	AG	2	16	7	222	27294	35163	0	0,22	CTTGCTTGGTGTCCTTTAGAAG	57.999	45.455	0	0	0	2.85	1.00077	199,23	CCAACAGTTCCTCAGTTAACAAG	58.334	43.478	0	1.38	0	3.16	1.66559	0	0	2.66636	0
Contig27308	AC	2	21	9	290	27307	35177	0	22,22	ACTTTCTTCATCCTTGCAGCAG	59.946	45.455	0	0	0	4.24	0.945782	289,23	TCCACAAACAGTAGGAATGAGTG	59.129	43.478	0	0	0	3.51	1.12898	0	0	2.07477	0
Contig27321	AC	2	6	7	153	27320	35196	0	100,22	CAAAGATTTCCTGCCACCATTC	58.906	45.455	0	0	0	2.67	0.094467	232,21	GCAGTCCCATGAGTTTGTGAG	59.944	52.381	0	0	0	3.51	1.94415	0	0	2.03861	0
Contig27333	AG	2	12	6	302	27332	35212	0	38,23	TTGATGTTTAGTTATCCATACGC	55.646	34.783	0	0	0	4.42	4.35375	316,24	GCATTTCTATTCTGTTCTCATCTG	56.679	37.5	0	0	0	2.9	4.32059	0	0	8.67433	0
Contig27334	AC	2	13	24	150	27333	35213	0	108,22	ATGAATAAGCAGTTGGGACCAC	59.415	45.455	0	0	0	4.16	0.414999	236,22	CTAGGGTGAGATCAGACTTTCC	58.102	50	0	0	0	3.13	0.898479	0	0	1.31348	0
Contig27353	AC	2	19	9	218	27352	35239	0	49,20	AAACCTGGTCTGGCTGGATG	60.733	55	0	0	0	3.51	3.73314	247,20	CTTCAGGCAGCGAGAATCAG	59.452	55	0	0	0	2.9	2.45204	2.13	13.45	6.18517	0
Contig27355	AG	2	17	13	225	27354	35242	0	17,22	CCCACTTCTTACTCATACTTGG	56.661	45.455	0	0	0	3.61	2.33919	220,22	TGCAGAACTATTTGCATTCATC	56.173	36.364	0	0	0	2.92	2.82743	0	0	5.16662	0
Contig27356	AC	2	12	8	295	27355	35243	0	76,22	ATTCTGGACCAGCTGTAACTTC	58.824	45.455	0	0.05	0	3.01	0.17599	351,20	CTGGCGACCTTGTATACAGG	58.522	55	11.69	11.69	0	4	2.47798	0	0	2.65397	0
Contig27361	AG	2	27	4	177	27360	35249	0	6,20	TTCTGAGGAAGGAAGAATGG	55.104	45	0	0	0	3.16	5.89566	161,22	CCATGTTGCCATTAACTGTGAC	58.916	45.455	0	0	0	3.67	0.084076	0	0	5.97974	0
Contig27366	AG	2	28	15	238	27365	35256	0	0,21	CTCTAGTGTCTTCTGCTAGGG	57.407	52.381	0	0	0	3.53	2.59284	216,22	AGCTGCTATAAACTCTCTTGCC	58.962	45.455	0	0	0	4.52	0.03822	0	0	2.63106	0
Contig27373	AC	2	7	17	307	27372	35264	0	51,22	TGATATGGAATGGGAACTGCTG	58.949	45.455	0	0	0	4.41	0.051329	336,22	TTCTGAGGTGAGGGAGAGTAAC	59.344	50	0	0	0	2.5	0.343652	0	0	0.394982	0
Contig27380	AC	2	18	22	228	27379	35271	0	6,22	AGCAGATTTCCTCCCATTCTTG	59.146	45.455	0	0	0	3.02	0.145557	212,22	TGAAGTATGTAGCATGCCATGG	59.288	45.455	4.24	12.3	0	3.66	0.287563	0	0	0.43312	0
Contig27391	AC	2	16	6	250	27390	35283	0	65,23	AGTGTGAATTTCAACAATAATGC	55.211	30.435	0	7.97	0	3.56	4.78946	293,22	TCTTAAAGGTGCCACTGGATTC	59.085	45.455	0	0	0	2.52	0.084659	0	0	4.87412	0
Contig27393	AC	2	8	20	294	27392	35285	0	18,22	GCATGCAGATATCAGTTCACAC	58.54	45.455	0	10.99	0	3.82	0.459871	290,22	TTCAGATATCCAAGCAGCACTG	59.225	45.455	0	0	0	3.66	0.225463	3.19	11.46	0.685334	0
Contig27401	AG	2	15	4	353	27400	35296	0	13,22	TATCTCTTCCTCCCACTGTCAG	59.141	50	0	0	0	3.51	0.1412	344,22	CTGCTGATCTTTAAGGCCATTC	58.192	45.455	0	0	0	2.67	0.8083	0	0	0.9495	0
Contig27424	AC	2	7	34	214	27423	35325	0	51,22	AGTTCTGCAAAGAAGGAACATC	57.653	40.909	0	10.1	0	3.06	1.34661	241,24	ACATGTTTACCAAAGCAAATTCAG	57.674	33.333	0	0	23.95	3.02	3.32649	0	0	4.67311	0
Contig27429	AC	2	6	24	274	27428	35328	0	86,24	GACTTGAATATAGTCTGTACACAC	55.607	37.5	0	0	0	3.82	5.39262	338,22	TTAAAGCCAATTGTCTCGAACG	58.348	40.909	0	0	0	3.95	0.652155	0	0	6.04478	0
Contig27438	AC	2	9	17	158	27437	35339	0	75,22	GATCTTGCATATTCCAGAACCG	58.012	45.455	0	0	0	4.44	0.988077	212,21	CATGCCAAGTATGAGTCTGGG	59.19	52.381	0	0	0	4.45	1.19031	0	0	2.17839	0
Contig27447	AG	2	29	23	200	27446	35351	0	0,21	CTGAACTAGGCTTAGGGATAC	55.391	47.619	0	0	0	2.24	4.60931	178,22	ACAGCATCCATCATTCTCCTTC	58.952	45.455	0	0	0	3.46	0.04766	0	0	4.65697	0
Contig27453	AC	2	12	33	293	27452	35360	0	63,22	ACACATAGCTCTCGTACAAGTG	58.655	45.455	0	0	0	3.16	0.344608	334,22	CAGTATTGCTTGGGTAGACATC	57.342	45.455	0	0	0	3.06	1.65783	0	0	2.00244	0
Contig27460	AG	2	22	16	196	27459	35368	0	59,22	ATCTGAAGCTCAACTGGCTAAG	58.894	45.455	0	0	0	2.18	0.105792	233,22	ATCGGAACCTTATGACTTGCAG	59.227	45.455	0	0	0	4.41	0.227153	0	0	0.332944	0
Contig27464	AG	2	26	3	152	27463	35372	0	2,21	GCTCTTCTCCATCTGCTCAAC	59.472	52.381	0	0	0	3.18	1.47211	132,22	GCTCTCCCTTCAAAGAGTACTG	58.904	50	0	0	0	2.74	0.095966	0	0	1.56807	0
Contig27465	AG	2	8	10	287	27464	35373	0	2,22	CTCTGCTTAAGTGGGAAATTGC	58.653	45.455	0	0	0	3.56	0.34728	267,22	GTATATTGGTGCTGTTGGTTGC	58.982	45.455	0	0	0	4.17	0.017674	0	0	0.364954	0
Contig27470	AC	2	12	8	171	27469	35379	0	141,22	TTGTCACAAACTTTAGGGCCTG	59.813	45.455	0	15.25	0	4.85	0.812906	290,22	TGAAAGTTGCTAAGCCTCCTAC	58.827	45.455	0	0	0	3.18	0.172774	0	0	0.985681	0
Contig27471	AG	2	29	25	282	27470	35380	0	8,22	CAGAGTTTACAGATGCCAAGGG	59.75	50	0	0	0	3.95	0.750353	268,22	CTCTTAACCACTACAGCACACC	59.43	50	0	0	0	4.16	0.429776	0	0	1.18013	0
Contig27476	AC	2	11	22	174	27475	35386	0	115,22	GGTCAGAATTGTTCAGGTTTGC	59.11	45.455	0	0	0	3.68	0.110172	268,21	CTGCTGCACAATCACATCAAG	58.878	47.619	0	0	0	3.02	1.12176	0	0	1.23194	0
Contig27487	AC	2	20	18	272	27486	35402	0	83,22	GCCTTTCTGACAAATAAACCGG	58.918	45.455	0	0	0	5.28	0.081871	333,22	TTGCAGTGTTCGCTCTAAGAAG	59.692	45.455	0	0	0	2.85	0.692134	0	0	0.774005	0
Contig27494	AC	2	10	17	192	27493	35409	0	54,22	GTTTCCATGGTCTGTGCTACTC	59.754	50	0	0	0	2.59	0.753632	224,22	AGCTCAGCAGATATGATGTGTG	59.032	45.455	0	4.24	0	3.82	0.031853	0	0	0.785485	0
Contig27508	AG	2	23	25	200	27507	35429	0	101,22	TCCTGACAACAACTCTGAGATG	58.501	45.455	4.21	4.21	0	2.9	0.498682	279,22	AATTTGAATGAGCCGTGGTTTG	59.105	40.909	0	0	0	2.93	0.104535	0	0	0.603217	0
Contig27523	AC	2	10	20	150	27522	35449	0	195,22	ATCAGCCACATACTTCTTTCCC	58.882	45.455	0	0	0	3.97	0.118094	321,24	CTGCTTTAAATATCATGTACACAC	55.146	33.333	0	0	0	3.82	5.85378	0	0	5.97188	0
Contig27531	AC	2	22	5	262	27530	35457	0	45,23	CTCTAAGGTCTCATAATGCTCCC	58.624	47.826	0	0	0	4.3	1.37622	285,22	ATATGGAGATTGAACAGGCACC	58.948	45.455	0	0	0	5.01	0.052066	0	0	1.42829	0
Contig27541	AG	2	22	6	311	27540	35467	0	9,22	ATTGAATAGTGCCAAGAAACGC	58.656	40.909	0	0	0	4.84	0.34372	297,23	AGTTGTGGAATAGCAATTTGTGG	58.629	39.13	0	0	0	4.17	1.37093	0	0	1.71465	0
Contig27550	AG	2	26	10	230	27549	35477	0	122,22	GAAGGTTTGCTGCTGATATCAC	58.466	45.455	0	0	0	3.06	0.533539	330,22	AAAGTCTGCAAGAAGATCTGGG	59.086	45.455	0	0	0	4.45	0.085964	0	0	0.619503	0
[truncated: 79,543 more rows]

## Sheet: tetranucleotides
Contig122027	AAAC	4	5	2	150	122026	125420	0	137,22	GCTGCCAGACAATCTTAGGATC	59.622	50	0	0	0	3.36	0.622077	265,22	ACTATGACACAACCAGAGCAAG	59.095	45.455	0	0	0	4.01	0.095009	0	0	0.717085	0
Contig151839	ACAG	4	5	2	150	151838	140529	0	12,18	ATTGCCCAATCTGCCAAC	56.651	50	0	0	0	3.77	6.34909	144,18	GTGGGAAGAGGCGGTGAC	60.789	66.667	0	0	0	3.67	5.78901	0	0	12.1381	0
Contig167664	AAAC	4	5	2	150	167663	147920	0	7,21	CCAAGTGGCTTAGAAGGATGG	59.116	52.381	0	0	0	3.51	1.11567	139,18	TACGGATCTGTGCAGGTG	57.089	55.556	0	13.94	0	4	5.91137	0	0	7.02705	0
Contig177500	AAAC	4	5	2	150	177499	152128	0	22,21	TGGAGGGCGGCTATACAAATC	60.696	52.381	0	0	0	2.17	2.69645	150,22	CTTTCCTCAGACTACCAAGCAC	59.428	50	0	0	0	4.4	0.428015	0	0	3.12447	0
Contig152259	ATCC	4	5	2	150	152258	140735	0	21,19	CAAAGGTGGAAGCATTGCC	58.222	52.632	0	1.63	0	4.52	3.77751	149,22	TAGGTCTCTGAAGTACCACTGG	59.077	50	0	3.84	0	4	0.077429	0	0	3.85494	0
Contig124664	AAAC	4	5	2	150	124663	127052	0	26,18	GGGCAGCCGTACAAATCC	59.228	61.111	0	1.75	0	3.01	4.22784	154,22	AATCACTATGTCAGACGTGCTC	58.979	45.455	0	0	0	4.26	0.021167	0	0	4.24901	0
Contig117515	AAAC	4	5	2	153	117514	122709	0	136,22	TGTTGTAAACTGTCCTGAGGTG	58.961	45.455	0	0	0	4	0.038941	266,23	GTAAATCATGTGTTACAGGCAGC	59.091	43.478	0	9.31	0	5.25	1.09096	0	8.34	1.1299	0
Contig157895	AAAC	4	5	2	153	157894	143547	0	2,22	TACCTGTTGTCCCTACCTGTTC	59.875	50	0	0	0	3.18	0.875278	135,20	CTTGGTACTTGAACAGACCC	56.432	50	0	0	0	4.46	4.5675	0	2.39	5.44278	0
Contig170844	AAAG	4	5	2	154	170843	149288	0	3,22	AAGTGATTTCTTCCTCCCTCCC	60.208	50	0	0	0	4.3	1.2077	135,22	CTACCTCACCTGAATGAAACCG	59.494	50	0	0	0	4.44	0.494396	0	0	1.70209	0
Contig143929	AAAC	4	5	2	154	143928	137055	0	92,22	GAGTTGTCTTGAGATAGGGCAG	58.969	50	0	0	0	4.85	0.031056	226,20	ACTCCTCCAAGTGACAACCC	60.006	55	0	0	0	4.11	3.00553	0.67	1.87	3.03658	0
Contig50124	AAGT	4	5	2	154	50123	62956	0	11,18	GTCGGCTGGTCCTGAGAG	59.851	66.667	0	0	0	3.2	4.85141	143,22	ATTATTTGGCTGTGTTTGGACG	58.584	40.909	0	0	0	4.79	0.416385	0	0	5.26779	0
Contig170385	AAAC	4	5	2	157	170384	149097	0	23,21	TCACATGACTCTCAGCCTGAC	60.215	52.381	0	0	0	3.51	2.21483	158,22	GGCACATGAGACAGAGGTAAAC	59.754	50	0	0	0	2.01	0.753632	0	0	2.96846	0
Contig169668	AAGT	4	5	2	157	169667	148771	0	0,19	AACCACCCTGAGATGGCTG	60.08	57.895	0	0	0	4.85	4.08045	136,21	GATTGAACTCCCAGCCTCATG	59.464	52.381	0	0	0	3.07	1.4638	0	0	5.54425	0
Contig166440	AAAC	4	5	2	158	166439	147387	0	3,22	AAAGCCACAGTGATCAAGACAG	59.619	45.455	0	0	0	3.51	0.619107	139,22	TATTTCCGGAGCAATCTGTGAC	59.229	45.455	0	0.38	0	3.67	0.229396	0	5.02	0.848503	0
Contig132884	ACAG	4	5	2	159	132883	131898	0	12,19	TGTGACTTGACAGACAGAC	55.143	47.368	0	0	0	3.51	6.85737	149,22	AATTTCTAAGCCAGCCTCCTTC	59.147	45.455	0	0	0	3.46	0.147413	0	0	7.00478	0
Contig141009	AAAC	4	5	2	159	141008	135804	0	37,22	ACTTCCCTCCCGGCTAAATAAG	60.34	50	0	0	0	1.73	1.34043	173,23	TGCAGACAGACTAACTAACATGG	58.946	43.478	0	0	0	3.66	1.05441	0	0	2.39484	0
Contig155696	AAAC	4	5	2	160	155695	142470	0	20,23	TTCACCATCAGAGTATCATAGAG	55.563	39.13	0	0	0	2.43	4.43675	160,20	CTTCTCATGGGTGCTTCAGG	59.007	55	0	0	0	3.86	2.00736	0	0	6.4441	0
Contig189061	AAGG	4	5	2	161	189060	157548	0	9,20	ACCTTCTGTTGCCAATTAGC	57.06	45	0	0	0	3.09	3.93987	149,21	CACTGCTGGACTGTATTGGTC	59.402	52.381	0	0	0	4.02	1.40241	0	0	5.34228	0
Contig187212	AGGC	4	5	2	163	187211	156698	0	31,22	CAGAGGTAGGTATTGGCAAACC	59.486	50	14.14	14.14	0	3.27	0.48627	172,22	TGAACAAATGACAGAGGAGCAG	59.357	45.455	0	0	0	4.24	0.357481	0	0	0.843751	0
Contig96767	AAAC	4	5	2	164	96766	108207	0	85,22	AAGGTGTGCTATTCCATCTCAG	58.622	45.455	0	0	0	3.35	0.378222	227,22	GAGCCTAATCTACCCTTGCTTC	59.029	50	0	0	0	3.86	0.02914	0	0	0.407362	0
Contig149236	AGGC	4	5	2	165	149235	139342	0	4,20	TGACCAATCAAGCACCCAAC	59.433	50	0	0	0	3.77	2.43264	149,20	TTTAGTGCCCAGTTCTCCAC	58.2	50	0	0	0	4.02	2.80026	0	0	5.2329	0
Contig33196	ACAT	4	5	2	165	33195	42531	0	25,22	TAACCCTATCCCACCCTTTACG	59.74	50	0	0	0	3.18	0.740206	168,22	GCTGCCTTAATAGTCTGCTTTG	58.466	45.455	0	0	0	2.77	0.533539	0	0	1.27374	0
Contig131773	AGGC	4	5	2	166	131772	131362	0	28,22	TTTCAATAAACTGCAATGCCAG	56.885	36.364	0	0	0	4.85	2.11488	172,22	ACACCTTCCAGTTAAATCCTCC	58.474	45.455	0	0	0	4.3	0.525932	0	0	2.64081	0
Contig177579	AAAC	4	5	2	166	177578	152168	0	6,22	CAGCCTGTGTTTAGTATTGTGG	58.069	45.455	0	0	0	4.17	0.931304	153,19	CACTGCTTCCCACACTGAG	58.819	57.895	0	0	0	3.35	3.18083	0	0	4.11214	0
Contig189752	AATG	4	5	2	166	189751	158401	0	28,22	GTGGGATTGTGTGCATAAACTC	58.656	45.455	0	0	0	3.01	0.34372	172,22	TTAACACTACACATGCCACAGG	59.357	45.455	0	0	0	4	0.356508	1.27	14.94	0.700228	0
Contig177870	AAAC	4	5	2	166	177869	152301	0	29,22	GGCAGTCCTATAGATCTAAGCC	58.036	50	3.82	3.82	0	4.35	0.963858	173,22	TATAAGGGCACGATACACAAGC	59.035	45.455	0	0	0	4.01	0.035226	0	0	0.999084	0
Contig142554	AAAC	4	5	2	167	142553	136501	0	24,22	ATGCTGTGAACTGTCCCAAATC	59.945	45.455	0	0	0	2.17	0.944941	169,22	CCGTCCTGCATTGAGTATAAAC	57.953	45.455	0	0	0	2.01	1.04702	0	0	1.99196	0
Contig184491	AAAC	4	5	2	169	184490	155381	0	48,22	AGACCTAAGCATAGCAGTCCTC	59.811	50	0	0	0	3.71	0.810703	195,22	AGAATCCTATGTCCCTGTTTGG	58.268	45.455	0	0	0	3.28	0.731692	0	0	1.54239	0
Contig134397	AGAT	4	5	2	169	134396	132699	0	1,20	TTTGTTTCTCCCGGCATGTG	59.796	50	0	0	0	3.21	2.7957	149,21	CTGAGATGGCTGTGCTGATAG	58.996	52.381	0	0	0	2.08	1.00436	0	0	3.80006	0
Contig115304	AAAT	4	5	2	170	115303	121321	0	89,22	CAGTGTCTGCTAAACATTCCAG	58.076	45.455	0	0	0	3.86	0.923931	237,22	TGCTTCCTGTGTGTAAATTTGC	58.78	40.909	0	0	0	3.68	0.219952	0	0	1.14388	0
Contig117079	AAAC	4	5	2	173	117078	122426	0	71,23	GCTTGCTGATGTATATTTGCTGG	59.212	43.478	0	0	0	4.85	1.21164	224,20	AGGCCTTGACAAGCATGAAC	59.507	50	0	6.66	0	3.18	2.50657	0	0	3.71821	0
Contig112011	AAAC	4	5	2	174	112010	119306	0	56,22	GTCACCAAGGGAACATCAGATG	59.75	50	5.15	5.15	0	2.9	0.750353	208,22	GGTGGGTTTATGGAGAAAGGAG	59.15	50	0	0	0	3.69	0.149878	0	0	0.90023	0
Contig143334	ATCC	4	5	2	177	143333	136822	0	9,23	GTGTCTATGTGGTTAAGATGTGC	58.283	43.478	0	0	0	4.57	1.71679	165,21	TTTCATCGATTCTTTCCTCCC	56.424	42.857	0	0	0	4.3	3.57551	0	0	5.2923	0
Contig114935	ACAG	4	5	2	177	114934	121094	0	18,22	CTGGAGATTTGAGAGTGGAGTC	58.639	50	0	0	0	3.36	0.360778	173,22	ACAGACTGCATAAATCAACCTG	57.455	40.909	0	0	0	4	1.54466	13	13	1.90544	0
Contig76033	ACAT	4	5	2	177	76032	90240	0	122,22	GGAGGGCGGTATACAAACAAAC	60.336	50	0	0	0	2.93	1.33604	277,22	AGAGTGTCCATAGAAGCAACAG	58.566	45.455	0	0	0	3.16	0.434347	0	0	1.77039	0
Contig125040	ACAG	4	5	2	178	125039	127305	0	19,22	TTCACCACCACCAAGTATGATG	59.085	45.455	0	0	0	3.07	0.085312	175,22	TGGTATTACAGGGTACAAGAGG	57.401	45.455	0	0	0	3.69	1.5988	0	0	1.68411	0
Contig115644	AAAT	4	5	2	178	115643	121513	0	34,22	TCTGCTCTGATACCTCTTCAAG	57.768	45.455	0	0	0	3.02	1.23226	193,19	GCTGCCAGACAATCCTAGG	58.356	57.895	0	0	0	3.02	3.64415	0	0	4.87641	0
Contig150016	ACAG	4	5	2	178	150015	139680	0	44,19	CCCTGGGCTACTTCTACCC	59.238	63.158	0	0	0	3.69	3.23751	200,22	AATGATTTCTGTAACCATGTGC	56.084	36.364	0	0	0	4.57	2.91571	0	0	6.15322	0
Contig135767	AGGG	4	5	2	179	135766	133399	0	8,22	ACCAGTATCAGGAATTTGCCAG	59.148	45.455	0	0	0	4.85	0.14803	165,22	ATGTGAACTGCTCTACCAAGTG	59.095	45.455	0	0	0	3.16	0.095009	0	0	0.243039	0
Contig113136	AAAG	4	5	2	182	113135	120006	0	112,22	TCTCTCTCTTCTTCAGACAGGC	59.681	50	0	0	0	4.85	0.680789	272,22	ACACTGGTATCAAAGAAGGTGC	59.354	45.455	0	0	0	5.01	0.354066	0	0	1.03486	0
Contig139900	AGAT	4	5	2	183	139899	135318	0	2,21	GCTGAACTGAGGACTAGCATG	59.202	52.381	0	0	0	4.06	1.20178	163,22	TGTTGCTGTATGTTGTTACCCG	59.948	45.455	0	0	0	5.28	0.947996	0	0	2.14977	0
Contig174333	AATC	4	5	2	184	174332	150743	0	0,19	TACTGGTTGTTAGCTGCGC	58.903	52.632	0	0	0	6.09	3.09732	162,22	GCTCAAACCATACCTCCACAAC	60.272	50	0	0	0	3.32	1.27176	0	0	4.36908	0
Contig154310	ACAT	4	5	2	187	154309	141700	0	146,22	CATGTACTCGGGTCATTCTCTG	59.043	50	0	0	0	3.35	0.043241	311,22	AAGTGTTAGGCCTAGGGAAGAG	59.673	50	0	0	0	2.85	0.67293	0	0	0.716171	0
Contig111452	AAAC	4	5	2	187	111451	118976	0	63,21	GGCGCAGAAGGTTTAGATGAG	59.811	52.381	0	8.72	0	2.9	1.8114	228,22	GTTGCTTTGTTCTCCCAAGATG	58.849	45.455	0	0	0	2.9	0.15146	0	0	1.96286	0
Contig124778	AAAC	4	5	2	193	124777	127131	0	28,22	AGTCACAATTAAAGCCTCCTCG	59.162	45.455	0	0	0	4.63	0.162027	199,22	ACCACTGTCGATCTTTGTTCAG	59.364	45.455	0	0	0	3.02	0.363747	0	0	0.525775	0
Contig53693	ACAT	4	5	2	197	53692	67077	0	134,22	TGAGCGTTTCTGACATGTACTC	59.176	45.455	0	0	0	2.59	0.176235	312,19	TTAGGCCTAGGGAAGAGCG	58.939	57.895	0	11.22	0	5.03	3.06097	0	0	3.23721	0
Contig81062	AAAC	4	5	2	200	81061	94930	0	172,22	TGTGGCTATCTAAATCTGTGGC	58.958	45.455	0	0	0	5.01	0.041833	350,22	TATTTCGCGGGCAATCTAAATG	58.27	40.909	0	3.61	0	2.32	0.730232	0	0	0.772065	0
Contig190529	AAAC	4	5	2	202	190528	159481	0	2,21	CAATGGGACTATGACATTGCG	58.131	47.619	0	0	0	4.85	1.86924	182,22	CTATATTGCGCCATGAAACGTC	58.94	45.455	0	0	0	4.34	0.060238	0	0	1.92948	0
Contig73354	AAAG	4	5	2	206	73353	87693	0	86,22	CTTTGGGTAGTGAAAGGTTGGG	59.878	50	0	0	0	4.12	0.878378	270,22	GTGATTCAGATTCAGGTTGTGC	58.662	45.455	0	0	0	4.57	0.338411	0	0	1.21679	0
Contig153979	AAAC	4	5	2	206	153978	141528	0	7,21	CACCATGGCTAAGAAACCCTG	59.667	52.381	0	0	0	4.45	1.66735	191,22	CCTGGCTTGTGTTTCTATTTGC	59.174	45.455	0	0	0	3.68	0.174481	0	0	1.84183	0
Contig165457	AAAC	4	5	2	208	165456	146959	0	19,22	AGAAAGAATGGAAGTGGGAGTG	58.747	45.455	0	0	0	3.51	0.25264	205,22	ATAAGAACTGTTGCTGGACTCC	58.824	45.455	0	0	0	3.85	0.17599	0	0	0.42863	0
Contig116922	AAAC	4	5	2	208	116921	122332	0	30,22	ATCCATCTCAGATTGCACACTC	58.96	45.455	0	0	0	3.51	0.040385	218,20	CTGGGCTTTGGTATGCAAGG	59.937	55	0	0	0	3.61	2.93728	0	0	2.97766	0
Contig149727	AAAC	4	5	2	208	149726	139553	0	7,18	GTTGGGCAGCAGATTGGG	59.454	61.111	0	0	0	4.12	4.45423	193,22	ATCGAAACCAATCTGTGCCATC	60.077	45.455	0	0	0	3.51	1.07681	20.52	31.47	5.53104	0
Contig121810	AATG	4	5	2	210	121809	125287	0	12,18	GACAAGATCAGGCTAGCC	55.2	55.556	23.04	23.04	0	3.93	7.80032	200,22	TTTCATCATGTTGTAAACCGCC	58.587	40.909	0	0	0	6.13	0.412655	0	0	8.21298	0
Contig120920	AAAC	4	5	2	214	120919	124758	0	95,22	ACTGGTTGAATATGTGCTCTCC	58.89	45.455	0	0	0	3.71	0.110378	287,22	CTGGACTTCAATCTATGGGTGG	58.955	50	0	0	0	4.61	0.04474	0	0	0.155117	0
Contig136383	AAAC	4	5	2	217	136382	133698	0	19,22	ACCTACTGCACTGTCTGAATTG	59.095	45.455	0	0	0	2.32	0.095009	212,24	TGGAACAGTTGGGTTTGTATATTG	58.191	37.5	0	0	0	1.9	2.80911	0	0	2.90412	0
Contig150675	AAAT	4	5	2	218	150674	139987	0	2,18	CCACCCTGGGATGATCTC	56.78	61.111	0	14.05	0	2.75	6.2204	198,22	GACACTTATCTCCAGACTGCAG	58.976	50	10.24	10.24	0	4.41	0.023976	0	0	6.24438	0
Contig114654	AAAC	4	5	2	231	114653	120929	0	12,18	GGGTGGCCATACAAATCC	56.093	55.556	1.52	8.73	0	3.01	6.90696	221,22	AAATGAAATAGGGCAGCAGAGG	59.479	45.455	0	0	0	3.69	0.47921	0	11.32	7.38617	0
Contig183593	AAAC	4	5	2	233	183592	154967	0	3,24	CACACTTACAGTACAAATTGAGGG	58.521	41.667	0	0	0	4.3	2.47906	214,22	GGAGGTTGAAGAATTTGCTACG	58.406	45.455	0	0	0	3.51	0.593527	0	0	3.07258	0
Contig146476	ACAT	4	5	2	234	146475	138136	0	40,22	ACACACGACTACTGTACAATGG	58.846	45.455	0	0	0	3.16	0.153795	255,19	TGTTGGCTGCAGAGGAAAG	58.727	52.632	0	1.01	0	2.62	3.2734	0	0	3.42719	0
Contig131073	ATCC	4	5	2	237	131072	130983	0	7,22	AAATACCACCCACAAAGACAAG	57.565	40.909	0	0	0	3.16	1.43472	226,18	CCCTGAGCCCTTTCATGG	58.082	61.111	0	0	0	3.66	4.91809	0	0	6.35281	0
Contig91680	ACAG	4	5	2	237	91679	104245	0	63,22	AGGCAAAGCAGACTGTAGAATC	59.16	45.455	0	0	0	2.52	0.15962	278,22	GTAGTAGCCCTTTGACGATTTC	57.629	45.455	0	0	0	2.17	1.37095	0	0	1.53057	0
Contig115100	AAAC	4	5	2	237	115099	121206	0	57,22	AACGCCCACCCTTAATTCTATG	59.218	45.455	0	0	0	2.23	0.218073	272,22	GCCCGGTAGATCAAGTTAAGAG	59.039	50	0	0	0	2.85	0.038579	0	0	0.256652	0
Contig151717	ACAG	4	5	2	237	151716	140471	0	47,22	CCCATCCAAATACTAACCAGGG	58.943	50	0	0	0	4.45	0.056504	261,23	TCTACAACACTGAGAAGTTACAC	56.7	39.13	0	0	0	2.9	3.30049	0	0	3.35699	0
Contig115042	AGGC	4	5	2	237	115041	121165	0	64,20	GTGGTGTTTGACGATGTTGC	58.976	50	0	0	0	4.17	2.02351	279,22	TCCTTCTGCACCTCCATTAAAG	58.817	45.455	0	0	0	1.85	0.183281	0	0	2.20679	0
Contig125939	ACAG	4	5	2	239	125938	127910	0	3,22	TGAGCAGAAATTGGCTATTGGG	59.745	45.455	0	0	0	4.12	0.745468	220,22	TCTATGATGTCAGGCCTGTTTG	58.89	45.455	0	6.65	0	2.93	0.109611	0	0	0.855079	0
Contig43225	AAAC	4	5	2	240	43224	54724	0	1,22	TCTGCATATCTCCATCAAAGGC	59.021	45.455	0	0	0	4.35	0.020925	218,23	AGGGATAGAGCTCTGTTTGTTTG	59.189	43.478	0	0	0	2.93	1.18898	0	0	1.20991	0
Contig115427	ATCC	4	5	2	247	115426	121396	0	14,22	TTACAACACAGGAGTAATGCCC	59.087	45.455	0	0	0	5.36	0.087265	237,24	CCAAATCCAGCAACTAATAAAGGG	58.865	41.667	0	0	0	3.95	2.13486	0	0	2.22212	0
Contig99928	AAAC	4	5	2	250	99927	110562	0	153,22	ACAGAGCACCTTACCACATAAC	58.827	45.455	0	0	0	1.89	0.172774	381,22	CTCAGTTTAAGGAGGGTTAGGG	58.283	50	0	0	0	3.53	0.716825	0	0	0.8896	0
Contig119740	ACAG	4	5	2	261	119739	124067	0	112,22	GCAGACTTGTCAAACATACAGC	58.93	45.455	0	0	0	4.4	0.070241	349,24	CGCGAATATTTACAGAATGGATGG	59.132	41.667	0	0	0	3.51	2.13216	0	0	2.20241	0
Contig129422	AAAC	4	5	2	262	129421	130092	0	5,23	TCTGTGCTTCCTTTCTCTTTAGG	58.873	43.478	0	0	0	2.69	1.12724	245,22	TCTTTAAGGTGCCACTGGATTC	59.085	45.455	0	0	0	2.52	0.084659	0	0	1.2119	0
Contig117537	AAAC	4	5	2	270	117536	122722	0	54,22	TTCATTGCAATTTCCTGTGCTG	59.103	40.909	0	0	0	4.41	0.102643	306,18	AAAGACACACGGCTCAAG	55.939	50	0	0	0	3.02	7.06104	0	0	7.16369	0
Contig116391	AATC	4	5	2	273	116390	121980	0	20,22	GCAGAGCACAGTATTGATTGAC	58.476	45.455	0	0	0	3.18	0.523637	271,22	AGAGTATCCAGCGAGAGTAGTC	59.028	50	0	0	0	2.59	0.02846	0	0	0.552097	0
Contig90972	ACAG	4	5	2	278	90971	103691	0	101,22	ACCAAAGGCAGTCTCAAAGTAG	59.023	45.455	0	0	0	2.57	0.022989	357,22	CCCGATATAAGCCAGTCTGAAC	59.103	50	0	0	0	3.18	0.103275	0	0	0.126264	0
Contig191637	ACAT	4	5	2	285	191636	161012	0	14,22	AACTTTATCACTCACCCAACCC	59.012	45.455	0	0	0	4.11	0.011891	279,20	GTTTCAGAAGGGCCAGGAAG	59.219	55	0	0	0	3.46	2.21883	0	0	2.23072	0
Contig125959	AAAC	4	5	2	290	125958	127927	0	71,22	CTTGGGACTCCTTCATGTAGTG	58.897	50	0	0	0	2.74	0.102752	339,22	GCTGGACAGACACTTATCTTGG	59.493	50	0	0	0	3.61	0.492786	0	0	0.595538	0
Contig150691	AAAC	4	5	2	292	150690	140000	0	30,22	CAGGAGATTCACTGTCAGATCC	58.704	50	0	0.72	0	3.36	0.295743	301,21	GAATCCAACCACCCTGAAGTC	59.324	52.381	0	0	0	3.01	1.32445	0	0	1.62019	0
Contig134874	ACAG	4	5	2	302	134873	132938	0	31,19	AGGATGGACGGACAGATGG	59.242	57.895	0	0	0	3.51	3.24205	310,23	GCATGTTACAATGAACAATGCTG	58.302	39.13	3.48	11.5	0	4.41	1.69795	0	0	4.94	0
Contig60075	ACAT	4	5	2	305	60074	74085	0	25,22	TATGTTGTAAATCGCCCTGAGG	58.961	45.455	0	0	0	3.86	0.038941	308,22	AGATCTTGTGTGCTATGACACC	58.897	45.455	0	0	0	4.16	0.102752	0	0	0.141693	0
Contig138628	AAAT	4	5	2	338	138627	134741	0	10,18	AGATGGCTTGCTGGGAGG	59.76	61.111	0	0	0	4.3	4.75962	326,22	TTTGTTAATGGAGGTTTGCAGC	58.772	40.909	0	0	0	5.25	0.228191	0	0	4.98782	0
Contig93098	AAAC	4	5	2	339	93097	105387	0	13,24	TGATAACCTGAACTGCACTTTAAG	57.966	37.5	0	0	0	1.85	3.03449	330,22	GCTGTCACATCTGAGTAGTGAG	58.983	50	0	5.32	0	3.51	0.016978	0	0	3.05147	0
Contig145306	AAAC	4	5	3	150	145305	137637	0	13,23	TTTGAACCTATTACCTTTGCTTG	56.167	34.783	0	0	0	4.01	3.83293	140,23	GATCCTGATTTGCCTTGACTTTG	59.019	43.478	0	0	0	2.77	1.01861	0	0	4.85153	0
Contig127278	AAAC	4	5	3	150	127277	128868	0	27,22	AAAGGAGTCTAAGTGTCAGCTC	58.236	45.455	0	0	0	4.09	0.764183	155,22	GACCACAGTTTGACCAATGAAC	58.787	45.455	0	0	0	3.18	0.212618	0	0	0.976801	0
Contig92798	AATC	4	5	3	150	92797	105158	0	74,24	GTGCAGAGAGTATATGTGTGGATC	59.537	45.833	0	0	0	3.36	2.53713	202,22	CTCCTGGCTATACTACACATGC	58.84	50	0	0	0	4.06	0.160062	0.07	0	2.6972	0
Contig147526	AAAC	4	5	3	150	147525	138605	0	28,23	GACCAAATGCAGGAGGAGAAATG	60.637	47.826	0	4.69	0	2.32	2.63695	159,19	CAGAGAGGTGCCAGCAAAG	59.191	57.895	0	0	0	2.77	3.19122	0	0	5.82817	0
Contig185897	ATCC	4	5	3	151	185896	156087	0	33,23	TGAGGTGAAGTCAAAGGATTCAG	59.127	43.478	0	0	0	3.02	1.12659	164,20	TACCACCCTGAGATGGCTTG	59.86	55	0	0	0	4.01	2.8596	0	0	3.98619	0
Contig160726	AAAC	4	5	3	151	160725	144808	0	0,22	CTGTAAGCTTTCATGTGCAAGC	59.505	45.455	11.12	11.12	0	4.01	0.505071	129,22	TACCATGTCCCTACTAGTCTGG	58.6	50	0	0	0	3.86	0.399873	0	0	0.904944	0
Contig173955	AAAT	4	5	3	151	173954	150595	0	40,22	CTGCATGTAAAGGAGTGAAGAC	57.816	45.455	0	0	0	3.01	1.18449	169,22	AGCACCTCCAAATGTCTCTTTC	59.352	45.455	0	0	0	2.62	0.352103	0	0	1.53659	0
Contig21315	ACAT	4	5	3	151	21314	27557	0	0,19	ACTCAGGTCATTCTCTGCC	57.191	52.632	0	0	0	4.85	4.8086	131,20	GGTGACAGGTTTCAGAAGGG	58.86	55	0	0	0	3.95	2.14023	0	0	6.94883	0
Contig107181	AAAC	4	5	3	153	107180	116198	0	92,22	TATCTTGTTTGTTGTAAGCCGC	58.337	40.909	0	0	0	6.53	0.662804	223,22	TCATCTTGTGGAATAGTCTGCC	58.625	45.455	0	0	0	4.85	0.374517	0	0	1.03732	0
Contig152730	ACAG	4	5	3	153	152729	140943	0	52,22	TGCTCTTAACCACTGCACTATG	59.163	45.455	0	0	0	2.23	0.162627	183,22	ATGCCAGAAGTTTCAGAAGAGG	59.086	45.455	0	0	0	3.69	0.085964	2.35	6.16	0.248591	0
Contig158073	AAAC	4	5	3	153	158072	143635	0	48,22	TGTGGGAGGCAGCAATATAAAG	59.216	45.455	0	0	0	1.85	0.216351	179,22	TCATTTCAGCCAGTTGAGAACC	59.617	45.455	0	0	0	3.62	0.61711	0	0	0.833461	0
Contig128621	AAAC	4	5	3	154	128620	129614	0	13,22	TTGTAGTATAAATCGCCACCAG	56.742	40.909	0	0	0	4	2.25792	146,21	GCTCAATTCGCAGTTAGAGGC	60.414	52.381	0	0	0	4.7	2.4136	0	0	4.67152	0
Contig116579	ACAG	4	5	3	154	116578	122102	0	12,23	CCCATTCAACATTCTTCACCTTG	58.95	43.478	0	0	0	3.61	1.04954	146,20	CCCATCTACCTGTCTGTCTG	57.49	55	0	0	0	3.51	3.51025	0	0	4.55979	0
Contig118196	AAAT	4	5	3	155	118195	123138	0	78,22	AGAGCTCTATGGGATGATCACC	59.607	50	2.21	12.02	0	4.02	0.607253	211,22	TATCTATGGTTGTAAACTGCCC	56.36	40.909	0	0	0	5.36	2.63954	0	0	3.24679	0
Contig133895	AAAC	4	5	3	155	133894	132413	0	2,22	GGGCTATGAGAGGTGGTTATAG	57.959	50	0	0	0	1.31	1.04106	137,20	TGTTTCCACTCAAAGGCTGG	59.07	50	0	0	0	4.85	2.07004	0	0.62	3.11111	0
Contig113797	ATCC	4	5	3	156	113796	120391	0	46,22	GGCTCTTAGTACTTCAGACTGC	58.978	50	1.82	1.82	0	4.4	0.021868	179,23	ACTTTCTGTAGTCTTTCTTGAGG	56.664	39.13	0	0	0	3.86	3.33612	0	2.79	3.35799	0
Contig162488	AAAG	4	5	3	156	162487	145597	0	132,22	CCGACTGGTCTATGTGTGAAAC	59.757	50	0	0	0	2.78	0.757109	265,23	TCTCGGAGTCAAGAGTTGTAAAC	58.893	43.478	0	9.16	0	2.01	1.10742	0	0	1.86452	0
Contig84312	ACAG	4	5	3	157	84311	98002	0	43,22	CCTACCTCTATGATGTCAGGCC	60.207	54.545	0	0	0	5.19	1.20726	177,23	CCATTGCATTCTAGTGTCATCTG	58.338	43.478	0	0	0	2.9	1.6625	0	0	2.86976	0
Contig116522	AAAC	4	5	3	159	116521	122061	0	195,22	TAGTGAGCATTCTTGACTTCCC	58.56	45.455	0	0	0	3.97	0.440103	331,23	CTTGCAAATAGGGATTGTAGAGC	58.33	43.478	0	0	0	4.09	1.66974	0	0	2.10985	0
Contig160387	AATG	4	5	3	160	160386	144649	0	34,23	CCCTAAAGGCTCATAAATATCAC	55.405	39.13	0	0	0	3.06	4.59453	170,24	GGAAACAGTTAGAGATGTACATAG	55.331	37.5	0	0	0	2.23	5.669	0	0	10.2635	0
Contig170602	ATCC	4	5	3	160	170601	149186	0	12,20	AAATGGCAGGCATTCAGTCC	59.574	50	0	17.19	0	3.85	2.57419	148,24	AGCATTTGTATTCTGGTCTTTGAC	58.508	37.5	0	0	0	3.18	2.49166	0	0	5.06585	0
Contig71535	AAGG	4	5	3	161	71534	85961	0	152,22	GTATTGAACTGTTGTGAACCGC	59.19	45.455	0	0	0	5.68	0.190053	291,22	AACACTTCAAGGCTGTAAGGTC	59.289	45.455	0	0.33	0	3.85	0.288621	2.01	0	0.478674	0
Contig159550	AGGG	4	5	3	161	159549	144299	0	4,21	TTTCCATTCTCCAAGCCCATG	59.313	47.619	0	0	0	3.66	1.31264	143,22	AAAGAGTGTACCCTCTGCCATC	60.538	50	0	0	0	3.51	1.53819	0	0	2.85083	0
Contig92525	AAAG	4	5	3	161	92524	104928	0	91,22	GGGAAGCAGTATTAAAGGAGGG	58.95	50	0	0	0	4.3	0.049859	230,22	TCAAGATGCTATTCGTTCCTGG	58.965	45.455	0	0	0	4.45	0.034627	0	0	0.084486	0
Contig122484	AGAT	4	5	3	162	122483	125667	0	28,22	CAATTTCGCAGTCCTATTCACC	58.47	45.455	0	0	0	4.02	0.529565	168,22	TGGTGGAATGGTAGGTAGATAG	56.92	45.455	0	0	0	2.08	2.07961	0	0	2.60917	0
Contig172010	AATG	4	5	3	163	172009	149815	0	106,22	TAGAGGTCACTAGATGCAGAGG	58.947	50	0	0	0	3.69	0.052803	247,22	CATAGATGGCTTGCTGAGATGG	59.686	50	0	0	0	3.51	0.686089	0	0	0.738893	0
Contig138426	AAAC	4	5	3	163	138425	134630	0	4,21	CAACCTTCCCTGGCTAATTCC	59.388	52.381	0	0	0	3.01	1.38787	145,22	CTCCTCCAAGTGACAACCTTTC	59.62	50	0	0	0	2.62	0.620101	0	0	2.00798	0
Contig156576	AAAC	4	5	3	163	156575	142910	0	11,20	CACTAGAATGCGTCCTCCTG	58.528	55	0	0	0	3.86	2.47165	152,22	ATTATGATGACCCTCCGCAATG	59.353	45.455	0	0	0	2.82	0.352595	0	0	2.82424	0
Contig83133	ACAG	4	5	3	164	83132	96920	0	143,22	GCAAACCACTTCCAAATGTCTC	59.11	45.455	0	0	0	3.36	0.110172	285,22	GTGCAGATGATCAAGACTAGGC	59.625	50	0	0	0	3.93	0.62534	0	0	0.735512	0
Contig191251	AAAC	4	5	3	164	191250	160487	0	0,18	AACCAAACCTGAGTGCTC	55.467	50	0	0	0	4.26	7.53307	141,23	GGTGGAAATTCGTGTCAGTTATC	58.535	43.478	0	0	0	1.75	1.46521	0	0	8.99829	0
Contig174050	AAAC	4	5	3	164	174049	150627	0	17,21	CTGGTCGAGAGGAGTGGTATC	59.807	57.143	0	0	0	2.24	1.80662	159,22	ACAACGGGACTATGACATCTTG	58.9	45.455	0	0	0	3.02	0.099727	0	0	1.90635	0
Contig83238	AAAC	4	5	3	166	83237	97007	0	64,22	CAAGAAAGTGCACATGGAGAAG	58.595	45.455	0	5.64	0	2.85	0.405245	208,22	TTGTCAAGAAGGATCCCAACTC	58.751	45.455	0	0	0	3.01	0.249218	0	0	0.654463	0
Contig73713	ACAG	4	5	3	167	73712	88039	0	95,22	TTGTAAACTGCCCAGGAACAAC	60.076	45.455	0	3.28	0	3.32	1.07605	238,24	TCAAGTATGTTTAGGGATCCACAG	58.79	41.667	0	7.27	0	3.66	2.21013	0	0	3.28618	0
Contig162928	AAGT	4	5	3	167	162927	145787	0	59,22	TCAAGACACAGAGGAAGCAATG	59.357	45.455	0	0	0	2.82	0.357481	202,24	AGAAGCAGGTCAGAACATACTTAC	59.046	41.667	0	0	0	2.34	2.04627	0	0	2.40375	0
Contig76414	AAAC	4	5	3	167	76413	90597	0	67,22	GTGACGTAACCCAAGAAGACAG	59.693	50	0	0	0	3.51	0.692985	212,22	CTGAGGTTAAACAGCAGAGGAG	59.166	50	0	1.75	0	3.69	0.165617	0	0	0.858602	0
Contig82974	AAAC	4	5	3	167	82973	96778	0	163,20	GTGTTGCATGTCGTGAACTG	58.705	50	0	4.47	0	3.16	2.29537	308,22	ATCGTAAATCTCAGGGCGTTTC	59.56	45.455	0	0	0	2.78	0.560132	0	0	2.8555	0
Contig117982	ACCG	4	5	3	168	117981	123003	0	123,22	ACTGTCTGTGAAGAAACGAGAG	58.783	45.455	0	0	0	3.2	0.216683	269,22	GAGCAGTGATAGTTACAGGAGC	59.043	50	0	0	0	4.7	0.042578	0	0	0.25926	0
Contig136974	AAAC	4	5	3	169	136973	133972	0	5,22	GTTTGAAAGTCACAGGCATCTC	58.598	45.455	0	0	0	2.75	0.402484	152,22	ATGAACCCATGAAGCTACCTTG	59.148	45.455	0	0	0	3.61	0.14803	0	0	0.550515	0
Contig86846	ACAG	4	5	3	171	86845	100280	0	66,22	CATTTGCCTTGAACACTCCTTG	59.108	45.455	0	0	0	3.61	0.1083	214,23	CCCATTATGACAGATGCATGAAG	58.389	43.478	0	0	0	3.02	1.61078	0	0	1.71908	0
Contig120978	ACAG	4	5	3	172	120977	124786	0	22,22	GTTGATGTTAAAGGTGCCACTG	58.852	45.455	0	0	0	3.66	0.148359	172,22	CATTTCTGTAGTTCCTCCCACC	59.156	50	0	0	0	4.61	0.155988	0	0	0.304348	0
Contig124469	AAAT	4	5	3	172	124468	126906	0	10,22	TGGAGAAGACTTGGCTAAATGG	58.817	45.455	0	0	0	3.16	0.183281	160,22	CCCAAGACGAAATTTGAGAGGG	60.012	50	0	0	0	4.3	1.01177	0	0	1.19505	0
Contig162421	AATG	4	5	3	173	162420	145572	0	29,22	TTAACTGAGACCCTGCTATCAC	58.03	45.455	0	0	0	3.06	0.970234	180,22	AGAGAACAGACGGAATTCACTG	58.84	45.455	14.57	14.57	0	3.66	0.160062	0	0	1.1303	0
Contig185938	AAAC	4	5	3	173	185937	156112	0	4,20	TTTCCTCTCCCACAATGCCC	60.735	55	0	0	0	5.36	3.7353	155,22	TCATGCCTTGGAATACTGATGG	58.949	45.455	0	0	0	3.51	0.051329	0	0	3.78663	0
Contig126170	AACC	4	5	3	174	126169	128075	0	162,22	TTGTACATCATAGGCTGTGTGG	58.893	45.455	6.11	10.79	0	4.17	0.106554	314,22	CAACCCTGTGCTGTTTATTTGG	59.105	45.455	0	0	0	3.28	0.104535	0	0	0.211089	0
Contig181415	AAAC	4	5	3	174	181414	153962	0	9,19	AAGGTGGCTGTGCTTTGAG	59.028	52.632	0	0	0	3.02	3.02835	161,22	TCTACTCTTCCTGAACTGCATC	58.037	45.455	0	0	0	3.91	0.962588	0	0	3.99094	0
Contig117803	AAAC	4	5	3	175	117802	122894	0	75,22	ATATGTTGTTCACCACCCTGAG	58.817	45.455	0	0	0	3.35	0.183281	228,22	GCTAGTGGAGGATGATGTAACG	59.11	50	0	0	0	3.18	0.109549	0	0	0.29283	0
Contig141659	AAAC	4	5	3	176	141658	136114	0	68,22	ACCCAAAGAAGGCTATCTCTTC	58.279	45.455	0	0	0	2.87	0.721375	221,23	TGCAAGCAATTTAAATAGTCCAG	56.566	34.783	0	0	0	3.86	3.43432	0	0	4.15569	0
Contig144295	AAAC	4	5	3	176	144294	137205	0	36,22	GAAGTTGCTGGCTTTACATCAG	58.662	45.455	0	0	0	2.9	0.338411	192,20	TTTAAGTCTCCCACCCACGG	60.079	55	0	0	0	4.94	3.07887	0	0	3.41728	0
Contig93536	AAAC	4	5	3	176	93535	105710	0	28,22	GATCTACTTGTGGACAGGACTG	58.643	50	0	0	0	3.51	0.357156	184,20	GGAAACCTCTCTGCCTTCAC	58.939	55	0	0	0	3.18	2.06149	0	0	2.41865	0
Contig79649	AAGG	4	5	3	177	79648	93626	0	38,22	AACAATACAAGCACAAGTCAAC	56.514	36.364	0	0	0	3.18	2.48632	193,22	TCATCCCACAAACAACAGACTG	59.552	45.455	0	0	0	3.51	0.552049	0	0	3.03837	0
Contig157143	ATCC	4	5	3	177	157142	143191	0	0,22	GACAACTGACAAATCTCTACAG	55.298	40.909	0	0	0	2.74	3.70218	159,18	ACAGACAGACGGAGGGAC	58.652	61.111	0	0	0	4.46	4.34807	0	0	8.05025	0
Contig109754	AGGC	4	5	3	177	109753	117854	0	57,22	TGGCTACCAGATAATCCTAGGG	58.995	50	0	6.29	0	3.53	0.005159	213,21	CTACCCTACCCTACCCACATC	59.169	57.143	0	0	0	3.06	1.16912	0	0	1.17428	0
Contig89156	AAAC	4	5	3	178	89155	102210	0	19,20	GGTCGAGAGGGATGGCATAC	60.437	60	0	0	0	2.39	3.43697	175,22	AACCTCCCTAAGAAGTGTTAAG	55.876	40.909	0	0	0	1.85	3.12354	0	0	6.5605	0
Contig160048	AAAC	4	5	3	179	160047	144501	0	80,18	GCTGTAACCTGCCCTGAG	58.116	61.111	0	0	0	3.35	4.88383	240,19	AAAGGGAAGTAGAGTGGGC	57.082	52.632	0	0	0	5.36	4.91789	0	0	9.80173	0
Contig114391	ATCC	4	5	3	180	114390	120767	0	13,21	TGGGTTCCATGGCATTATACC	58.538	47.619	3.26	3.26	0	2.73	1.46179	173,20	TCTTTCCACCAGCCCATTTG	59.135	50	0	0	0	2.32	2.13511	0	0	3.5969	0
Contig112978	AAAC	4	5	3	180	112977	119904	0	17,21	GAGTTCAACTGACCCTCACTG	58.993	52.381	0	0	0	3.66	1.00654	174,23	CCATGCAAAGTGTGTTACAGTAG	58.719	43.478	0	0	0	2.57	1.28104	0	0	2.28757	0
Contig74506	AAAC	4	5	3	181	74505	88810	0	165,22	CATGAGTAGGGCGGTATACAAG	58.843	50	0	0	0	3.16	0.156921	324,22	GTGGCTGATCTCCTTACTACAC	58.71	50	0	0	0	2.9	0.289679	0	0	0.446601	0
Contig43391	AAAC	4	5	3	182	43390	54940	0	31,23	GCACTGGTAATCACTAAGTTTGC	59.03	43.478	0	0	0	3.68	1.02958	191,22	AGTGTTCTGTGCATCCTGTAAG	59.095	45.455	0	0	0	2.34	0.095009	1.6	1.13	1.12459	0
Contig68655	AGGC	4	5	3	182	68654	83015	0	119,22	CCAATCCAAGCAAACATACCTC	58.383	45.455	0	0	0	3.85	0.617493	279,22	ACTTCTGGGAGCACAATTTCAG	59.616	45.455	0	0	0	3.02	0.61577	0	0	1.23326	0
Contig125908	AGAT	4	5	3	182	125907	127890	0	36,22	CTCCGTTCTTTCTGGATGGTTC	59.754	50	0	0	0	3.62	0.753632	196,22	TAGACTGGTTAATCACGGTTGG	58.568	45.455	0	0	0	3.77	0.432437	0	0	1.18607	0
Contig122357	AAAC	4	5	3	183	122356	125589	0	50,22	AAGAGTTCTTCCCTCAAACCAC	58.95	45.455	0	0	0	4.16	0.049859	209,24	CCCTAATGTATTGCCAATGAAGAC	58.69	41.667	0	0	0	3.01	2.3095	0	0	2.35936	0
Contig177532	AAAC	4	5	3	183	177531	152143	0	25,23	CGAGGTGATGCTCTAGTATTCAC	59.213	47.826	1.29	1.29	0	3.18	1.21272	186,22	GCATCACTGGTGCAATAACATC	59.05	45.455	0	4.69	0	3.06	0.050491	2.61	0	1.26321	0
Contig109366	AAAC	4	5	3	184	109365	117607	0	149,22	GGCTGCATTTGGATTCTTCAAG	59.237	45.455	0	0	0	3.02	0.236615	310,23	TCATTGTTATAAATCTCACTGCC	55.54	34.783	0	0	0	4.85	4.45957	0	0	4.69618	0
Contig91157	AAAC	4	5	3	184	91156	103844	0	143,22	TGTATATGTTGTTAGCCGCCTC	59.035	45.455	0	0	0	4.7	0.035226	305,22	CAGAACTTTGGCAGGATGAATG	58.65	45.455	0	0	0	2.67	0.349961	0	0	0.385187	0
Contig77746	AAAG	4	5	3	184	77745	91831	0	87,22	CTGCTTCCAAAGTTAAACCCAC	58.779	45.455	0	0	0	4.61	0.220771	249,22	TCTTAGAACAGGCTTGCATCTC	58.897	45.455	0	2.18	0	2.75	0.102752	0	0	0.323523	0
Contig106648	AAAC	4	5	3	184	106647	115815	0	17,22	TTTCAGCGAGTGTCCTGATATG	58.972	45.455	0	0	0	1.78	0.027506	179,22	TGACAACACAGAGGAACAAAGC	60.077	45.455	0	0	0	3.51	1.07705	0	0	1.10456	0
Contig92273	AAAC	4	5	3	186	92272	104714	0	42,22	ACTTTACAGGATTGCTGTGAGG	59.089	45.455	10.86	15.54	0	3.86	0.088563	205,23	CTATGATGATCAATGTGCACAGC	58.968	43.478	0	8.19	0	4.4	1.03178	0	12.38	1.12034	0
Contig115387	AAAC	4	5	3	186	115386	121365	0	27,22	GGGCAGAATTTCTAGCACTGTG	60.336	50	0	8.55	0	3.66	1.33613	191,22	TCAAGCACATTCTCTTCCTTCC	59.089	45.455	0	0	0	3.46	0.088563	0	0	1.4247	0
Contig166043	AAAC	4	5	3	186	166042	147213	0	31,22	CCTAGTTTATCAGGGCCTTTGG	59.216	50	0	4.69	0	3.28	0.215776	195,22	TCCTACCTCTGAAGATTCCAGC	59.742	50	0	0	0	4.85	0.742326	0	0	0.958102	0
Contig142493	AAAC	4	5	3	188	142492	136473	0	153,22	CTGAATGTGACTGTTGTGAACC	58.534	45.455	0	0	0	3.62	0.465578	319,22	CCTGTTGACATGAGCAAAGTTG	59.115	45.455	0.53	7.2	0	3.16	0.114515	0	0	0.580093	0
Contig148983	AAAC	4	5	3	192	148982	139243	0	61,22	AACCACCTCCAAATGTCTCTTG	59.282	45.455	0	0	0	3.02	0.2817	231,22	TAAATGTAAGGCGGATTGAGGG	58.954	45.455	0	0	0	4.3	0.046198	0	0	0.327898	0
Contig55816	AAAC	4	5	3	192	55815	69538	0	17,22	GGGAGGATAATAGAGCACTGTG	58.5	50	0	0	0	3.66	0.499676	187,22	CTCATGCTCTTTCAGACCAAAC	58.335	45.455	0	0	0	2.93	0.664949	3.07	6.24	1.16463	0
Contig116554	ACAT	4	5	3	194	116553	122080	0	50,22	TACGCCTCTGAAATTCACAACC	59.688	45.455	0	0	0	3.77	0.687542	221,23	CACCACCTCCTTATGTATGTATG	56.989	43.478	0	0	0	2.39	3.01071	0	0	3.69825	0
Contig142402	ATCC	4	5	3	195	142401	136436	0	0,24	CTACTGTACTTTGAATCCTGATTG	56.06	37.5	0	0	0	2.67	4.93973	173,22	ATTTGGTTTCCTTCAGATGCTG	57.969	40.909	0	0	0	4.41	1.03052	0	0	5.97026	0
Contig102136	AAAC	4	5	3	195	102135	112362	0	57,22	TGAAGTACTGATGTAAACCGCC	59.167	45.455	0	0	0	6.13	0.166808	230,22	ACCAGCAAGTCGAAATTATCAG	57.541	40.909	0	0	0	2.9	1.4594	0	0	1.62621	0
Contig142471	AAAC	4	5	3	196	142470	136466	0	1,23	TCCTTGGATGCCTATTCTAAAGC	59.057	43.478	0	0	0	3.51	1.05726	174,23	GCATTGGGATTCAGGAATATCAG	58.126	43.478	0	0	0	2.9	1.87401	0	0	2.93127	0
Contig72088	AAAC	4	5	3	196	72087	86494	0	59,22	TGACCTAGCCTATCTCACAGAG	58.947	50	0	0	0	3.35	0.052803	233,22	AAACCACAGCAATAAACTACGG	57.997	40.909	0	0	0	4.02	1.00332	0	0	1.05612	0
Contig143554	AATC	4	5	3	197	143553	136898	0	75,22	TTAAAGGTCTTGATGTGGAGGC	59.085	45.455	0	0	0	4.7	0.084659	250,22	TCTGCCCTTCTTGAACTCCTAG	59.942	50	0	0	0	3.02	0.941951	0	0	1.02661	0
Contig181633	AAAC	4	5	3	198	181632	154058	0	30,22	CCTCTGATCATATTACGGGCTG	58.905	50	0	0	0	4.85	0.095216	208,20	GCCTTGAGAAGCCTGAACAG	59.585	55	0	0	0	3.16	2.58545	0	0	2.68067	0
Contig84664	AAAG	4	5	3	199	84663	98362	0	65,23	AGTAAATAACTCTCCCAAGATGG	56.233	39.13	0	0	23.82	3.51	3.76663	241,23	CTGGCCATTTATGATAGGGAAAG	57.798	43.478	0	4.66	0	2.62	2.2022	0	0	5.96883	0
Contig69908	AAAC	4	5	3	199	69907	84342	0	21,19	AAACTGACCACTCCCGTCC	60.006	57.895	0	0	0	4.79	4.00601	198,22	GCAGGGTTATAGCATTGTTTCC	58.45	45.455	0	0	0	3.13	0.549623	0	0	4.55564	0
Contig99579	ACCT	4	5	3	200	99578	110298	0	49,22	ACCACAGATGAAGTAGCAAGTC	58.832	45.455	0	0	0	3.01	0.167979	227,22	GTACTTATATCCCAAGGCAGGC	59.091	50	0	0	0	4.85	0.090505	0	0	0.258484	0
Contig127050	AAAC	4	5	3	201	127049	128708	0	131,22	AATCTACATGTTGTTAGCCGCC	59.817	45.455	0	0	0	6.13	0.817023	310,22	TACTAAACCTGAATGCACACCC	59.087	45.455	0	0	0	4.61	0.087265	0	0	0.904287	0
Contig128886	AAAC	4	5	3	202	128885	129769	0	81,22	CAATGGGCTGAAAGTCATATGC	58.782	45.455	0	0	0	3.14	0.218315	260,23	TGTCAGGATCAAATGAGAAAGGG	59.184	43.478	0	0	0	3.95	1.18386	0	0	1.40218	0
Contig107648	AAAC	4	5	3	203	107647	116512	0	6,22	TGGATCAATGGGTAAGTGGTTG	59.079	45.455	0	0	0	3.77	0.078751	186,23	CCATTGTCACAACTGAGGATTTG	58.957	43.478	0	0	0	2.32	1.04265	0.02	0	1.1214	0
Contig80694	AAAC	4	5	3	203	80693	94583	0	22,22	GTCACATTACTCTCACCCTGAC	58.907	50	0	0	0	3.51	0.092972	203,22	AATACCACTGCCATTACCAAGG	59.144	45.455	0	0	0	3.61	0.144316	0	0	0.237288	0
Contig152244	AAAC	4	5	3	204	152243	140726	0	23,22	TCTGTGATCCTACCGAATTGTC	58.375	45.455	0	0	0	3.18	0.624916	206,21	GAAGCATCCGACCGAACATAC	59.882	52.381	0	0	0	2.39	1.88158	0	0	2.5065	0
Contig130094	AAAC	4	5	3	204	130093	130447	0	79,22	TACTCCTCTGACCGTGTTACTG	59.684	50	0	0	0	2.74	0.684335	263,20	GCCTTGACAAGCCTGAACAG	60.152	55	0	0.48	0	3.16	3.15218	0	0	3.83651	0
Contig98434	AAAC	4	5	3	205	98433	109432	0	89,22	ACAGTTTGTCAAGTTGCTAACC	58.125	40.909	0.84	11.15	0	2.85	0.875315	272,22	TCTAGGAATACAGTGTGCATGC	58.965	45.455	8.53	8.53	0	4.06	0.034627	0	0	0.909942	0
Contig73834	AGGC	4	5	3	205	73833	88172	0	70,22	CACTGGATATGAGTTCGGATCG	59.18	50	0	0	0	3.69	0.179725	257,18	CCTACCTACCTGTCTGCC	56.411	61.111	0	0	0	4.85	6.5886	0	0	6.76833	0
Contig176446	AAAC	4	5	3	208	176445	151654	0	1,23	TGGGCTCTTCTGATGTTCTTATG	58.999	43.478	0	0	0	1.9	1.00128	189,20	TCTTCATCAGAGAGGCCAGG	59.276	55	0	0	0	4.45	2.27633	16.64	28.96	3.2776	0
Contig96929	AAAC	4	5	3	209	96928	108319	0	34,22	ACACTTCCACTCATCTCCAAAC	59.023	45.455	0	0	0	2.93	0.022989	220,23	AGCCTTTCAGTAGTGCATCTATG	59.067	43.478	0	0	0	2.23	1.06746	0	0	1.09045	0
Contig101131	AAAC	4	5	3	210	101130	111516	0	12,24	GGGCAGTTATATAAGTCGAATCAC	58.051	41.667	0	0	0	3.06	2.94924	199,23	CTGCAATAAGGATCCATGAACAG	58.327	43.478	0	3.01	0	3.16	1.67287	0	0	4.62211	0
Contig106486	ACAT	4	5	3	210	106485	115705	0	9,24	CCCAAAGCATATTGTCCTCTATAC	57.717	41.667	0	0	0	1.47	3.28292	198,21	TACAGATAGGTGGAGGGTGTG	59.029	52.381	0	0	0	3.82	1.02864	0	0	4.31156	0
Contig138461	AAAC	4	5	3	212	138460	134656	0	79,22	TATTCTTGATGCAAATGAGGGC	57.84	40.909	0	0	0	5.19	1.15984	269,22	GTCACGCTTCCTTCAACAAATG	59.443	45.455	0	0	0	2.32	0.443148	0	0	1.60299	0
Contig92156	AAAC	4	5	3	212	92155	104621	0	6,21	CCTGGGATGATTCTGGTCAAG	58.837	52.381	0	0	0	3.02	1.16304	197,21	CGTGTTCTGCCTCTGAAGATG	59.746	52.381	0	0	0	2.9	1.7462	0	0	2.90924	0
Contig102594	AAAC	4	5	3	214	102593	112740	0	36,22	GAAAGACATGGAAAGATGCAGC	58.984	45.455	0	0	0	5.25	0.016282	228,22	TCTCCAAGGCGAATTAAGGAAG	58.893	45.455	0	0	0	3.46	0.107317	0	0	0.123599	0
Contig33322	ACAG	4	5	3	214	33321	42688	0	22,22	GGACTGTGTTGCTAAATTGCTG	59.18	45.455	0	0	0	4.41	0.180305	214,22	CTTCTTCTTCCAGGTGTCAGTC	59.101	50	0	0	0	3.51	0.100745	0	0	0.28105	0
Contig50668	AAAC	4	5	3	215	50667	63568	0	130,22	TAAAGGAGAAACTGAAGTGGGC	59.019	45.455	0	0	0	5.36	0.018852	323,22	ATGCATCTTCATAGTGAGGTCC	58.421	45.455	0	0	0	4.46	0.578508	0	0	0.597361	0
Contig40905	AAAC	4	5	3	215	40904	51943	0	139,22	AAATCACCTGGGATGCTTGAAG	59.678	45.455	0	0	0	3.02	0.678397	332,22	GTGTGTTTGCTTACTGTTCAGG	58.795	45.455	0	2.35	0	3.86	0.204559	0	0	0.882956	0
Contig161305	AAAC	4	5	3	215	161304	145055	0	0,19	CTGGGCCATGAGTAGGGAG	59.623	63.158	0	0	0	4.3	3.62345	191,24	GCTTTCAGTTTGTGTAGTTATAAG	55.029	33.333	0	0	0	1.73	5.9707	0	0	9.59415	0
Contig154930	AAAC	4	5	3	216	154929	142050	0	155,22	TGACACTGCAATCCCAATAGAC	59.157	45.455	0	0	0	2.59	0.156596	349,22	TGTTGGTTCAGTGTCCAGAATG	59.552	45.455	0	0	0	2.67	0.552049	10.05	4.1	0.708645	0
Contig115247	AAGG	4	5	3	219	115246	121291	0	144,22	AAAGTGGTCATTGAAGGTGGTC	59.548	45.455	0	0	0	4.02	0.547929	341,22	TGGAAGAATGTTAACTCGGCAG	59.426	45.455	0	0	0	4.85	0.425802	0	0	0.973731	0
Contig151095	AAAC	4	5	3	219	151094	140186	0	25,22	GACTAGGGCGGTATATAAGTGC	58.649	50	0	0	0	4.4	0.350856	222,22	ACTGTTAGAAGCCTCAGTGTTG	59.03	45.455	0	0	23.83	3.33	0.029819	0	0	0.380676	0
Contig129227	ACAG	4	5	3	223	129226	129973	0	8,22	AAAGCTTAGACACATTTCACAC	55.98	36.364	0	0	0	3.82	3.02019	209,22	ATATGGTCCACAGTCCTCCTAC	59.204	50	0	0	0	3.18	0.203535	0	0	3.22372	0
Contig145399	AAAC	4	5	3	226	145398	137663	0	44,20	CCAAGCTGTCTCTGTAGCAC	59.025	55	0	0	0	4.4	2.02452	248,22	ACCTTCTCCTCCTCAAATCTTG	58.209	45.455	0	0	0	3.02	0.791039	0	0	2.81555	0
Contig80886	ACAG	4	5	3	226	80885	94774	0	44,19	CCTTGTTGGGTGCACGTAG	59.494	57.895	0	0	0	3.51	3.49445	248,22	AACTGTCTACCCATGTCATCAG	58.291	45.455	0	0	0	2.9	0.708915	0	0	4.20337	0
Contig79246	ACAG	4	5	3	228	79245	93229	0	15,22	AATCAGTCAGCATTTGTCTTGG	57.983	40.909	0	0	0	3.61	1.01749	221,22	AGACATATACGAGGAGGGTCTC	58.749	50	0	0	0	3.36	0.250927	0	0	1.26841	0
Contig110702	AAAC	4	5	3	228	110701	118462	0	10,22	TGAAGGAGCCACACATGAATTC	59.683	45.455	0	0	0	2.17	0.682568	216,22	CTCCCAAGCACATGTTAGTCTG	59.753	50	0	0	0	3.51	0.75288	0	0	1.43545	0
Contig118061	AAAG	4	5	3	229	118060	123057	0	9,22	TATCACATGACCAATTCCAGTC	56.642	40.909	0	0	0	3.51	2.35803	216,22	ACACTTTGAGGTTGGGTATCAC	59.019	45.455	0	0	0	3.06	0.018852	0	0	2.37688	0
Contig138186	AAAC	4	5	3	229	138185	134518	0	3,21	CACTTTGATTGTTGGATCGCC	58.876	47.619	0	0	0	5.54	1.12412	213,19	CTCTTTGGCCCAGGTGATG	58.876	57.895	0	0	0	3.07	3.12426	0	0	4.24838	0
Contig89612	AATC	4	5	3	230	89611	102599	0	114,22	TGGACAAGGATCTGGGAAATTC	58.809	45.455	0	0	0	2.17	0.191475	323,21	CCCTGAAGAAAGAGGCATAAG	56.782	47.619	0	0	0	1.73	3.21755	0	0	3.40903	0
Contig124473	AATC	4	5	3	232	124472	126907	0	47,22	GTTAGAGGTCGGTGGCAATAAG	59.56	50	0	0	0	1.73	0.560132	257,22	AACAGGAGAAGAGCAACCAATG	59.616	45.455	0	0	0	2.82	0.61577	0	0	1.1759	0
Contig95239	ACAT	4	5	3	233	95238	107028	0	17,20	TCTAGCTGAGATAGGGTGGG	58.09	55	0	0	0	4.61	2.91023	228,22	CCCATTGCAGAGGTAGATCATC	59.092	50	0	0	0	2.92	0.09244	0	0	3.00267	0
Contig140803	ATCC	4	5	3	234	140802	135720	0	28,22	CTATTCGCATACTACAGTGAAC	55.274	40.909	0	0	0	3.18	3.72587	239,23	TGTTTGAATACACTATGCTTGCG	58.784	39.13	0	0	0	4.85	1.21649	0.85	7.01	4.94236	0
Contig44438	AAAC	4	5	3	235	44437	56242	0	1,24	TGCTTTGAGACTGCTTCAAATAAC	59	37.5	0	0	0	1.89	2.00025	215,21	CATTGGACCCAGTTCCTCTTC	59.047	52.381	0	0	0	2.87	1.0472	0	0	3.04745	0
Contig90412	AAAC	4	5	3	236	90411	103223	0	39,22	AAACCCATCCCTCATCTGTAAC	58.54	45.455	0	0	0	2.5	0.459589	253,22	GGGATTTGTCTTTGTTTCAGCC	59.104	45.455	0	0	0	4.85	0.103906	0	0	0.563495	0
[truncated: 4,778 more rows]

## Sheet: rep 10-20
Contig1488	AAGT	4	10	82	293	1487	1882	0	47,24	GCTGTTATATCGTACATTAAATGC	55.363	33.333	0	0	0	3.56	5.63701	318,22	TGAGCAGTGGATCTAGTCTCAG	59.483	50	0	8.17	0	3.35	0.482965	0	0	6.11998	0
[truncated: 1,328 more rows]

[truncated: 6 more sheets: rep 10-20, gc l50, repreat 10-20,gc l50 r50, repeat 10-15, pairprod150-250, coverage_higher values, Selected_primer_pairs]
