# Supplementary material for: The Andaman day gecko paradox: an ancient endemic without pronounced phylogeographic structure
Source: Sci Rep. 2020 Jul 16;10:11745. doi: 10.1038/s41598-020-68402-7 (PMC7367275; doi:10.1038/s41598-020-68402-7)
Supplement: Supplementary file 4 — Supplementary file4 (XLSX 181 kb) [file 41598_2020_68402_MOESM4_ESM.xlsx]

## Sheet: COI_matrix
	1019	1021	1022	1023	1026	1028	1036	1037	1041	1042	1043	1044	1045	1053	1054	1055	1056	1062	1063	1065	1066	1069	1070	1071	1072	1073	1074	1075	1076	1077	1078	1079	1080	1081	1082	1083	1084	1085	1086	1087	1088	1089	1090	1092	1096	1123	1124	1125	1127
1019	0	NA	NA	NA	NA	NA	NA	NA	NA	NA	NA	NA	NA	NA	NA	NA	NA	NA	NA	NA	NA	NA	NA	NA	NA	NA	NA	NA	NA	NA	NA	NA	NA	NA	NA	NA	NA	NA	NA	NA	NA	NA	NA	NA	NA	NA	NA	NA	NA
1021	NA	0	0.00498753	NA	0.00249377	0.00498753	0	0	0.0124688	0.00249377	0	0.0124688	0	0.00997506	0	0.0124688	0	0	0.00498753	0	0	0.00997506	0	0.0199501	0.0124688	0.00249377	0.00498753	NA	0.0124688	0	0.0124688	0	0.0174564	0.0149626	0	0.0074813	NA	0	0	0.0124688	0	0.00249377	0.0149626	0.0124688	0	0	0.00997506	NA	NA
1022	NA	0.00498753	0	NA	0.0074813	0.00498753	0.00498753	0.00498753	0.0124688	0.0074813	0.00498753	0.0124688	0.00498753	0.00997506	0.00498753	0.0124688	0.00498753	0.00498753	0	0.00498753	0.00498753	0.00997506	0.00498753	0.0199501	0.0124688	0.0074813	0	NA	0.0124688	0.00498753	0.0124688	0.00498753	0.0174564	0.0149626	0.00498753	0.00249377	NA	0.00498753	0.00498753	0.0124688	0.00498753	0.0074813	0.0149626	0.0124688	0.00498753	0.00498753	0.00997506	NA	NA
1023	NA	NA	NA	0	NA	NA	NA	NA	NA	NA	NA	NA	NA	NA	NA	NA	NA	NA	NA	NA	NA	NA	NA	NA	NA	NA	NA	NA	NA	NA	NA	NA	NA	NA	NA	NA	NA	NA	NA	NA	NA	NA	NA	NA	NA	NA	NA	NA	NA
1026	NA	0.00249377	0.0074813	NA	0	0.0074813	0.00249377	0.00249377	0.0149626	0.00498753	0.00249377	0.0149626	0.00249377	0.0124688	0.00249377	0.0149626	0.00249377	0.00249377	0.0074813	0.00249377	0.00249377	0.0124688	0.00249377	0.0224439	0.0149626	0.00498753	0.0074813	NA	0.0149626	0.00249377	0.0149626	0.00249377	0.0199501	0.0174564	0.00249377	0.00997506	NA	0.00249377	0.00249377	0.0149626	0.00249377	0.00498753	0.0174564	0.0149626	0.00249377	0.00249377	0.0124688	NA	NA
1028	NA	0.00498753	0.00498753	NA	0.0074813		0.00498753	0.00498753	0.0124688	0.0074813	0.00498753	0.0124688	0.00498753	0.00997506	0.00498753	0.0124688	0.00498753	0.00498753	0.00498753	0.00498753	0.00498753	0.00997506	0.00498753	0.0199501	0.0124688	0.0074813	0.00498753	NA	0.0124688	0.00498753	0.0124688	0.00498753	0.0174564	0.0149626	0.00498753	0.0074813	NA	0.00498753	0.00498753	0.0124688	0.00498753	0.0074813	0.0149626	0.0124688	0.00498753	0.00498753	0.00997506	NA	NA
1036	NA	0	0.00498753	NA	0.00249377	0.00498753		0	0.0124688	0.00249377	0	0.0124688	0	0.00997506	0	0.0124688	0	0	0.00498753	0	0	0.00997506	0	0.0199501	0.0124688	0.00249377	0.00498753	NA	0.0124688	0	0.0124688	0	0.0174564	0.0149626	0	0.0074813	NA	0	0	0.0124688	0	0.00249377	0.0149626	0.0124688	0	0	0.00997506	NA	NA
1037	NA	0	0.00498753	NA	0.00249377	0.00498753	0		0.0124688	0.00249377	0	0.0124688	0	0.00997506	0	0.0124688	0	0	0.00498753	0	0	0.00997506	0	0.0199501	0.0124688	0.00249377	0.00498753	NA	0.0124688	0	0.0124688	0	0.0174564	0.0149626	0	0.0074813	NA	0	0	0.0124688	0	0.00249377	0.0149626	0.0124688	0	0	0.00997506	NA	NA
1041	NA	0.0124688	0.0124688	NA	0.0149626	0.0124688	0.0124688	0.0124688		0.0149626	0.0124688	0	0.0124688	0.0124688	0.0124688	0	0.0124688	0.0124688	0.0124688	0.0124688	0.0124688	0.0124688	0.0124688	0.0074813	0	0.0149626	0.0124688	NA	0	0.0124688	0.0149626	0.0124688	0.00498753	0.00249377	0.0124688	0.0149626	NA	0.0124688	0.0124688	0.0149626	0.0124688	0.00997506	0.00249377	0	0.0124688	0.0124688	0.0124688	NA	NA
1042	NA	0.00249377	0.0074813	NA	0.00498753	0.0074813	0.00249377	0.00249377	0.0149626		0.00249377	0.0149626	0.00249377	0.0124688	0.00249377	0.0149626	0.00249377	0.00249377	0.0074813	0.00249377	0.00249377	0.0124688	0.00249377	0.0224439	0.0149626	0.00498753	0.0074813	NA	0.0149626	0.00249377	0.0149626	0.00249377	0.0199501	0.0174564	0.00249377	0.00997506	NA	0.00249377	0.00249377	0.0149626	0.00249377	0.00498753	0.0174564	0.0149626	0.00249377	0.00249377	0.0124688	NA	NA
1043	NA	0	0.00498753	NA	0.00249377	0.00498753	0	0	0.0124688	0.00249377		0.0124688	0	0.00997506	0	0.0124688	0	0	0.00498753	0	0	0.00997506	0	0.0199501	0.0124688	0.00249377	0.00498753	NA	0.0124688	0	0.0124688	0	0.0174564	0.0149626	0	0.0074813	NA	0	0	0.0124688	0	0.00249377	0.0149626	0.0124688	0	0	0.00997506	NA	NA
1044	NA	0.0124688	0.0124688	NA	0.0149626	0.0124688	0.0124688	0.0124688	0	0.0149626	0.0124688		0.0124688	0.0124688	0.0124688	0	0.0124688	0.0124688	0.0124688	0.0124688	0.0124688	0.0124688	0.0124688	0.0074813	0	0.0149626	0.0124688	NA	0	0.0124688	0.0149626	0.0124688	0.00498753	0.00249377	0.0124688	0.0149626	NA	0.0124688	0.0124688	0.0149626	0.0124688	0.00997506	0.00249377	0	0.0124688	0.0124688	0.0124688	NA	NA
1045	NA	0	0.00498753	NA	0.00249377	0.00498753	0	0	0.0124688	0.00249377	0	0.0124688		0.00997506	0	0.0124688	0	0	0.00498753	0	0	0.00997506	0	0.0199501	0.0124688	0.00249377	0.00498753	NA	0.0124688	0	0.0124688	0	0.0174564	0.0149626	0	0.0074813	NA	0	0	0.0124688	0	0.00249377	0.0149626	0.0124688	0	0	0.00997506	NA	NA
1053	NA	0.00997506	0.00997506	NA	0.0124688	0.00997506	0.00997506	0.00997506	0.0124688	0.0124688	0.00997506	0.0124688	0.00997506		0.00997506	0.0124688	0.00997506	0.00997506	0.00997506	0.00997506	0.00997506	0	0.00997506	0.0199501	0.0124688	0.0124688	0.00997506	NA	0.0124688	0.00997506	0.00249377	0.00997506	0.0174564	0.0149626	0.00997506	0.0124688	NA	0.00997506	0.00997506	0.00249377	0.00997506	0.0074813	0.0149626	0.0124688	0.00997506	0.00997506	0	NA	NA
1054	NA	0	0.00498753	NA	0.00249377	0.00498753	0	0	0.0124688	0.00249377	0	0.0124688	0	0.00997506		0.0124688	0	0	0.00498753	0	0	0.00997506	0	0.0199501	0.0124688	0.00249377	0.00498753	NA	0.0124688	0	0.0124688	0	0.0174564	0.0149626	0	0.0074813	NA	0	0	0.0124688	0	0.00249377	0.0149626	0.0124688	0	0	0.00997506	NA	NA
1055	NA	0.0124688	0.0124688	NA	0.0149626	0.0124688	0.0124688	0.0124688	0	0.0149626	0.0124688	0	0.0124688	0.0124688	0.0124688		0.0124688	0.0124688	0.0124688	0.0124688	0.0124688	0.0124688	0.0124688	0.0074813	0	0.0149626	0.0124688	NA	0	0.0124688	0.0149626	0.0124688	0.00498753	0.00249377	0.0124688	0.0149626	NA	0.0124688	0.0124688	0.0149626	0.0124688	0.00997506	0.00249377	0	0.0124688	0.0124688	0.0124688	NA	NA
1056	NA	0	0.00498753	NA	0.00249377	0.00498753	0	0	0.0124688	0.00249377	0	0.0124688	0	0.00997506	0	0.0124688		0	0.00498753	0	0	0.00997506	0	0.0199501	0.0124688	0.00249377	0.00498753	NA	0.0124688	0	0.0124688	0	0.0174564	0.0149626	0	0.0074813	NA	0	0	0.0124688	0	0.00249377	0.0149626	0.0124688	0	0	0.00997506	NA	NA
1062	NA	0	0.00498753	NA	0.00249377	0.00498753	0	0	0.0124688	0.00249377	0	0.0124688	0	0.00997506	0	0.0124688	0		0.00498753	0	0	0.00997506	0	0.0199501	0.0124688	0.00249377	0.00498753	NA	0.0124688	0	0.0124688	0	0.0174564	0.0149626	0	0.0074813	NA	0	0	0.0124688	0	0.00249377	0.0149626	0.0124688	0	0	0.00997506	NA	NA
1063	NA	0.00498753	0	NA	0.0074813	0.00498753	0.00498753	0.00498753	0.0124688	0.0074813	0.00498753	0.0124688	0.00498753	0.00997506	0.00498753	0.0124688	0.00498753	0.00498753		0.00498753	0.00498753	0.00997506	0.00498753	0.0199501	0.0124688	0.0074813	0	NA	0.0124688	0.00498753	0.0124688	0.00498753	0.0174564	0.0149626	0.00498753	0.00249377	NA	0.00498753	0.00498753	0.0124688	0.00498753	0.0074813	0.0149626	0.0124688	0.00498753	0.00498753	0.00997506	NA	NA
1065	NA	0	0.00498753	NA	0.00249377	0.00498753	0	0	0.0124688	0.00249377	0	0.0124688	0	0.00997506	0	0.0124688	0	0	0.00498753		0	0.00997506	0	0.0199501	0.0124688	0.00249377	0.00498753	NA	0.0124688	0	0.0124688	0	0.0174564	0.0149626	0	0.0074813	NA	0	0	0.0124688	0	0.00249377	0.0149626	0.0124688	0	0	0.00997506	NA	NA
1066	NA	0	0.00498753	NA	0.00249377	0.00498753	0	0	0.0124688	0.00249377	0	0.0124688	0	0.00997506	0	0.0124688	0	0	0.00498753	0		0.00997506	0	0.0199501	0.0124688	0.00249377	0.00498753	NA	0.0124688	0	0.0124688	0	0.0174564	0.0149626	0	0.0074813	NA	0	0	0.0124688	0	0.00249377	0.0149626	0.0124688	0	0	0.00997506	NA	NA
1069	NA	0.00997506	0.00997506	NA	0.0124688	0.00997506	0.00997506	0.00997506	0.0124688	0.0124688	0.00997506	0.0124688	0.00997506	0	0.00997506	0.0124688	0.00997506	0.00997506	0.00997506	0.00997506	0.00997506		0.00997506	0.0199501	0.0124688	0.0124688	0.00997506	NA	0.0124688	0.00997506	0.00249377	0.00997506	0.0174564	0.0149626	0.00997506	0.0124688	NA	0.00997506	0.00997506	0.00249377	0.00997506	0.0074813	0.0149626	0.0124688	0.00997506	0.00997506	0	NA	NA
1070	NA	0	0.00498753	NA	0.00249377	0.00498753	0	0	0.0124688	0.00249377	0	0.0124688	0	0.00997506	0	0.0124688	0	0	0.00498753	0	0	0.00997506		0.0199501	0.0124688	0.00249377	0.00498753	NA	0.0124688	0	0.0124688	0	0.0174564	0.0149626	0	0.0074813	NA	0	0	0.0124688	0	0.00249377	0.0149626	0.0124688	0	0	0.00997506	NA	NA
1071	NA	0.0199501	0.0199501	NA	0.0224439	0.0199501	0.0199501	0.0199501	0.0074813	0.0224439	0.0199501	0.0074813	0.0199501	0.0199501	0.0199501	0.0074813	0.0199501	0.0199501	0.0199501	0.0199501	0.0199501	0.0199501	0.0199501		0.0074813	0.0224439	0.0199501	NA	0.0074813	0.0199501	0.0224439	0.0199501	0.00249377	0.00997506	0.0199501	0.0224439	NA	0.0199501	0.0199501	0.0224439	0.0199501	0.0174564	0.00997506	0.0074813	0.0199501	0.0199501	0.0199501	NA	NA
1072	NA	0.0124688	0.0124688	NA	0.0149626	0.0124688	0.0124688	0.0124688	0	0.0149626	0.0124688	0	0.0124688	0.0124688	0.0124688	0	0.0124688	0.0124688	0.0124688	0.0124688	0.0124688	0.0124688	0.0124688	0.0074813		0.0149626	0.0124688	NA	0	0.0124688	0.0149626	0.0124688	0.00498753	0.00249377	0.0124688	0.0149626	NA	0.0124688	0.0124688	0.0149626	0.0124688	0.00997506	0.00249377	0	0.0124688	0.0124688	0.0124688	NA	NA
1073	NA	0.00249377	0.0074813	NA	0.00498753	0.0074813	0.00249377	0.00249377	0.0149626	0.00498753	0.00249377	0.0149626	0.00249377	0.0124688	0.00249377	0.0149626	0.00249377	0.00249377	0.0074813	0.00249377	0.00249377	0.0124688	0.00249377	0.0224439	0.0149626		0.0074813	NA	0.0149626	0.00249377	0.0149626	0.00249377	0.0199501	0.0174564	0.00249377	0.00997506	NA	0.00249377	0.00249377	0.0149626	0.00249377	0.00498753	0.0174564	0.0149626	0.00249377	0.00249377	0.0124688	NA	NA
1074	NA	0.00498753	0	NA	0.0074813	0.00498753	0.00498753	0.00498753	0.0124688	0.0074813	0.00498753	0.0124688	0.00498753	0.00997506	0.00498753	0.0124688	0.00498753	0.00498753	0	0.00498753	0.00498753	0.00997506	0.00498753	0.0199501	0.0124688	0.0074813		NA	0.0124688	0.00498753	0.0124688	0.00498753	0.0174564	0.0149626	0.00498753	0.00249377	NA	0.00498753	0.00498753	0.0124688	0.00498753	0.0074813	0.0149626	0.0124688	0.00498753	0.00498753	0.00997506	NA	NA
1075	NA	NA	NA	NA	NA	NA	NA	NA	NA	NA	NA	NA	NA	NA	NA	NA	NA	NA	NA	NA	NA	NA	NA	NA	NA	NA	NA		NA	NA	NA	NA	NA	NA	NA	NA	NA	NA	NA	NA	NA	NA	NA	NA	NA	NA	NA	NA	NA
1076	NA	0.0124688	0.0124688	NA	0.0149626	0.0124688	0.0124688	0.0124688	0	0.0149626	0.0124688	0	0.0124688	0.0124688	0.0124688	0	0.0124688	0.0124688	0.0124688	0.0124688	0.0124688	0.0124688	0.0124688	0.0074813	0	0.0149626	0.0124688	NA		0.0124688	0.0149626	0.0124688	0.00498753	0.00249377	0.0124688	0.0149626	NA	0.0124688	0.0124688	0.0149626	0.0124688	0.00997506	0.00249377	0	0.0124688	0.0124688	0.0124688	NA	NA
1077	NA	0	0.00498753	NA	0.00249377	0.00498753	0	0	0.0124688	0.00249377	0	0.0124688	0	0.00997506	0	0.0124688	0	0	0.00498753	0	0	0.00997506	0	0.0199501	0.0124688	0.00249377	0.00498753	NA	0.0124688		0.0124688	0	0.0174564	0.0149626	0	0.0074813	NA	0	0	0.0124688	0	0.00249377	0.0149626	0.0124688	0	0	0.00997506	NA	NA
1078	NA	0.0124688	0.0124688	NA	0.0149626	0.0124688	0.0124688	0.0124688	0.0149626	0.0149626	0.0124688	0.0149626	0.0124688	0.00249377	0.0124688	0.0149626	0.0124688	0.0124688	0.0124688	0.0124688	0.0124688	0.00249377	0.0124688	0.0224439	0.0149626	0.0149626	0.0124688	NA	0.0149626	0.0124688		0.0124688	0.0199501	0.0174564	0.0124688	0.0149626	NA	0.0124688	0.0124688	0.00498753	0.0124688	0.00997506	0.0174564	0.0149626	0.0124688	0.0124688	0.00249377	NA	NA
1079	NA	0	0.00498753	NA	0.00249377	0.00498753	0	0	0.0124688	0.00249377	0	0.0124688	0	0.00997506	0	0.0124688	0	0	0.00498753	0	0	0.00997506	0	0.0199501	0.0124688	0.00249377	0.00498753	NA	0.0124688	0	0.0124688		0.0174564	0.0149626	0	0.0074813	NA	0	0	0.0124688	0	0.00249377	0.0149626	0.0124688	0	0	0.00997506	NA	NA
1080	NA	0.0174564	0.0174564	NA	0.0199501	0.0174564	0.0174564	0.0174564	0.00498753	0.0199501	0.0174564	0.00498753	0.0174564	0.0174564	0.0174564	0.00498753	0.0174564	0.0174564	0.0174564	0.0174564	0.0174564	0.0174564	0.0174564	0.00249377	0.00498753	0.0199501	0.0174564	NA	0.00498753	0.0174564	0.0199501	0.0174564		0.0074813	0.0174564	0.0199501	NA	0.0174564	0.0174564	0.0199501	0.0174564	0.0149626	0.0074813	0.00498753	0.0174564	0.0174564	0.0174564	NA	NA
1081	NA	0.0149626	0.0149626	NA	0.0174564	0.0149626	0.0149626	0.0149626	0.00249377	0.0174564	0.0149626	0.00249377	0.0149626	0.0149626	0.0149626	0.00249377	0.0149626	0.0149626	0.0149626	0.0149626	0.0149626	0.0149626	0.0149626	0.00997506	0.00249377	0.0174564	0.0149626	NA	0.00249377	0.0149626	0.0174564	0.0149626	0.0074813		0.0149626	0.0174564	NA	0.0149626	0.0149626	0.0174564	0.0149626	0.0124688	0.00498753	0.00249377	0.0149626	0.0149626	0.0149626	NA	NA
1082	NA	0	0.00498753	NA	0.00249377	0.00498753	0	0	0.0124688	0.00249377	0	0.0124688	0	0.00997506	0	0.0124688	0	0	0.00498753	0	0	0.00997506	0	0.0199501	0.0124688	0.00249377	0.00498753	NA	0.0124688	0	0.0124688	0	0.0174564	0.0149626		0.0074813	NA	0	0	0.0124688	0	0.00249377	0.0149626	0.0124688	0	0	0.00997506	NA	NA
1083	NA	0.0074813	0.00249377	NA	0.00997506	0.0074813	0.0074813	0.0074813	0.0149626	0.00997506	0.0074813	0.0149626	0.0074813	0.0124688	0.0074813	0.0149626	0.0074813	0.0074813	0.00249377	0.0074813	0.0074813	0.0124688	0.0074813	0.0224439	0.0149626	0.00997506	0.00249377	NA	0.0149626	0.0074813	0.0149626	0.0074813	0.0199501	0.0174564	0.0074813		NA	0.0074813	0.0074813	0.0149626	0.0074813	0.00997506	0.0174564	0.0149626	0.0074813	0.0074813	0.0124688	NA	NA
1084	NA	NA	NA	NA	NA	NA	NA	NA	NA	NA	NA	NA	NA	NA	NA	NA	NA	NA	NA	NA	NA	NA	NA	NA	NA	NA	NA	NA	NA	NA	NA	NA	NA	NA	NA	NA		NA	NA	NA	NA	NA	NA	NA	NA	NA	NA	NA	NA
1085	NA	0	0.00498753	NA	0.00249377	0.00498753	0	0	0.0124688	0.00249377	0	0.0124688	0	0.00997506	0	0.0124688	0	0	0.00498753	0	0	0.00997506	0	0.0199501	0.0124688	0.00249377	0.00498753	NA	0.0124688	0	0.0124688	0	0.0174564	0.0149626	0	0.0074813	NA		0	0.0124688	0	0.00249377	0.0149626	0.0124688	0	0	0.00997506	NA	NA
1086	NA	0	0.00498753	NA	0.00249377	0.00498753	0	0	0.0124688	0.00249377	0	0.0124688	0	0.00997506	0	0.0124688	0	0	0.00498753	0	0	0.00997506	0	0.0199501	0.0124688	0.00249377	0.00498753	NA	0.0124688	0	0.0124688	0	0.0174564	0.0149626	0	0.0074813	NA	0		0.0124688	0	0.00249377	0.0149626	0.0124688	0	0	0.00997506	NA	NA
1087	NA	0.0124688	0.0124688	NA	0.0149626	0.0124688	0.0124688	0.0124688	0.0149626	0.0149626	0.0124688	0.0149626	0.0124688	0.00249377	0.0124688	0.0149626	0.0124688	0.0124688	0.0124688	0.0124688	0.0124688	0.00249377	0.0124688	0.0224439	0.0149626	0.0149626	0.0124688	NA	0.0149626	0.0124688	0.00498753	0.0124688	0.0199501	0.0174564	0.0124688	0.0149626	NA	0.0124688	0.0124688		0.0124688	0.00997506	0.0174564	0.0149626	0.0124688	0.0124688	0.00249377	NA	NA
1088	NA	0	0.00498753	NA	0.00249377	0.00498753	0	0	0.0124688	0.00249377	0	0.0124688	0	0.00997506	0	0.0124688	0	0	0.00498753	0	0	0.00997506	0	0.0199501	0.0124688	0.00249377	0.00498753	NA	0.0124688	0	0.0124688	0	0.0174564	0.0149626	0	0.0074813	NA	0	0	0.0124688		0.00249377	0.0149626	0.0124688	0	0	0.00997506	NA	NA
1089	NA	0.00249377	0.0074813	NA	0.00498753	0.0074813	0.00249377	0.00249377	0.00997506	0.00498753	0.00249377	0.00997506	0.00249377	0.0074813	0.00249377	0.00997506	0.00249377	0.00249377	0.0074813	0.00249377	0.00249377	0.0074813	0.00249377	0.0174564	0.00997506	0.00498753	0.0074813	NA	0.00997506	0.00249377	0.00997506	0.00249377	0.0149626	0.0124688	0.00249377	0.00997506	NA	0.00249377	0.00249377	0.00997506	0.00249377		0.0124688	0.00997506	0.00249377	0.00249377	0.0074813	NA	NA
1090	NA	0.0149626	0.0149626	NA	0.0174564	0.0149626	0.0149626	0.0149626	0.00249377	0.0174564	0.0149626	0.00249377	0.0149626	0.0149626	0.0149626	0.00249377	0.0149626	0.0149626	0.0149626	0.0149626	0.0149626	0.0149626	0.0149626	0.00997506	0.00249377	0.0174564	0.0149626	NA	0.00249377	0.0149626	0.0174564	0.0149626	0.0074813	0.00498753	0.0149626	0.0174564	NA	0.0149626	0.0149626	0.0174564	0.0149626	0.0124688		0.00249377	0.0149626	0.0149626	0.0149626	NA	NA
1092	NA	0.0124688	0.0124688	NA	0.0149626	0.0124688	0.0124688	0.0124688	0	0.0149626	0.0124688	0	0.0124688	0.0124688	0.0124688	0	0.0124688	0.0124688	0.0124688	0.0124688	0.0124688	0.0124688	0.0124688	0.0074813	0	0.0149626	0.0124688	NA	0	0.0124688	0.0149626	0.0124688	0.00498753	0.00249377	0.0124688	0.0149626	NA	0.0124688	0.0124688	0.0149626	0.0124688	0.00997506	0.00249377		0.0124688	0.0124688	0.0124688	NA	NA
1096	NA	0	0.00498753	NA	0.00249377	0.00498753	0	0	0.0124688	0.00249377	0	0.0124688	0	0.00997506	0	0.0124688	0	0	0.00498753	0	0	0.00997506	0	0.0199501	0.0124688	0.00249377	0.00498753	NA	0.0124688	0	0.0124688	0	0.0174564	0.0149626	0	0.0074813	NA	0	0	0.0124688	0	0.00249377	0.0149626	0.0124688		0	0.00997506	NA	NA
1123	NA	0	0.00498753	NA	0.00249377	0.00498753	0	0	0.0124688	0.00249377	0	0.0124688	0	0.00997506	0	0.0124688	0	0	0.00498753	0	0	0.00997506	0	0.0199501	0.0124688	0.00249377	0.00498753	NA	0.0124688	0	0.0124688	0	0.0174564	0.0149626	0	0.0074813	NA	0	0	0.0124688	0	0.00249377	0.0149626	0.0124688	0	0	0.00997506	NA	NA
1124	NA	0.00997506	0.00997506	NA	0.0124688	0.00997506	0.00997506	0.00997506	0.0124688	0.0124688	0.00997506	0.0124688	0.00997506	0	0.00997506	0.0124688	0.00997506	0.00997506	0.00997506	0.00997506	0.00997506	0	0.00997506	0.0199501	0.0124688	0.0124688	0.00997506	NA	0.0124688	0.00997506	0.00249377	0.00997506	0.0174564	0.0149626	0.00997506	0.0124688	NA	0.00997506	0.00997506	0.00249377	0.00997506	0.0074813	0.0149626	0.0124688	0.00997506	0.00997506	0	NA	NA
1125	NA	NA	NA	NA	NA	NA	NA	NA	NA	NA	NA	NA	NA	NA	NA	NA	NA	NA	NA	NA	NA	NA	NA	NA	NA	NA	NA	NA	NA	NA	NA	NA	NA	NA	NA	NA	NA	NA	NA	NA	NA	NA	NA	NA	NA	NA	NA	0	NA
1127	NA	NA	NA	NA	NA	NA	NA	NA	NA	NA	NA	NA	NA	NA	NA	NA	NA	NA	NA	NA	NA	NA	NA	NA	NA	NA	NA	NA	NA	NA	NA	NA	NA	NA	NA	NA	NA	NA	NA	NA	NA	NA	NA	NA	NA	NA	NA	NA	0
1128	NA	NA	NA	NA	NA	NA	NA	NA	NA	NA	NA	NA	NA	NA	NA	NA	NA	NA	NA	NA	NA	NA	NA	NA	NA	NA	NA	NA	NA	NA	NA	NA	NA	NA	NA	NA	NA	NA	NA	NA	NA	NA	NA	NA	NA	NA	NA	NA	NA
1129	NA	0.00249377	0.00249377	NA	0.00498753	0.00249377	0.00249377	0.00249377	0.00997506	0.00498753	0.00249377	0.00997506	0.00249377	0.0074813	0.00249377	0.00997506	0.00249377	0.00249377	0.00249377	0.00249377	0.00249377	0.0074813	0.00249377	0.0174564	0.00997506	0.00498753	0.00249377	NA	0.00997506	0.00249377	0.00997506	0.00249377	0.0149626	0.0124688	0.00249377	0.00498753	NA	0.00249377	0.00249377	0.00997506	0.00249377	0.00498753	0.0124688	0.00997506	0.00249377	0.00249377	0.0074813	NA	NA
1130	NA	0	0.00498753	NA	0.00249377	0.00498753	0	0	0.0124688	0.00249377	0	0.0124688	0	0.00997506	0	0.0124688	0	0	0.00498753	0	0	0.00997506	0	0.0199501	0.0124688	0.00249377	0.00498753	NA	0.0124688	0	0.0124688	0	0.0174564	0.0149626	0	0.0074813	NA	0	0	0.0124688	0	0.00249377	0.0149626	0.0124688	0	0	0.00997506	NA	NA
1132	NA	0.0149626	0.0149626	NA	0.0174564	0.0149626	0.0149626	0.0149626	0.00249377	0.0174564	0.0149626	0.00249377	0.0149626	0.0149626	0.0149626	0.00249377	0.0149626	0.0149626	0.0149626	0.0149626	0.0149626	0.0149626	0.0149626	0.00997506	0.00249377	0.0174564	0.0149626	NA	0.00249377	0.0149626	0.0174564	0.0149626	0.0074813	0.00498753	0.0149626	0.0174564	NA	0.0149626	0.0149626	0.0174564	0.0149626	0.0124688	0	0.00249377	0.0149626	0.0149626	0.0149626	NA	NA
1133	NA	0	0.00498753	NA	0.00249377	0.00498753	0	0	0.0124688	0.00249377	0	0.0124688	0	0.00997506	0	0.0124688	0	0	0.00498753	0	0	0.00997506	0	0.0199501	0.0124688	0.00249377	0.00498753	NA	0.0124688	0	0.0124688	0	0.0174564	0.0149626	0	0.0074813	NA	0	0	0.0124688	0	0.00249377	0.0149626	0.0124688	0	0	0.00997506	NA	NA
1151	NA	0	0.00498753	NA	0.00249377	0.00498753	0	0	0.0124688	0.00249377	0	0.0124688	0	0.00997506	0	0.0124688	0	0	0.00498753	0	0	0.00997506	0	0.0199501	0.0124688	0.00249377	0.00498753	NA	0.0124688	0	0.0124688	0	0.0174564	0.0149626	0	0.0074813	NA	0	0	0.0124688	0	0.00249377	0.0149626	0.0124688	0	0	0.00997506	NA	NA
1152	NA	NA	NA	NA	NA	NA	NA	NA	NA	NA	NA	NA	NA	NA	NA	NA	NA	NA	NA	NA	NA	NA	NA	NA	NA	NA	NA	NA	NA	NA	NA	NA	NA	NA	NA	NA	NA	NA	NA	NA	NA	NA	NA	NA	NA	NA	NA	NA	NA
1153	NA	0	0.00498753	NA	0.00249377	0.00498753	0	0	0.0124688	0.00249377	0	0.0124688	0	0.00997506	0	0.0124688	0	0	0.00498753	0	0	0.00997506	0	0.0199501	0.0124688	0.00249377	0.00498753	NA	0.0124688	0	0.0124688	0	0.0174564	0.0149626	0	0.0074813	NA	0	0	0.0124688	0	0.00249377	0.0149626	0.0124688	0	0	0.00997506	NA	NA
1154	NA	0.0124688	0.0124688	NA	0.0149626	0.0124688	0.0124688	0.0124688	0	0.0149626	0.0124688	0	0.0124688	0.0124688	0.0124688	0	0.0124688	0.0124688	0.0124688	0.0124688	0.0124688	0.0124688	0.0124688	0.0074813	0	0.0149626	0.0124688	NA	0	0.0124688	0.0149626	0.0124688	0.00498753	0.00249377	0.0124688	0.0149626	NA	0.0124688	0.0124688	0.0149626	0.0124688	0.00997506	0.00249377	0	0.0124688	0.0124688	0.0124688	NA	NA
1155	NA	0	0.00498753	NA	0.00249377	0.00498753	0	0	0.0124688	0.00249377	0	0.0124688	0	0.00997506	0	0.0124688	0	0	0.00498753	0	0	0.00997506	0	0.0199501	0.0124688	0.00249377	0.00498753	NA	0.0124688	0	0.0124688	0	0.0174564	0.0149626	0	0.0074813	NA	0	0	0.0124688	0	0.00249377	0.0149626	0.0124688	0	0	0.00997506	NA	NA
1156	NA	0.00249377	0.00249377	NA	0.00498753	0.00249377	0.00249377	0.00249377	0.00997506	0.00498753	0.00249377	0.00997506	0.00249377	0.0074813	0.00249377	0.00997506	0.00249377	0.00249377	0.00249377	0.00249377	0.00249377	0.0074813	0.00249377	0.0174564	0.00997506	0.00498753	0.00249377	NA	0.00997506	0.00249377	0.00997506	0.00249377	0.0149626	0.0124688	0.00249377	0.00498753	NA	0.00249377	0.00249377	0.00997506	0.00249377	0.00498753	0.0124688	0.00997506	0.00249377	0.00249377	0.0074813	NA	NA
1157	NA	0.0124688	0.0124688	NA	0.0149626	0.0124688	0.0124688	0.0124688	0	0.0149626	0.0124688	0	0.0124688	0.0124688	0.0124688	0	0.0124688	0.0124688	0.0124688	0.0124688	0.0124688	0.0124688	0.0124688	0.0074813	0	0.0149626	0.0124688	NA	0	0.0124688	0.0149626	0.0124688	0.00498753	0.00249377	0.0124688	0.0149626	NA	0.0124688	0.0124688	0.0149626	0.0124688	0.00997506	0.00249377	0	0.0124688	0.0124688	0.0124688	NA	NA
1158	NA	NA	NA	NA	NA	NA	NA	NA	NA	NA	NA	NA	NA	NA	NA	NA	NA	NA	NA	NA	NA	NA	NA	NA	NA	NA	NA	NA	NA	NA	NA	NA	NA	NA	NA	NA	NA	NA	NA	NA	NA	NA	NA	NA	NA	NA	NA	NA	NA
1159	NA	0	0.00498753	NA	0.00249377	0.00498753	0	0	0.0124688	0.00249377	0	0.0124688	0	0.00997506	0	0.0124688	0	0	0.00498753	0	0	0.00997506	0	0.0199501	0.0124688	0.00249377	0.00498753	NA	0.0124688	0	0.0124688	0	0.0174564	0.0149626	0	0.0074813	NA	0	0	0.0124688	0	0.00249377	0.0149626	0.0124688	0	0	0.00997506	NA	NA
1160	NA	0	0.00498753	NA	0.00249377	0.00498753	0	0	0.0124688	0.00249377	0	0.0124688	0	0.00997506	0	0.0124688	0	0	0.00498753	0	0	0.00997506	0	0.0199501	0.0124688	0.00249377	0.00498753	NA	0.0124688	0	0.0124688	0	0.0174564	0.0149626	0	0.0074813	NA	0	0	0.0124688	0	0.00249377	0.0149626	0.0124688	0	0	0.00997506	NA	NA
1161	NA	0	0.00498753	NA	0.00249377	0.00498753	0	0	0.0124688	0.00249377	0	0.0124688	0	0.00997506	0	0.0124688	0	0	0.00498753	0	0	0.00997506	0	0.0199501	0.0124688	0.00249377	0.00498753	NA	0.0124688	0	0.0124688	0	0.0174564	0.0149626	0	0.0074813	NA	0	0	0.0124688	0	0.00249377	0.0149626	0.0124688	0	0	0.00997506	NA	NA
1162	NA	0.00249377	0.00249377	NA	0.00498753	0.00249377	0.00249377	0.00249377	0.00997506	0.00498753	0.00249377	0.00997506	0.00249377	0.0074813	0.00249377	0.00997506	0.00249377	0.00249377	0.00249377	0.00249377	0.00249377	0.0074813	0.00249377	0.0174564	0.00997506	0.00498753	0.00249377	NA	0.00997506	0.00249377	0.00997506	0.00249377	0.0149626	0.0124688	0.00249377	0.00498753	NA	0.00249377	0.00249377	0.00997506	0.00249377	0.00498753	0.0124688	0.00997506	0.00249377	0.00249377	0.0074813	NA	NA
1163	NA	NA	NA	NA	NA	NA	NA	NA	NA	NA	NA	NA	NA	NA	NA	NA	NA	NA	NA	NA	NA	NA	NA	NA	NA	NA	NA	NA	NA	NA	NA	NA	NA	NA	NA	NA	NA	NA	NA	NA	NA	NA	NA	NA	NA	NA	NA	NA	NA
1164	NA	0.00498753	0.00498753	NA	0.0074813	0.00498753	0.00498753	0.00498753	0.0124688	0.0074813	0.00498753	0.0124688	0.00498753	0.00997506	0.00498753	0.0124688	0.00498753	0.00498753	0.00498753	0.00498753	0.00498753	0.00997506	0.00498753	0.0199501	0.0124688	0.0074813	0.00498753	NA	0.0124688	0.00498753	0.0124688	0.00498753	0.0174564	0.0149626	0.00498753	0.0074813	NA	0.00498753	0.00498753	0.0124688	0.00498753	0.0074813	0.0149626	0.0124688	0.00498753	0.00498753	0.00997506	NA	NA
1165	NA	0.0124688	0.0124688	NA	0.0149626	0.0124688	0.0124688	0.0124688	0	0.0149626	0.0124688	0	0.0124688	0.0124688	0.0124688	0	0.0124688	0.0124688	0.0124688	0.0124688	0.0124688	0.0124688	0.0124688	0.0074813	0	0.0149626	0.0124688	NA	0	0.0124688	0.0149626	0.0124688	0.00498753	0.00249377	0.0124688	0.0149626	NA	0.0124688	0.0124688	0.0149626	0.0124688	0.00997506	0.00249377	0	0.0124688	0.0124688	0.0124688	NA	NA
1166	NA	0.0124688	0.0124688	NA	0.0149626	0.0124688	0.0124688	0.0124688	0	0.0149626	0.0124688	0	0.0124688	0.0124688	0.0124688	0	0.0124688	0.0124688	0.0124688	0.0124688	0.0124688	0.0124688	0.0124688	0.0074813	0	0.0149626	0.0124688	NA	0	0.0124688	0.0149626	0.0124688	0.00498753	0.00249377	0.0124688	0.0149626	NA	0.0124688	0.0124688	0.0149626	0.0124688	0.00997506	0.00249377	0	0.0124688	0.0124688	0.0124688	NA	NA
1170	NA	0	0.00498753	NA	0.00249377	0.00498753	0	0	0.0124688	0.00249377	0	0.0124688	0	0.00997506	0	0.0124688	0	0	0.00498753	0	0	0.00997506	0	0.0199501	0.0124688	0.00249377	0.00498753	NA	0.0124688	0	0.0124688	0	0.0174564	0.0149626	0	0.0074813	NA	0	0	0.0124688	0	0.00249377	0.0149626	0.0124688	0	0	0.00997506	NA	NA
1171	NA	0.00249377	0.0074813	NA	0.00498753	0.0074813	0.00249377	0.00249377	0.0149626	0.00498753	0.00249377	0.0149626	0.00249377	0.0124688	0.00249377	0.0149626	0.00249377	0.00249377	0.0074813	0.00249377	0.00249377	0.0124688	0.00249377	0.0224439	0.0149626	0.00498753	0.0074813	NA	0.0149626	0.00249377	0.0149626	0.00249377	0.0199501	0.0174564	0.00249377	0.00997506	NA	0.00249377	0.00249377	0.0149626	0.00249377	0.00498753	0.0174564	0.0149626	0.00249377	0.00249377	0.0124688	NA	NA
1172	NA	0	0.00498753	NA	0.00249377	0.00498753	0	0	0.0124688	0.00249377	0	0.0124688	0	0.00997506	0	0.0124688	0	0	0.00498753	0	0	0.00997506	0	0.0199501	0.0124688	0.00249377	0.00498753	NA	0.0124688	0	0.0124688	0	0.0174564	0.0149626	0	0.0074813	NA	0	0	0.0124688	0	0.00249377	0.0149626	0.0124688	0	0	0.00997506	NA	NA
1173	NA	0.00249377	0.00249377	NA	0.00498753	0.00249377	0.00249377	0.00249377	0.00997506	0.00498753	0.00249377	0.00997506	0.00249377	0.0074813	0.00249377	0.00997506	0.00249377	0.00249377	0.00249377	0.00249377	0.00249377	0.0074813	0.00249377	0.0174564	0.00997506	0.00498753	0.00249377	NA	0.00997506	0.00249377	0.00997506	0.00249377	0.0149626	0.0124688	0.00249377	0.00498753	NA	0.00249377	0.00249377	0.00997506	0.00249377	0.00498753	0.0124688	0.00997506	0.00249377	0.00249377	0.0074813	NA	NA
1175	NA	0	0.00498753	NA	0.00249377	0.00498753	0	0	0.0124688	0.00249377	0	0.0124688	0	0.00997506	0	0.0124688	0	0	0.00498753	0	0	0.00997506	0	0.0199501	0.0124688	0.00249377	0.00498753	NA	0.0124688	0	0.0124688	0	0.0174564	0.0149626	0	0.0074813	NA	0	0	0.0124688	0	0.00249377	0.0149626	0.0124688	0	0	0.00997506	NA	NA
1176	NA	0.0199501	0.0199501	NA	0.0224439	0.0199501	0.0199501	0.0199501	0.0074813	0.0224439	0.0199501	0.0074813	0.0199501	0.0199501	0.0199501	0.0074813	0.0199501	0.0199501	0.0199501	0.0199501	0.0199501	0.0199501	0.0199501	0.00498753	0.0074813	0.0224439	0.0199501	NA	0.0074813	0.0199501	0.0224439	0.0199501	0.00249377	0.00997506	0.0199501	0.0224439	NA	0.0199501	0.0199501	0.0224439	0.0199501	0.0174564	0.00997506	0.0074813	0.0199501	0.0199501	0.0199501	NA	NA
1183	NA	0.0124688	0.0124688	NA	0.0149626	0.0124688	0.0124688	0.0124688	0	0.0149626	0.0124688	0	0.0124688	0.0124688	0.0124688	0	0.0124688	0.0124688	0.0124688	0.0124688	0.0124688	0.0124688	0.0124688	0.0074813	0	0.0149626	0.0124688	NA	0	0.0124688	0.0149626	0.0124688	0.00498753	0.00249377	0.0124688	0.0149626	NA	0.0124688	0.0124688	0.0149626	0.0124688	0.00997506	0.00249377	0	0.0124688	0.0124688	0.0124688	NA	NA
1194	NA	0.0124688	0.0124688	NA	0.0149626	0.0124688	0.0124688	0.0124688	0	0.0149626	0.0124688	0	0.0124688	0.0124688	0.0124688	0	0.0124688	0.0124688	0.0124688	0.0124688	0.0124688	0.0124688	0.0124688	0.0074813	0	0.0149626	0.0124688	NA	0	0.0124688	0.0149626	0.0124688	0.00498753	0.00249377	0.0124688	0.0149626	NA	0.0124688	0.0124688	0.0149626	0.0124688	0.00997506	0.00249377	0	0.0124688	0.0124688	0.0124688	NA	NA
1195	NA	0	0.00498753	NA	0.00249377	0.00498753	0	0	0.0124688	0.00249377	0	0.0124688	0	0.00997506	0	0.0124688	0	0	0.00498753	0	0	0.00997506	0	0.0199501	0.0124688	0.00249377	0.00498753	NA	0.0124688	0	0.0124688	0	0.0174564	0.0149626	0	0.0074813	NA	0	0	0.0124688	0	0.00249377	0.0149626	0.0124688	0	0	0.00997506	NA	NA
1200	NA	0.00249377	0.0074813	NA	0.00498753	0.0074813	0.00249377	0.00249377	0.0149626	0.00498753	0.00249377	0.0149626	0.00249377	0.0124688	0.00249377	0.0149626	0.00249377	0.00249377	0.0074813	0.00249377	0.00249377	0.0124688	0.00249377	0.0224439	0.0149626	0.00498753	0.0074813	NA	0.0149626	0.00249377	0.0149626	0.00249377	0.0199501	0.0174564	0.00249377	0.00997506	NA	0.00249377	0.00249377	0.0149626	0.00249377	0.00498753	0.0174564	0.0149626	0.00249377	0.00249377	0.0124688	NA	NA
1209	NA	NA	NA	NA	NA	NA	NA	NA	NA	NA	NA	NA	NA	NA	NA	NA	NA	NA	NA	NA	NA	NA	NA	NA	NA	NA	NA	NA	NA	NA	NA	NA	NA	NA	NA	NA	NA	NA	NA	NA	NA	NA	NA	NA	NA	NA	NA	NA	NA
1210	NA	0.00249377	0.00249377	NA	0.00498753	0.00249377	0.00249377	0.00249377	0.00997506	0.00498753	0.00249377	0.00997506	0.00249377	0.0074813	0.00249377	0.00997506	0.00249377	0.00249377	0.00249377	0.00249377	0.00249377	0.0074813	0.00249377	0.0174564	0.00997506	0.00498753	0.00249377	NA	0.00997506	0.00249377	0.00997506	0.00249377	0.0149626	0.0124688	0.00249377	0.00498753	NA	0.00249377	0.00249377	0.00997506	0.00249377	0.00498753	0.0124688	0.00997506	0.00249377	0.00249377	0.0074813	NA	NA
1211	NA	0.00249377	0.00249377	NA	0.00498753	0.00249377	0.00249377	0.00249377	0.00997506	0.00498753	0.00249377	0.00997506	0.00249377	0.0074813	0.00249377	0.00997506	0.00249377	0.00249377	0.00249377	0.00249377	0.00249377	0.0074813	0.00249377	0.0174564	0.00997506	0.00498753	0.00249377	NA	0.00997506	0.00249377	0.00997506	0.00249377	0.0149626	0.0124688	0.00249377	0.00498753	NA	0.00249377	0.00249377	0.00997506	0.00249377	0.00498753	0.0124688	0.00997506	0.00249377	0.00249377	0.0074813	NA	NA
1212	NA	0.0199501	0.0199501	NA	0.0224439	0.0199501	0.0199501	0.0199501	0.0074813	0.0224439	0.0199501	0.0074813	0.0199501	0.0199501	0.0199501	0.0074813	0.0199501	0.0199501	0.0199501	0.0199501	0.0199501	0.0199501	0.0199501	0.00498753	0.0074813	0.0224439	0.0199501	NA	0.0074813	0.0199501	0.0224439	0.0199501	0.00249377	0.00997506	0.0199501	0.0224439	NA	0.0199501	0.0199501	0.0224439	0.0199501	0.0174564	0.00997506	0.0074813	0.0199501	0.0199501	0.0199501	NA	NA
1213	NA	0.0124688	0.0124688	NA	0.0149626	0.0124688	0.0124688	0.0124688	0	0.0149626	0.0124688	0	0.0124688	0.0124688	0.0124688	0	0.0124688	0.0124688	0.0124688	0.0124688	0.0124688	0.0124688	0.0124688	0.0074813	0	0.0149626	0.0124688	NA	0	0.0124688	0.0149626	0.0124688	0.00498753	0.00249377	0.0124688	0.0149626	NA	0.0124688	0.0124688	0.0149626	0.0124688	0.00997506	0.00249377	0	0.0124688	0.0124688	0.0124688	NA	NA
1214	NA	0.0124688	0.0124688	NA	0.0149626	0.0124688	0.0124688	0.0124688	0	0.0149626	0.0124688	0	0.0124688	0.0124688	0.0124688	0	0.0124688	0.0124688	0.0124688	0.0124688	0.0124688	0.0124688	0.0124688	0.0074813	0	0.0149626	0.0124688	NA	0	0.0124688	0.0149626	0.0124688	0.00498753	0.00249377	0.0124688	0.0149626	NA	0.0124688	0.0124688	0.0149626	0.0124688	0.00997506	0.00249377	0	0.0124688	0.0124688	0.0124688	NA	NA
1215	NA	0	0.00498753	NA	0.00249377	0.00498753	0	0	0.0124688	0.00249377	0	0.0124688	0	0.00997506	0	0.0124688	0	0	0.00498753	0	0	0.00997506	0	0.0199501	0.0124688	0.00249377	0.00498753	NA	0.0124688	0	0.0124688	0	0.0174564	0.0149626	0	0.0074813	NA	0	0	0.0124688	0	0.00249377	0.0149626	0.0124688	0	0	0.00997506	NA	NA
1224	NA	0.0074813	0.0124688	NA	0.00997506	0.0124688	0.0074813	0.0074813	0.00498753	0.00997506	0.0074813	0.00498753	0.0074813	0.0174564	0.0074813	0.00498753	0.0074813	0.0074813	0.0124688	0.0074813	0.0074813	0.0174564	0.0074813	0.0124688	0.00498753	0.00997506	0.0124688	NA	0.00498753	0.0074813	0.0199501	0.0074813	0.00997506	0.0074813	0.0074813	0.0149626	NA	0.0074813	0.0074813	0.0199501	0.0074813	0.00997506	0.0074813	0.00498753	0.0074813	0.0074813	0.0174564	NA	NA
1225	NA	NA	NA	NA	NA	NA	NA	NA	NA	NA	NA	NA	NA	NA	NA	NA	NA	NA	NA	NA	NA	NA	NA	NA	NA	NA	NA	NA	NA	NA	NA	NA	NA	NA	NA	NA	NA	NA	NA	NA	NA	NA	NA	NA	NA	NA	NA	NA	NA
1226	NA	0	0.00498753	NA	0.00249377	0.00498753	0	0	0.0124688	0.00249377	0	0.0124688	0	0.00997506	0	0.0124688	0	0	0.00498753	0	0	0.00997506	0	0.0199501	0.0124688	0.00249377	0.00498753	NA	0.0124688	0	0.0124688	0	0.0174564	0.0149626	0	0.0074813	NA	0	0	0.0124688	0	0.00249377	0.0149626	0.0124688	0	0	0.00997506	NA	NA
1227	NA	0.00249377	0.00249377	NA	0.00498753	0.00249377	0.00249377	0.00249377	0.00997506	0.00498753	0.00249377	0.00997506	0.00249377	0.0074813	0.00249377	0.00997506	0.00249377	0.00249377	0.00249377	0.00249377	0.00249377	0.0074813	0.00249377	0.0174564	0.00997506	0.00498753	0.00249377	NA	0.00997506	0.00249377	0.00997506	0.00249377	0.0149626	0.0124688	0.00249377	0.00498753	NA	0.00249377	0.00249377	0.00997506	0.00249377	0.00498753	0.0124688	0.00997506	0.00249377	0.00249377	0.0074813	NA	NA
1228	NA	0	0.00498753	NA	0.00249377	0.00498753	0	0	0.0124688	0.00249377	0	0.0124688	0	0.00997506	0	0.0124688	0	0	0.00498753	0	0	0.00997506	0	0.0199501	0.0124688	0.00249377	0.00498753	NA	0.0124688	0	0.0124688	0	0.0174564	0.0149626	0	0.0074813	NA	0	0	0.0124688	0	0.00249377	0.0149626	0.0124688	0	0	0.00997506	NA	NA
1229	NA	NA	NA	NA	NA	NA	NA	NA	NA	NA	NA	NA	NA	NA	NA	NA	NA	NA	NA	NA	NA	NA	NA	NA	NA	NA	NA	NA	NA	NA	NA	NA	NA	NA	NA	NA	NA	NA	NA	NA	NA	NA	NA	NA	NA	NA	NA	NA	NA
1232	NA	0.00498753	0.00498753	NA	0.0074813	0.00498753	0.00498753	0.00498753	0.0074813	0.0074813	0.00498753	0.0074813	0.00498753	0.00498753	0.00498753	0.0074813	0.00498753	0.00498753	0.00498753	0.00498753	0.00498753	0.00498753	0.00498753	0.0149626	0.0074813	0.0074813	0.00498753	NA	0.0074813	0.00498753	0.0074813	0.00498753	0.0124688	0.00997506	0.00498753	0.0074813	NA	0.00498753	0.00498753	0.0074813	0.00498753	0.00249377	0.00997506	0.0074813	0.00498753	0.00498753	0.00498753	NA	NA
1233	NA	0.0124688	0.0124688	NA	0.0149626	0.0124688	0.0124688	0.0124688	0	0.0149626	0.0124688	0	0.0124688	0.0124688	0.0124688	0	0.0124688	0.0124688	0.0124688	0.0124688	0.0124688	0.0124688	0.0124688	0.0074813	0	0.0149626	0.0124688	NA	0	0.0124688	0.0149626	0.0124688	0.00498753	0.00249377	0.0124688	0.0149626	NA	0.0124688	0.0124688	0.0149626	0.0124688	0.00997506	0.00249377	0	0.0124688	0.0124688	0.0124688	NA	NA
1234	NA	0.00498753	0.00498753	NA	0.0074813	0.00498753	0.00498753	0.00498753	0.0074813	0.0074813	0.00498753	0.0074813	0.00498753	0.00498753	0.00498753	0.0074813	0.00498753	0.00498753	0.00498753	0.00498753	0.00498753	0.00498753	0.00498753	0.0149626	0.0074813	0.0074813	0.00498753	NA	0.0074813	0.00498753	0.0074813	0.00498753	0.0124688	0.00997506	0.00498753	0.0074813	NA	0.00498753	0.00498753	0.0074813	0.00498753	0.00249377	0.00997506	0.0074813	0.00498753	0.00498753	0.00498753	NA	NA
1246	NA	0	0.00498753	NA	0.00249377	0.00498753	0	0	0.0124688	0.00249377	0	0.0124688	0	0.00997506	0	0.0124688	0	0	0.00498753	0	0	0.00997506	0	0.0199501	0.0124688	0.00249377	0.00498753	NA	0.0124688	0	0.0124688	0	0.0174564	0.0149626	0	0.0074813	NA	0	0	0.0124688	0	0.00249377	0.0149626	0.0124688	0	0	0.00997506	NA	NA
1247	NA	0.0124688	0.0124688	NA	0.0149626	0.0124688	0.0124688	0.0124688	0	0.0149626	0.0124688	0	0.0124688	0.0124688	0.0124688	0	0.0124688	0.0124688	0.0124688	0.0124688	0.0124688	0.0124688	0.0124688	0.0074813	0	0.0149626	0.0124688	NA	0	0.0124688	0.0149626	0.0124688	0.00498753	0.00249377	0.0124688	0.0149626	NA	0.0124688	0.0124688	0.0149626	0.0124688	0.00997506	0.00249377	0	0.0124688	0.0124688	0.0124688	NA	NA
1248	NA	0	0.00498753	NA	0.00249377	0.00498753	0	0	0.0124688	0.00249377	0	0.0124688	0	0.00997506	0	0.0124688	0	0	0.00498753	0	0	0.00997506	0	0.0199501	0.0124688	0.00249377	0.00498753	NA	0.0124688	0	0.0124688	0	0.0174564	0.0149626	0	0.0074813	NA	0	0	0.0124688	0	0.00249377	0.0149626	0.0124688	0	0	0.00997506	NA	NA
1249	NA	0	0.00498753	NA	0.00249377	0.00498753	0	0	0.0124688	0.00249377	0	0.0124688	0	0.00997506	0	0.0124688	0	0	0.00498753	0	0	0.00997506	0	0.0199501	0.0124688	0.00249377	0.00498753	NA	0.0124688	0	0.0124688	0	0.0174564	0.0149626	0	0.0074813	NA	0	0	0.0124688	0	0.00249377	0.0149626	0.0124688	0	0	0.00997506	NA	NA
1250	NA	0.00249377	0.0074813	NA	0.00498753	0.0074813	0.00249377	0.00249377	0.0149626	0.00498753	0.00249377	0.0149626	0.00249377	0.0124688	0.00249377	0.0149626	0.00249377	0.00249377	0.0074813	0.00249377	0.00249377	0.0124688	0.00249377	0.0224439	0.0149626	0.00498753	0.0074813	NA	0.0149626	0.00249377	0.0149626	0.00249377	0.0199501	0.0174564	0.00249377	0.00997506	NA	0.00249377	0.00249377	0.0149626	0.00249377	0.00498753	0.0174564	0.0149626	0.00249377	0.00249377	0.0124688	NA	NA
1261	NA	0	0.00498753	NA	0.00249377	0.00498753	0	0	0.0124688	0.00249377	0	0.0124688	0	0.00997506	0	0.0124688	0	0	0.00498753	0	0	0.00997506	0	0.0199501	0.0124688	0.00249377	0.00498753	NA	0.0124688	0	0.0124688	0	0.0174564	0.0149626	0	0.0074813	NA	0	0	0.0124688	0	0.00249377	0.0149626	0.0124688	0	0	0.00997506	NA	NA
1262	NA	0.0124688	0.0124688	NA	0.0149626	0.0124688	0.0124688	0.0124688	0	0.0149626	0.0124688	0	0.0124688	0.0124688	0.0124688	0	0.0124688	0.0124688	0.0124688	0.0124688	0.0124688	0.0124688	0.0124688	0.0074813	0	0.0149626	0.0124688	NA	0	0.0124688	0.0149626	0.0124688	0.00498753	0.00249377	0.0124688	0.0149626	NA	0.0124688	0.0124688	0.0149626	0.0124688	0.00997506	0.00249377	0	0.0124688	0.0124688	0.0124688	NA	NA
1264	NA	0.0124688	0.0124688	NA	0.0149626	0.0124688	0.0124688	0.0124688	0	0.0149626	0.0124688	0	0.0124688	0.0124688	0.0124688	0	0.0124688	0.0124688	0.0124688	0.0124688	0.0124688	0.0124688	0.0124688	0.0074813	0	0.0149626	0.0124688	NA	0	0.0124688	0.0149626	0.0124688	0.00498753	0.00249377	0.0124688	0.0149626	NA	0.0124688	0.0124688	0.0149626	0.0124688	0.00997506	0.00249377	0	0.0124688	0.0124688	0.0124688	NA	NA
1267	NA	0.0124688	0.0124688	NA	0.0149626	0.0124688	0.0124688	0.0124688	0	0.0149626	0.0124688	0	0.0124688	0.0124688	0.0124688	0	0.0124688	0.0124688	0.0124688	0.0124688	0.0124688	0.0124688	0.0124688	0.0074813	0	0.0149626	0.0124688	NA	0	0.0124688	0.0149626	0.0124688	0.00498753	0.00249377	0.0124688	0.0149626	NA	0.0124688	0.0124688	0.0149626	0.0124688	0.00997506	0.00249377	0	0.0124688	0.0124688	0.0124688	NA	NA
1300	NA	0	0.00498753	NA	0.00249377	0.00498753	0	0	0.0124688	0.00249377	0	0.0124688	0	0.00997506	0	0.0124688	0	0	0.00498753	0	0	0.00997506	0	0.0199501	0.0124688	0.00249377	0.00498753	NA	0.0124688	0	0.0124688	0	0.0174564	0.0149626	0	0.0074813	NA	0	0	0.0124688	0	0.00249377	0.0149626	0.0124688	0	0	0.00997506	NA	NA
1301	NA	0	0.00498753	NA	0.00249377	0.00498753	0	0	0.0124688	0.00249377	0	0.0124688	0	0.00997506	0	0.0124688	0	0	0.00498753	0	0	0.00997506	0	0.0199501	0.0124688	0.00249377	0.00498753	NA	0.0124688	0	0.0124688	0	0.0174564	0.0149626	0	0.0074813	NA	0	0	0.0124688	0	0.00249377	0.0149626	0.0124688	0	0	0.00997506	NA	NA
1302	NA	0	0.00498753	NA	0.00249377	0.00498753	0	0	0.0124688	0.00249377	0	0.0124688	0	0.00997506	0	0.0124688	0	0	0.00498753	0	0	0.00997506	0	0.0199501	0.0124688	0.00249377	0.00498753	NA	0.0124688	0	0.0124688	0	0.0174564	0.0149626	0	0.0074813	NA	0	0	0.0124688	0	0.00249377	0.0149626	0.0124688	0	0	0.00997506	NA	NA
1303	NA	0.00249377	0.00249377	NA	0.00498753	0.00249377	0.00249377	0.00249377	0.00997506	0.00498753	0.00249377	0.00997506	0.00249377	0.0074813	0.00249377	0.00997506	0.00249377	0.00249377	0.00249377	0.00249377	0.00249377	0.0074813	0.00249377	0.0174564	0.00997506	0.00498753	0.00249377	NA	0.00997506	0.00249377	0.00997506	0.00249377	0.0149626	0.0124688	0.00249377	0.00498753	NA	0.00249377	0.00249377	0.00997506	0.00249377	0.00498753	0.0124688	0.00997506	0.00249377	0.00249377	0.0074813	NA	NA
1304	NA	0	0.00498753	NA	0.00249377	0.00498753	0	0	0.0124688	0.00249377	0	0.0124688	0	0.00997506	0	0.0124688	0	0	0.00498753	0	0	0.00997506	0	0.0199501	0.0124688	0.00249377	0.00498753	NA	0.0124688	0	0.0124688	0	0.0174564	0.0149626	0	0.0074813	NA	0	0	0.0124688	0	0.00249377	0.0149626	0.0124688	0	0	0.00997506	NA	NA
1305	NA	0	0.00498753	NA	0.00249377	0.00498753	0	0	0.0124688	0.00249377	0	0.0124688	0	0.00997506	0	0.0124688	0	0	0.00498753	0	0	0.00997506	0	0.0199501	0.0124688	0.00249377	0.00498753	NA	0.0124688	0	0.0124688	0	0.0174564	0.0149626	0	0.0074813	NA	0	0	0.0124688	0	0.00249377	0.0149626	0.0124688	0	0	0.00997506	NA	NA
1306	NA	0	0.00498753	NA	0.00249377	0.00498753	0	0	0.0124688	0.00249377	0	0.0124688	0	0.00997506	0	0.0124688	0	0	0.00498753	0	0	0.00997506	0	0.0199501	0.0124688	0.00249377	0.00498753	NA	0.0124688	0	0.0124688	0	0.0174564	0.0149626	0	0.0074813	NA	0	0	0.0124688	0	0.00249377	0.0149626	0.0124688	0	0	0.00997506	NA	NA
1307	NA	0	0.00498753	NA	0.00249377	0.00498753	0	0	0.0124688	0.00249377	0	0.0124688	0	0.00997506	0	0.0124688	0	0	0.00498753	0	0	0.00997506	0	0.0199501	0.0124688	0.00249377	0.00498753	NA	0.0124688	0	0.0124688	0	0.0174564	0.0149626	0	0.0074813	NA	0	0	0.0124688	0	0.00249377	0.0149626	0.0124688	0	0	0.00997506	NA	NA
1321	NA	0.00249377	0.0074813	NA	0.00498753	0.0074813	0.00249377	0.00249377	0.0149626	0.00498753	0.00249377	0.0149626	0.00249377	0.0124688	0.00249377	0.0149626	0.00249377	0.00249377	0.0074813	0.00249377	0.00249377	0.0124688	0.00249377	0.0199501	0.0149626	0.00498753	0.0074813	NA	0.0149626	0.00249377	0.0149626	0.00249377	0.0199501	0.0174564	0.00249377	0.00997506	NA	0.00249377	0.00249377	0.0149626	0.00249377	0.00498753	0.0174564	0.0149626	0.00249377	0.00249377	0.0124688	NA	NA
1322	NA	0.0124688	0.0124688	NA	0.0149626	0.0124688	0.0124688	0.0124688	0	0.0149626	0.0124688	0	0.0124688	0.0124688	0.0124688	0	0.0124688	0.0124688	0.0124688	0.0124688	0.0124688	0.0124688	0.0124688	0.0074813	0	0.0149626	0.0124688	NA	0	0.0124688	0.0149626	0.0124688	0.00498753	0.00249377	0.0124688	0.0149626	NA	0.0124688	0.0124688	0.0149626	0.0124688	0.00997506	0.00249377	0	0.0124688	0.0124688	0.0124688	NA	NA
1323	NA	0	0.00498753	NA	0.00249377	0.00498753	0	0	0.0124688	0.00249377	0	0.0124688	0	0.00997506	0	0.0124688	0	0	0.00498753	0	0	0.00997506	0	0.0199501	0.0124688	0.00249377	0.00498753	NA	0.0124688	0	0.0124688	0	0.0174564	0.0149626	0	0.0074813	NA	0	0	0.0124688	0	0.00249377	0.0149626	0.0124688	0	0	0.00997506	NA	NA
1324	NA	0	0.00498753	NA	0.00249377	0.00498753	0	0	0.0124688	0.00249377	0	0.0124688	0	0.00997506	0	0.0124688	0	0	0.00498753	0	0	0.00997506	0	0.0199501	0.0124688	0.00249377	0.00498753	NA	0.0124688	0	0.0124688	0	0.0174564	0.0149626	0	0.0074813	NA	0	0	0.0124688	0	0.00249377	0.0149626	0.0124688	0	0	0.00997506	NA	NA
1333	NA	0	0.00498753	NA	0.00249377	0.00498753	0	0	0.0124688	0.00249377	0	0.0124688	0	0.00997506	0	0.0124688	0	0	0.00498753	0	0	0.00997506	0	0.0199501	0.0124688	0.00249377	0.00498753	NA	0.0124688	0	0.0124688	0	0.0174564	0.0149626	0	0.0074813	NA	0	0	0.0124688	0	0.00249377	0.0149626	0.0124688	0	0	0.00997506	NA	NA
1334	NA	0	0.00498753	NA	0.00249377	0.00498753	0	0	0.0124688	0.00249377	0	0.0124688	0	0.00997506	0	0.0124688	0	0	0.00498753	0	0	0.00997506	0	0.0199501	0.0124688	0.00249377	0.00498753	NA	0.0124688	0	0.0124688	0	0.0174564	0.0149626	0	0.0074813	NA	0	0	0.0124688	0	0.00249377	0.0149626	0.0124688	0	0	0.00997506	NA	NA
1335	NA	0	0.00498753	NA	0.00249377	0.00498753	0	0	0.0124688	0.00249377	0	0.0124688	0	0.00997506	0	0.0124688	0	0	0.00498753	0	0	0.00997506	0	0.0199501	0.0124688	0.00249377	0.00498753	NA	0.0124688	0	0.0124688	0	0.0174564	0.0149626	0	0.0074813	NA	0	0	0.0124688	0	0.00249377	0.0149626	0.0124688	0	0	0.00997506	NA	NA
1336	NA	0	0.00498753	NA	0.00249377	0.00498753	0	0	0.0124688	0.00249377	0	0.0124688	0	0.00997506	0	0.0124688	0	0	0.00498753	0	0	0.00997506	0	0.0199501	0.0124688	0.00249377	0.00498753	NA	0.0124688	0	0.0124688	0	0.0174564	0.0149626	0	0.0074813	NA	0	0	0.0124688	0	0.00249377	0.0149626	0.0124688	0	0	0.00997506	NA	NA
1337	NA	0.00249377	0.0074813	NA	0.00498753	0.0074813	0.00249377	0.00249377	0.0149626	0	0.00249377	0.0149626	0.00249377	0.0124688	0.00249377	0.0149626	0.00249377	0.00249377	0.0074813	0.00249377	0.00249377	0.0124688	0.00249377	0.0224439	0.0149626	0.00498753	0.0074813	NA	0.0149626	0.00249377	0.0149626	0.00249377	0.0199501	0.0174564	0.00249377	0.00997506	NA	0.00249377	0.00249377	0.0149626	0.00249377	0.00498753	0.0174564	0.0149626	0.00249377	0.00249377	0.0124688	NA	NA
1401	NA	0.0149626	0.0149626	NA	0.0174564	0.0149626	0.0149626	0.0149626	0.0174564	0.0174564	0.0149626	0.0174564	0.0149626	0.0149626	0.0149626	0.0174564	0.0149626	0.0149626	0.0149626	0.0149626	0.0149626	0.0149626	0.0149626	0.0249377	0.0174564	0.0174564	0.0149626	NA	0.0174564	0.0149626	0.0174564	0.0149626	0.0224439	0.0199501	0.0149626	0.0174564	NA	0.0149626	0.0149626	0.0174564	0.0149626	0.0124688	0.0199501	0.0174564	0.0149626	0.0149626	0.0149626	NA	NA
1403	NA	NA	NA	NA	NA	NA	NA	NA	NA	NA	NA	NA	NA	NA	NA	NA	NA	NA	NA	NA	NA	NA	NA	NA	NA	NA	NA	NA	NA	NA	NA	NA	NA	NA	NA	NA	NA	NA	NA	NA	NA	NA	NA	NA	NA	NA	NA	NA	NA
1405	NA	NA	NA	NA	NA	NA	NA	NA	NA	NA	NA	NA	NA	NA	NA	NA	NA	NA	NA	NA	NA	NA	NA	NA	NA	NA	NA	NA	NA	NA	NA	NA	NA	NA	NA	NA	NA	NA	NA	NA	NA	NA	NA	NA	NA	NA	NA	NA	NA
1414	NA	0.0124688	0.0124688	NA	0.0149626	0.0124688	0.0124688	0.0124688	0	0.0149626	0.0124688	0	0.0124688	0.0124688	0.0124688	0	0.0124688	0.0124688	0.0124688	0.0124688	0.0124688	0.0124688	0.0124688	0.0074813	0	0.0149626	0.0124688	NA	0	0.0124688	0.0149626	0.0124688	0.00498753	0.00249377	0.0124688	0.0149626	NA	0.0124688	0.0124688	0.0149626	0.0124688	0.00997506	0.00249377	0	0.0124688	0.0124688	0.0124688	NA	NA
1415	NA	0.0124688	0.0124688	NA	0.0149626	0.0124688	0.0124688	0.0124688	0	0.0149626	0.0124688	0	0.0124688	0.0124688	0.0124688	0	0.0124688	0.0124688	0.0124688	0.0124688	0.0124688	0.0124688	0.0124688	0.0074813	0	0.0149626	0.0124688	NA	0	0.0124688	0.0149626	0.0124688	0.00498753	0.00249377	0.0124688	0.0149626	NA	0.0124688	0.0124688	0.0149626	0.0124688	0.00997506	0.00249377	0	0.0124688	0.0124688	0.0124688	NA	NA
1416	NA	0	0.00498753	NA	0.00249377	0.00498753	0	0	0.0124688	0.00249377	0	0.0124688	0	0.00997506	0	0.0124688	0	0	0.00498753	0	0	0.00997506	0	0.0199501	0.0124688	0.00249377	0.00498753	NA	0.0124688	0	0.0124688	0	0.0174564	0.0149626	0	0.0074813	NA	0	0	0.0124688	0	0.00249377	0.0149626	0.0124688	0	0	0.00997506	NA	NA
1417	NA	0.0124688	0.0124688	NA	0.0149626	0.0124688	0.0124688	0.0124688	0	0.0149626	0.0124688	0	0.0124688	0.0124688	0.0124688	0	0.0124688	0.0124688	0.0124688	0.0124688	0.0124688	0.0124688	0.0124688	0.0074813	0	0.0149626	0.0124688	NA	0	0.0124688	0.0149626	0.0124688	0.00498753	0.00249377	0.0124688	0.0149626	NA	0.0124688	0.0124688	0.0149626	0.0124688	0.00997506	0.00249377	0	0.0124688	0.0124688	0.0124688	NA	NA
1418	NA	0.0124688	0.0124688	NA	0.0149626	0.0124688	0.0124688	0.0124688	0	0.0149626	0.0124688	0	0.0124688	0.0124688	0.0124688	0	0.0124688	0.0124688	0.0124688	0.0124688	0.0124688	0.0124688	0.0124688	0.0074813	0	0.0149626	0.0124688	NA	0	0.0124688	0.0149626	0.0124688	0.00498753	0.00249377	0.0124688	0.0149626	NA	0.0124688	0.0124688	0.0149626	0.0124688	0.00997506	0.00249377	0	0.0124688	0.0124688	0.0124688	NA	NA
1419	NA	NA	NA	NA	NA	NA	NA	NA	NA	NA	NA	NA	NA	NA	NA	NA	NA	NA	NA	NA	NA	NA	NA	NA	NA	NA	NA	NA	NA	NA	NA	NA	NA	NA	NA	NA	NA	NA	NA	NA	NA	NA	NA	NA	NA	NA	NA	NA	NA
1425	NA	NA	NA	NA	NA	NA	NA	NA	NA	NA	NA	NA	NA	NA	NA	NA	NA	NA	NA	NA	NA	NA	NA	NA	NA	NA	NA	NA	NA	NA	NA	NA	NA	NA	NA	NA	NA	NA	NA	NA	NA	NA	NA	NA	NA	NA	NA	NA	NA
1426	NA	0.0124688	0.0124688	NA	0.0149626	0.0124688	0.0124688	0.0124688	0	0.0149626	0.0124688	0	0.0124688	0.0124688	0.0124688	0	0.0124688	0.0124688	0.0124688	0.0124688	0.0124688	0.0124688	0.0124688	0.0074813	0	0.0149626	0.0124688	NA	0	0.0124688	0.0149626	0.0124688	0.00498753	0.00249377	0.0124688	0.0149626	NA	0.0124688	0.0124688	0.0149626	0.0124688	0.00997506	0.00249377	0	0.0124688	0.0124688	0.0124688	NA	NA
1427	NA	0	0.00498753	NA	0.00249377	0.00498753	0	0	0.0124688	0.00249377	0	0.0124688	0	0.00997506	0	0.0124688	0	0	0.00498753	0	0	0.00997506	0	0.0199501	0.0124688	0.00249377	0.00498753	NA	0.0124688	0	0.0124688	0	0.0174564	0.0149626	0	0.0074813	NA	0	0	0.0124688	0	0.00249377	0.0149626	0.0124688	0	0	0.00997506	NA	NA
1428	NA	0.0124688	0.0124688	NA	0.0149626	0.0124688	0.0124688	0.0124688	0	0.0149626	0.0124688	0	0.0124688	0.0124688	0.0124688	0	0.0124688	0.0124688	0.0124688	0.0124688	0.0124688	0.0124688	0.0124688	0.0074813	0	0.0149626	0.0124688	NA	0	0.0124688	0.0149626	0.0124688	0.00498753	0.00249377	0.0124688	0.0149626	NA	0.0124688	0.0124688	0.0149626	0.0124688	0.00997506	0.00249377	0	0.0124688	0.0124688	0.0124688	NA	NA
1430	NA	0.0124688	0.0124688	NA	0.0149626	0.0124688	0.0124688	0.0124688	0	0.0149626	0.0124688	0	0.0124688	0.0124688	0.0124688	0	0.0124688	0.0124688	0.0124688	0.0124688	0.0124688	0.0124688	0.0124688	0.0074813	0	0.0149626	0.0124688	NA	0	0.0124688	0.0149626	0.0124688	0.00498753	0.00249377	0.0124688	0.0149626	NA	0.0124688	0.0124688	0.0149626	0.0124688	0.00997506	0.00249377	0	0.0124688	0.0124688	0.0124688	NA	NA
1442	NA	NA	NA	NA	NA	NA	NA	NA	NA	NA	NA	NA	NA	NA	NA	NA	NA	NA	NA	NA	NA	NA	NA	NA	NA	NA	NA	NA	NA	NA	NA	NA	NA	NA	NA	NA	NA	NA	NA	NA	NA	NA	NA	NA	NA	NA	NA	NA	NA
1443	NA	0	0.00498753	NA	0.00249377	0.00498753	0	0	0.0124688	0.00249377	0	0.0124688	0	0.00997506	0	0.0124688	0	0	0.00498753	0	0	0.00997506	0	0.0199501	0.0124688	0.00249377	0.00498753	NA	0.0124688	0	0.0124688	0	0.0174564	0.0149626	0	0.0074813	NA	0	0	0.0124688	0	0.00249377	0.0149626	0.0124688	0	0	0.00997506	NA	NA
1444	NA	0.0149626	0.0149626	NA	0.0174564	0.0149626	0.0149626	0.0149626	0.0174564	0.0174564	0.0149626	0.0174564	0.0149626	0.0149626	0.0149626	0.0174564	0.0149626	0.0149626	0.0149626	0.0149626	0.0149626	0.0149626	0.0149626	0.0249377	0.0174564	0.0174564	0.0149626	NA	0.0174564	0.0149626	0.0174564	0.0149626	0.0224439	0.0199501	0.0149626	0.0174564	NA	0.0149626	0.0149626	0.0174564	0.0149626	0.0124688	0.0199501	0.0174564	0.0149626	0.0149626	0.0149626	NA	NA
1445	NA	0.0149626	0.0149626	NA	0.0174564	0.0149626	0.0149626	0.0149626	0.0174564	0.0174564	0.0149626	0.0174564	0.0149626	0.0149626	0.0149626	0.0174564	0.0149626	0.0149626	0.0149626	0.0149626	0.0149626	0.0149626	0.0149626	0.0249377	0.0174564	0.0174564	0.0149626	NA	0.0174564	0.0149626	0.0174564	0.0149626	0.0224439	0.0199501	0.0149626	0.0174564	NA	0.0149626	0.0149626	0.0174564	0.0149626	0.0124688	0.0199501	0.0174564	0.0149626	0.0149626	0.0149626	NA	NA
1446	NA	0.0149626	0.0149626	NA	0.0174564	0.0149626	0.0149626	0.0149626	0.0174564	0.0174564	0.0149626	0.0174564	0.0149626	0.0149626	0.0149626	0.0174564	0.0149626	0.0149626	0.0149626	0.0149626	0.0149626	0.0149626	0.0149626	0.0249377	0.0174564	0.0174564	0.0149626	NA	0.0174564	0.0149626	0.0174564	0.0149626	0.0224439	0.0199501	0.0149626	0.0174564	NA	0.0149626	0.0149626	0.0174564	0.0149626	0.0124688	0.0199501	0.0174564	0.0149626	0.0149626	0.0149626	NA	NA
[truncated: 92 more columns]

## Sheet: Microsatellite_ASM
	1019	1021	1022	1023	1026	1028	1036	1037	1041	1042	1043	1044	1045	1053	1054	1055	1056	1062	1063	1065	1066	1069	1070	1071	1072	1073	1074	1075	1076	1077	1078	1079	1080	1081	1082	1083	1084	1085	1086	1087	1088	1089	1090	1092	1096	1123	1124	1125	1127
1019	0	0.0909091	0.15	0.25	0.0416667	0.0416667	0.166667	0.136364	0.1	0.25	0.125	0.1	0.25	0.0909091	0.166667	0.208333	0.208333	0.181818	0.0909091	0.181818	0.4	0.166667	0.208333	0.136364	0.0833333	0.214286	0.15	0.0909091	0.2	0.25	0.25	0.227273	0.125	0.208333	0.227273	0.136364	0.0416667	0.125	0.318182	0.0833333	0.25	0.125	0.1	0.181818	0.0833333	0.111111	0.181818	0.125	0.0416667
1021	0.0909091		0.136364	0.125	0.208333	0.136364	0.208333	0.181818	0.0909091	0.166667	0.0416667	0.181818	0.166667	0.0416667	0.166667	0.166667	0.0416667	0.0833333	0.0833333	0.0909091	0.1	0.136364	0.166667	0.1	0.166667	0.125	0.25	0.208333	0.136364	0.2	0.25	0.136364	0.0833333	0.125	0.181818	0.0909091	0.125	0.0833333	0.1	0.272727	0.0833333	0.0909091	0.15	0.181818	0.0833333	0.166667	0.125	0.227273	0.0833333
1022	0.15	0.136364		0.0454545	0.272727	0.3	0.136364	0.1	0.0909091	0.227273	0.0454545	0.2	0.181818	0.136364	0.0909091	0.0909091	0.0454545	0.181818	0.136364	0.136364	0	0.15	0.227273	0.333333	0.0909091	0.25	0.166667	0.227273	0.272727	0.1	0.0909091	0.2	0.136364	0.227273	0.1	0.1	0.227273	0.0909091	0.05	0.1	0.227273	0.2	0.25	0.05	0.181818	0.166667	0.0909091	0.1	0.0909091
1023	0.25	0.125	0.0454545		0.153846	0.125	0.230769	0.0909091	0.0454545	0.153846	0.153846	0.0454545	0.0384615	0.25	0.153846	0.0384615	0.192308	0.125	0.0416667	0.0833333	0.3	0.125	0.0769231	0.0909091	0.0769231	0.1875	0.0909091	0.125	0.0909091	0	0.230769	0.0833333	0.192308	0.115385	0.0833333	0.125	0.153846	0.269231	0.0454545	0.0416667	0.192308	0.125	0.0454545	0.166667	0.192308	0.05	0.125	0.25	0.0384615
1026	0.0416667	0.208333	0.272727	0.153846		0.166667	0.0769231	0.0909091	0.0909091	0.153846	0.0384615	0.227273	0.0384615	0.0833333	0.0769231	0	0.153846	0.0833333	0.208333	0.0833333	0	0.0416667	0.0384615	0.181818	0.153846	0.0625	0.0909091	0.0833333	0.136364	0.166667	0.0769231	0.125	0.192308	0.192308	0.0833333	0.125	0.192308	0.0769231	0	0.0416667	0.0384615	0.166667	0.227273	0.125	0.115385	0.1	0.125	0.208333	0
1028	0.0416667	0.136364	0.3	0.125	0.166667		0.125	0.272727	0.05	0.208333	0.125	0.35	0.166667	0.227273	0.25	0.0833333	0.0833333	0.181818	0.227273	0	0	0.166667	0.291667	0.0454545	0.166667	0.214286	0.25	0.318182	0.25	0.0833333	0.125	0.0909091	0.25	0.208333	0.0454545	0.136364	0.208333	0.208333	0.0909091	0.208333	0.208333	0.0833333	0.2	0.0454545	0.291667	0.222222	0.136364	0.208333	0.125
1036	0.166667	0.208333	0.136364	0.230769	0.0769231	0.125		0.136364	0.181818	0.115385	0.115385	0.136364	0.115385	0.25	0.192308	0.153846	0.192308	0.125	0.0416667	0.208333	0.2	0.25	0.230769	0.227273	0.153846	0.25	0.0909091	0.125	0.0909091	0.0833333	0.0769231	0.125	0.269231	0.153846	0.25	0.166667	0.230769	0.153846	0.0909091	0.166667	0.0769231	0.166667	0.0909091	0.166667	0.115385	0.3	0.0833333	0.166667	0.0384615
1037	0.136364	0.181818	0.1	0.0909091	0.0909091	0.272727	0.136364		0.05	0.0454545	0.0909091	0.05	0.181818	0.136364	0.227273	0.0909091	0.0909091	0.136364	0.136364	0.1	0.2	0.0909091	0.136364	0.2	0.136364	0.285714	0.166667	0.181818	0.1	0	0.181818	0.2	0.227273	0.181818	0.25	0.2	0.272727	0.0909091	0.1	0.272727	0.181818	0.0454545	0.111111	0.1	0.227273	0.0625	0.136364	0.227273	0.136364
1041	0.1	0.0909091	0.0909091	0.0454545	0.0909091	0.05	0.181818	0.05		0.0909091	0.318182	0.15	0.181818	0.0909091	0.0909091	0.181818	0.0909091	0.181818	0.0454545	0.136364	0.1	0.2	0.136364	0.0555556	0.181818	0.1875	0.0555556	0.0909091	0.0909091	0	0.0454545	0.1	0.0909091	0.136364	0.35	0.2	0.272727	0	0.15	0.05	0.136364	0.1	0.2	0.25	0.136364	0.111111	0.181818	0.2	0.0909091
1042	0.25	0.166667	0.227273	0.153846	0.153846	0.208333	0.115385	0.0454545	0.0909091		0.269231	0.136364	0.192308	0.0416667	0.153846	0.192308	0.115385	0.0833333	0.0833333	0.0833333	0.1	0.166667	0.269231	0.136364	0.192308	0.25	0.181818	0.0416667	0.181818	0.0833333	0.153846	0.166667	0.0769231	0.192308	0.166667	0	0.115385	0.153846	0.181818	0.166667	0.307692	0.0833333	0.0454545	0.125	0.230769	0.2	0.0416667	0.125	0.192308
1043	0.125	0.0416667	0.0454545	0.153846	0.0384615	0.125	0.115385	0.0909091	0.318182	0.269231		0.0454545	0.115385	0.125	0.0384615	0.0769231	0.115385	0.25	0.125	0.208333	0.3	0.166667	0.153846	0.136364	0.230769	0.1875	0.136364	0.125	0.0454545	0.0833333	0.0769231	0.0833333	0.153846	0.0384615	0.125	0.166667	0.115385	0.153846	0.272727	0.0416667	0.115385	0.125	0.0909091	0.166667	0.230769	0.15	0.125	0.208333	0.0769231
1044	0.1	0.181818	0.2	0.0454545	0.227273	0.35	0.136364	0.05	0.15	0.136364	0.0454545		0.136364	0.0454545	0.136364	0.136364	0.0909091	0.181818	0.136364	0.1	0.125	0.1	0.0909091	0	0.0909091	0.125	0.222222	0.136364	0.1	0.375	0.181818	0.2	0.227273	0.181818	0	0.05	0.136364	0.136364	0	0.15	0.136364	0.1	0.0555556	0.1	0	0.1875	0.181818	0.15	0.0454545
1045	0.25	0.166667	0.181818	0.0384615	0.0384615	0.166667	0.115385	0.181818	0.181818	0.192308	0.115385	0.136364		0.0833333	0.192308	0.0769231	0.230769	0.291667	0.166667	0.125	0.2	0.25	0.307692	0.0454545	0.115385	0.1875	0.227273	0.166667	0.227273	0.166667	0.230769	0.166667	0.0384615	0.0769231	0.291667	0.166667	0.192308	0.153846	0.227273	0.125	0.230769	0.0416667	0.0909091	0.208333	0.230769	0.2	0.166667	0.291667	0.192308
1053	0.0909091	0.0416667	0.136364	0.25	0.0833333	0.227273	0.25	0.136364	0.0909091	0.0416667	0.125	0.0454545	0.0833333		0.208333	0.0416667	0.208333	0.166667	0.208333	0.181818	0.2	0.227273	0.166667	0.1	0.166667	0.1875	0.05	0.125	0.227273	0	0.166667	0	0.25	0.125	0.181818	0.227273	0.125	0.125	0.15	0.0909091	0.125	0.181818	0.2	0.272727	0.166667	0.166667	0.125	0.227273	0.0833333
1054	0.166667	0.166667	0.0909091	0.153846	0.0769231	0.25	0.192308	0.227273	0.0909091	0.153846	0.0384615	0.136364	0.192308	0.208333		0.153846	0.153846	0.291667	0.25	0.125	0.3	0.166667	0.153846	0.0909091	0.115385	0.1875	0.136364	0.166667	0.272727	0.0833333	0.153846	0.25	0.153846	0.153846	0.0833333	0.166667	0.115385	0.153846	0.136364	0.166667	0.153846	0.125	0.181818	0.208333	0.230769	0.15	0.125	0.208333	0.269231
1055	0.208333	0.166667	0.0909091	0.0384615	0	0.0833333	0.153846	0.0909091	0.181818	0.192308	0.0769231	0.136364	0.0769231	0.0416667	0.153846		0.153846	0.0416667	0.0833333	0.0833333	0.2	0.0833333	0.115385	0.181818	0.115385	0.1875	0.0909091	0.0833333	0.0909091	0.0833333	0.115385	0.166667	0.0769231	0.192308	0.125	0	0.192308	0.0769231	0.0909091	0.25	0.115385	0.0833333	0.0909091	0.166667	0	0.25	0.25	0.0416667	0.230769
1056	0.208333	0.0416667	0.0454545	0.192308	0.153846	0.0833333	0.192308	0.0909091	0.0909091	0.115385	0.115385	0.0909091	0.230769	0.208333	0.153846	0.153846		0.166667	0.0833333	0.0833333	0.2	0.125	0.153846	0.181818	0.115385	0.125	0.0454545	0.166667	0.0454545	0	0.115385	0.125	0.115385	0.230769	0.291667	0.125	0.115385	0.307692	0.272727	0.208333	0.192308	0.166667	0.0454545	0.166667	0.230769	0.15	0.208333	0.166667	0.153846
1062	0.181818	0.0833333	0.181818	0.125	0.0833333	0.181818	0.125	0.136364	0.181818	0.0833333	0.25	0.181818	0.291667	0.166667	0.291667	0.0416667	0.166667		0.25	0.181818	0.1	0.272727	0.166667	0.05	0.208333	0.125	0.2	0.166667	0.227273	0	0.0833333	0.181818	0.166667	0.0416667	0.181818	0.181818	0.125	0.208333	0.15	0.136364	0.208333	0.136364	0.1	0.272727	0.166667	0.222222	0.208333	0.181818	0.166667
1063	0.0909091	0.0833333	0.136364	0.0416667	0.208333	0.227273	0.0416667	0.136364	0.0454545	0.0833333	0.125	0.136364	0.166667	0.208333	0.25	0.0833333	0.0833333	0.25		0.136364	0.2	0.0909091	0.0833333	0.1	0.208333	0.0625	0.15	0.0833333	0.181818	0.1	0.0833333	0.181818	0.0416667	0.0416667	0.0454545	0.227273	0.166667	0.0416667	0	0.136364	0.0833333	0.136364	0.25	0.0909091	0.0833333	0.111111	0.166667	0.181818	0.125
1065	0.181818	0.0909091	0.136364	0.0833333	0.0833333	0	0.208333	0.1	0.136364	0.0833333	0.208333	0.1	0.125	0.181818	0.125	0.0833333	0.0833333	0.181818	0.136364		0	0.136364	0.125	0.1	0.125	0.1875	0.05	0.0909091	0.136364	0.166667	0.125	0.0909091	0.0833333	0.125	0.0909091	0.0454545	0.125	0.166667	0.0454545	0.181818	0.125	0.227273	0.0909091	0.136364	0.0833333	0.1	0.0909091	0.227273	0.0833333
1066	0.4	0.1	0	0.3	0	0	0.2	0.2	0.1	0.1	0.3	0.125	0.2	0.2	0.3	0.2	0.2	0.1	0.2	0		0.1	0.1	0.125	0.2	0.166667	0.25	0	0.1	0.125	0.2	0.125	0.2	0	0.1	0.2	0.1	0.2	0.2	0	0.2	0.1	0.125	0.25	0.2	0.1	0.3	0.2	0.1
1069	0.166667	0.136364	0.15	0.125	0.0416667	0.166667	0.25	0.0909091	0.2	0.166667	0.166667	0.1	0.25	0.227273	0.166667	0.0833333	0.125	0.272727	0.0909091	0.136364	0.1		0.583333	0.136364	0.208333	0.0714286	0.05	0.136364	0.15	0	0.125	0.0454545	0.0416667	0.0833333	0.0454545	0.136364	0.0833333	0.166667	0.181818	0.0833333	0.166667	0.125	0.05	0.181818	0.125	0.166667	0.136364	0.0833333	0.208333
1070	0.208333	0.166667	0.227273	0.0769231	0.0384615	0.291667	0.230769	0.136364	0.136364	0.269231	0.153846	0.0909091	0.307692	0.166667	0.153846	0.115385	0.153846	0.166667	0.0833333	0.125	0.1	0.583333		0.136364	0.269231	0.25	0.0909091	0.291667	0.181818	0	0.192308	0.0416667	0.153846	0.115385	0.166667	0.166667	0.0384615	0.0769231	0.227273	0.208333	0.192308	0.0833333	0.0909091	0.166667	0.192308	0.15	0.125	0.208333	0.192308
1071	0.136364	0.1	0.333333	0.0909091	0.181818	0.0454545	0.227273	0.2	0.0555556	0.136364	0.136364	0	0.0454545	0.1	0.0909091	0.181818	0.181818	0.05	0.1	0.1	0.125	0.136364	0.136364		0.136364	0.166667	0.0555556	0.15	0.166667	0	0.0454545	0.2	0.181818	0.181818	0.2	0.15	0.227273	0.0454545	0.1	0.181818	0.136364	0.318182	0.111111	0.181818	0.181818	0.1875	0.1	0.136364	0.136364
1072	0.0833333	0.166667	0.0909091	0.0769231	0.153846	0.166667	0.153846	0.136364	0.181818	0.192308	0.230769	0.0909091	0.115385	0.166667	0.115385	0.115385	0.115385	0.208333	0.208333	0.125	0.2	0.208333	0.269231	0.136364		0.1875	0.0909091	0	0.181818	0.0833333	0.192308	0.0416667	0.230769	0.0769231	0.208333	0.208333	0.192308	0.153846	0.0454545	0.166667	0.0384615	0.125	0.0454545	0.208333	0.192308	0.15	0.291667	0.208333	0.153846
1073	0.214286	0.125	0.25	0.1875	0.0625	0.214286	0.25	0.285714	0.1875	0.25	0.1875	0.125	0.1875	0.1875	0.1875	0.1875	0.125	0.125	0.0625	0.1875	0.166667	0.0714286	0.25	0.166667	0.1875		0.0714286	0.0625	0.3125	0.166667	0.125	0	0.1875	0.25	0.214286	0.142857	0.125	0.0625	0.142857	0.142857	0.125	0.0714286	0.0714286	0.0714286	0.375	0.166667	0.125	0.5	0
1074	0.15	0.25	0.166667	0.0909091	0.0909091	0.25	0.0909091	0.166667	0.0555556	0.181818	0.136364	0.222222	0.227273	0.05	0.136364	0.0909091	0.0454545	0.2	0.15	0.05	0.25	0.05	0.0909091	0.0555556	0.0909091	0.0714286		0.15	0.111111	0.125	0.181818	0.227273	0.0909091	0.0909091	0.1	0	0.181818	0.181818	0.166667	0.25	0.181818	0.3	0.166667	0.15	0.181818	0.222222	0.05	0.15	0.181818
1075	0.0909091	0.208333	0.227273	0.125	0.0833333	0.318182	0.125	0.181818	0.0909091	0.0416667	0.125	0.136364	0.166667	0.125	0.166667	0.0833333	0.166667	0.166667	0.0833333	0.0909091	0	0.136364	0.291667	0.15	0	0.0625	0.15		0.136364	0	0.125	0.0909091	0.166667	0.166667	0.136364	0.0909091	0.0833333	0.125	0.2	0.181818	0.25	0.0909091	0.05	0.0909091	0.25	0.166667	0.0833333	0.181818	0.0833333
1076	0.2	0.136364	0.272727	0.0909091	0.136364	0.25	0.0909091	0.1	0.0909091	0.181818	0.0454545	0.1	0.227273	0.227273	0.272727	0.0909091	0.0454545	0.227273	0.181818	0.136364	0.1	0.15	0.181818	0.166667	0.181818	0.3125	0.111111	0.136364		0.2	0.181818	0.05	0.136364	0.0454545	0.05	0.25	0.136364	0.181818	0.2	0.05	0.227273	0.1	0.15	0.1	0.318182	0.166667	0.181818	0.15	0.181818
1077	0.25	0.2	0.1	0	0.166667	0.0833333	0.0833333	0	0	0.0833333	0.0833333	0.375	0.166667	0	0.0833333	0.0833333	0	0	0.1	0.166667	0.125	0	0	0	0.0833333	0.166667	0.125	0	0.2		0.0833333	0.1	0.166667	0.166667	0.0833333	0.1	0.0833333	0	0.0833333	0.0833333	0.0833333	0.0833333	0	0	0	0.1	0.1	0.0833333	0.0833333
1078	0.25	0.25	0.0909091	0.230769	0.0769231	0.125	0.0769231	0.181818	0.0454545	0.153846	0.0769231	0.181818	0.230769	0.166667	0.153846	0.115385	0.115385	0.0833333	0.0833333	0.125	0.2	0.125	0.192308	0.0454545	0.192308	0.125	0.181818	0.125	0.181818	0.0833333		0.125	0.153846	0.115385	0.208333	0.125	0.0384615	0.115385	0.0909091	0.0833333	0.192308	0.208333	0.136364	0.125	0.192308	0.1	0.0833333	0.25	0.115385
1079	0.227273	0.136364	0.2	0.0833333	0.125	0.0909091	0.125	0.2	0.1	0.166667	0.0833333	0.2	0.166667	0	0.25	0.166667	0.125	0.181818	0.181818	0.0909091	0.125	0.0454545	0.0416667	0.2	0.0416667	0	0.227273	0.0909091	0.05	0.1	0.125		0.0833333	0.208333	0.0454545	0.0909091	0.0833333	0.125	0.1	0.181818	0.208333	0.181818	0.05	0.0909091	0	0.111111	0.181818	0.136364	0.0833333
1080	0.125	0.0833333	0.136364	0.192308	0.192308	0.25	0.269231	0.227273	0.0909091	0.0769231	0.153846	0.227273	0.0384615	0.25	0.153846	0.0769231	0.115385	0.166667	0.0416667	0.0833333	0.2	0.0416667	0.153846	0.181818	0.230769	0.1875	0.0909091	0.166667	0.136364	0.166667	0.153846	0.0833333		0.115385	0.25	0.25	0.153846	0.115385	0.181818	0.166667	0.153846	0.125	0.136364	0.166667	0.230769	0.2	0.0833333	0.25	0.0769231
1081	0.208333	0.125	0.227273	0.115385	0.192308	0.208333	0.153846	0.181818	0.136364	0.192308	0.0384615	0.181818	0.0769231	0.125	0.153846	0.192308	0.230769	0.0416667	0.0416667	0.125	0	0.0833333	0.115385	0.181818	0.0769231	0.25	0.0909091	0.166667	0.0454545	0.166667	0.115385	0.208333	0.115385		0.25	0.0416667	0.192308	0.192308	0.136364	0.333333	0.115385	0.125	0.227273	0.0416667	0.192308	0.2	0.166667	0.166667	0.115385
1082	0.227273	0.181818	0.1	0.0833333	0.0833333	0.0454545	0.25	0.25	0.35	0.166667	0.125	0	0.291667	0.181818	0.0833333	0.125	0.291667	0.181818	0.0454545	0.0909091	0.1	0.0454545	0.166667	0.2	0.208333	0.214286	0.1	0.136364	0.05	0.0833333	0.208333	0.0454545	0.25	0.25		0.227273	0.291667	0.0833333	0.15	0.227273	0.166667	0.181818	0	0.181818	0.25	0.111111	0.136364	0.272727	0.125
1083	0.136364	0.0909091	0.1	0.125	0.125	0.136364	0.166667	0.2	0.2	0	0.166667	0.05	0.166667	0.227273	0.166667	0	0.125	0.181818	0.227273	0.0454545	0.2	0.136364	0.166667	0.15	0.208333	0.142857	0	0.0909091	0.25	0.1	0.125	0.0909091	0.25	0.0416667	0.227273		0.166667	0.0833333	0.05	0.227273	0.166667	0.0909091	0.15	0.181818	0.125	0.05	0.136364	0.181818	0.0833333
1084	0.0416667	0.125	0.227273	0.153846	0.192308	0.208333	0.230769	0.272727	0.272727	0.115385	0.115385	0.136364	0.192308	0.125	0.115385	0.192308	0.115385	0.125	0.166667	0.125	0.1	0.0833333	0.0384615	0.227273	0.192308	0.125	0.181818	0.0833333	0.136364	0.0833333	0.0384615	0.0833333	0.153846	0.192308	0.291667	0.166667		0.153846	0	0.125	0.0769231	0.166667	0.136364	0.0416667	0.230769	0.2	0.208333	0.166667	0.192308
1085	0.125	0.0833333	0.0909091	0.269231	0.0769231	0.208333	0.153846	0.0909091	0	0.153846	0.153846	0.136364	0.153846	0.125	0.153846	0.0769231	0.307692	0.208333	0.0416667	0.166667	0.2	0.166667	0.0769231	0.0454545	0.153846	0.0625	0.181818	0.125	0.181818	0	0.115385	0.125	0.115385	0.192308	0.0833333	0.0833333	0.153846		0.0909091	0.125	0.230769	0.0833333	0.0454545	0.125	0.230769	0.2	0.166667	0.166667	0.115385
1086	0.318182	0.1	0.05	0.0454545	0	0.0909091	0.0909091	0.1	0.15	0.181818	0.272727	0	0.227273	0.15	0.136364	0.0909091	0.272727	0.15	0	0.0454545	0.2	0.181818	0.227273	0.1	0.0454545	0.142857	0.166667	0.2	0.2	0.0833333	0.0909091	0.1	0.181818	0.136364	0.15	0.05	0	0.0909091		0.181818	0.181818	0.136364	0.1	0.2	0.272727	0.277778	0.15	0.136364	0.136364
1087	0.0833333	0.272727	0.1	0.0416667	0.0416667	0.208333	0.166667	0.272727	0.05	0.166667	0.0416667	0.15	0.125	0.0909091	0.166667	0.25	0.208333	0.136364	0.136364	0.181818	0	0.0833333	0.208333	0.181818	0.166667	0.142857	0.25	0.181818	0.05	0.0833333	0.0833333	0.181818	0.166667	0.333333	0.227273	0.227273	0.125	0.125	0.181818		0.208333	0.0416667	0.2	0.227273	0.125	0.277778	0.318182	0.125	0.208333
1088	0.25	0.0833333	0.227273	0.192308	0.0384615	0.208333	0.0769231	0.181818	0.136364	0.307692	0.115385	0.136364	0.230769	0.125	0.153846	0.115385	0.192308	0.208333	0.0833333	0.125	0.2	0.166667	0.192308	0.136364	0.0384615	0.125	0.181818	0.25	0.227273	0.0833333	0.192308	0.208333	0.153846	0.115385	0.166667	0.166667	0.0769231	0.230769	0.181818	0.208333		0.166667	0.181818	0.166667	0.192308	0.1	0.0833333	0.166667	0.230769
1089	0.125	0.0909091	0.2	0.125	0.166667	0.0833333	0.166667	0.0454545	0.1	0.0833333	0.125	0.1	0.0416667	0.181818	0.125	0.0833333	0.166667	0.136364	0.136364	0.227273	0.1	0.125	0.0833333	0.318182	0.125	0.0714286	0.3	0.0909091	0.1	0.0833333	0.208333	0.181818	0.125	0.125	0.181818	0.0909091	0.166667	0.0833333	0.136364	0.0416667	0.166667		0.1	0.0909091	0.166667	0.166667	0.136364	0.125	0
1090	0.1	0.15	0.25	0.0454545	0.227273	0.2	0.0909091	0.111111	0.2	0.0454545	0.0909091	0.0555556	0.0909091	0.2	0.181818	0.0909091	0.0454545	0.1	0.25	0.0909091	0.125	0.05	0.0909091	0.111111	0.0454545	0.0714286	0.166667	0.05	0.15	0	0.136364	0.05	0.136364	0.227273	0	0.15	0.136364	0.0454545	0.1	0.2	0.181818	0.1		0.05	0.136364	0.111111	0.05	0.15	0.0454545
1092	0.181818	0.181818	0.05	0.166667	0.125	0.0454545	0.166667	0.1	0.25	0.125	0.166667	0.1	0.208333	0.272727	0.208333	0.166667	0.166667	0.272727	0.0909091	0.136364	0.25	0.181818	0.166667	0.181818	0.208333	0.0714286	0.15	0.0909091	0.1	0	0.125	0.0909091	0.166667	0.0416667	0.181818	0.181818	0.0416667	0.125	0.2	0.227273	0.166667	0.0909091	0.05		0.0833333	0.0555556	0.181818	0.181818	0.166667
1096	0.0833333	0.0833333	0.181818	0.192308	0.115385	0.291667	0.115385	0.227273	0.136364	0.230769	0.230769	0	0.230769	0.166667	0.230769	0	0.230769	0.166667	0.0833333	0.0833333	0.2	0.125	0.192308	0.181818	0.192308	0.375	0.181818	0.25	0.318182	0	0.192308	0	0.230769	0.192308	0.25	0.125	0.230769	0.230769	0.272727	0.125	0.192308	0.166667	0.136364	0.0833333		0.25	0.0833333	0.416667	0.192308
1123	0.111111	0.166667	0.166667	0.05	0.1	0.222222	0.3	0.0625	0.111111	0.2	0.15	0.1875	0.2	0.166667	0.15	0.25	0.15	0.222222	0.111111	0.1	0.1	0.166667	0.15	0.1875	0.15	0.166667	0.222222	0.166667	0.166667	0.1	0.1	0.111111	0.2	0.2	0.111111	0.05	0.2	0.2	0.277778	0.277778	0.1	0.166667	0.111111	0.0555556	0.25		0.166667	0.222222	0.2
1124	0.181818	0.125	0.0909091	0.125	0.125	0.136364	0.0833333	0.136364	0.181818	0.0416667	0.125	0.181818	0.166667	0.125	0.125	0.25	0.208333	0.208333	0.166667	0.0909091	0.3	0.136364	0.125	0.1	0.291667	0.125	0.05	0.0833333	0.181818	0.1	0.0833333	0.181818	0.0833333	0.166667	0.136364	0.136364	0.208333	0.166667	0.15	0.318182	0.0833333	0.136364	0.05	0.181818	0.0833333	0.166667		0.0909091	0.125
1125	0.125	0.227273	0.1	0.25	0.208333	0.208333	0.166667	0.227273	0.2	0.125	0.208333	0.15	0.291667	0.227273	0.208333	0.0416667	0.166667	0.181818	0.181818	0.227273	0.2	0.0833333	0.208333	0.136364	0.208333	0.5	0.15	0.181818	0.15	0.0833333	0.25	0.136364	0.25	0.166667	0.272727	0.181818	0.166667	0.166667	0.136364	0.125	0.166667	0.125	0.15	0.181818	0.416667	0.222222	0.0909091		0.125
1127	0.0416667	0.0833333	0.0909091	0.0384615	0	0.125	0.0384615	0.136364	0.0909091	0.192308	0.0769231	0.0454545	0.192308	0.0833333	0.269231	0.230769	0.153846	0.166667	0.125	0.0833333	0.1	0.208333	0.192308	0.136364	0.153846	0	0.181818	0.0833333	0.181818	0.0833333	0.115385	0.0833333	0.0769231	0.115385	0.125	0.0833333	0.192308	0.115385	0.136364	0.208333	0.230769	0	0.0454545	0.166667	0.192308	0.2	0.125	0.125
1128	0.136364	0.125	0.136364	0.125	0.25	0.181818	0.208333	0.0909091	0.0454545	0.208333	0.125	0.181818	0.0416667	0.166667	0.125	0.166667	0.125	0.166667	0.0833333	0.181818	0.1	0.181818	0.125	0.25	0.0833333	0.25	0.15	0.166667	0.136364	0.1	0.0833333	0	0.166667	0.25	0.136364	0.0909091	0.0416667	0.166667	0.15	0.272727	0.208333	0.181818	0.1	0.272727	0.25	0.222222	0.0416667	0.227273	0.166667
1129	0.291667	0.208333	0.181818	0	0.230769	0.125	0.0769231	0.0454545	0.0909091	0.115385	0.115385	0.227273	0.192308	0.0416667	0.192308	0.192308	0.115385	0.0833333	0.125	0.25	0	0.125	0.230769	0.0909091	0.115385	0.125	0.0454545	0.166667	0.227273	0.333333	0.115385	0.25	0.0769231	0.307692	0.0833333	0.0416667	0.115385	0.115385	0.181818	0.208333	0.115385	0.0833333	0.181818	0.0416667	0.0769231	0.25	0.208333	0.166667	0.0769231
1130	0.0909091	0.0909091	0.2	0.0833333	0.0416667	0.272727	0.208333	0.2	0.05	0.125	0.208333	0.1	0.125	0.136364	0.166667	0.0833333	0.125	0.0909091	0.0909091	0.0909091	0.25	0.0909091	0.0833333	0.1	0.0833333	0.142857	0.1	0.136364	0.1	0	0.125	0.181818	0.208333	0.166667	0.0909091	0.136364	0.125	0.25	0.2	0.136364	0.208333	0.181818	0.0454545	0.136364	0.208333	0.111111	0.136364	0.136364	0.0416667
1132	0.227273	0.25	0.111111	0.136364	0.136364	0.136364	0.181818	0.15	0.111111	0	0.0454545	0.2	0.136364	0.05	0.181818	0	0.0909091	0.2	0.1	0.05	0.125	0.0454545	0	0.15	0.0454545	0.0714286	0.222222	0.1	0.222222	0.3	0.181818	0.15	0.227273	0.181818	0.2	0.15	0.0909091	0.136364	0.1	0.0454545	0.0909091	0.136364	0.111111	0.15	0.181818	0.0625	0.05	0.272727	0.136364
1133	0.0909091	0.166667	0.181818	0.208333	0.125	0.136364	0.25	0.227273	0.0909091	0.0833333	0.125	0.0454545	0.125	0.25	0.166667	0.0833333	0.208333	0.0833333	0.166667	0.136364	0.2	0.181818	0.125	0.1	0.125	0.1875	0.15	0.125	0.0909091	0.1	0.125	0.0909091	0.166667	0.25	0.136364	0.181818	0.166667	0.208333	0.1	0.227273	0.208333	0.227273	0.2	0.0909091	0.125	0.111111	0.0833333	0.272727	0.166667
1151	0.166667	0.166667	0.0909091	0.115385	0.153846	0	0.153846	0.0454545	0.0909091	0	0.0384615	0.181818	0.115385	0.0416667	0.0769231	0.115385	0.0769231	0.125	0.0833333	0.125	0	0	0.0384615	0	0.115385	0	0.136364	0.125	0.136364	0.0833333	0.153846	0.208333	0.192308	0.153846	0.166667	0.125	0.192308	0.115385	0.136364	0.208333	0.0384615	0.0416667	0.0454545	0.0833333	0.115385	0.1	0.166667	0.0416667	0.115385
1152	0.0833333	0.0416667	0.136364	0.0384615	0.115385	0.125	0.153846	0.181818	0.181818	0.0384615	0.0384615	0.227273	0.230769	0.166667	0.192308	0.0769231	0.0769231	0.0833333	0.0833333	0.208333	0.2	0.125	0.0769231	0.0454545	0.0384615	0.25	0.136364	0.0416667	0.227273	0.166667	0.115385	0.208333	0.0769231	0.0384615	0.0833333	0.166667	0.153846	0.0384615	0.0909091	0.0416667	0.115385	0.0833333	0.136364	0.125	0.0769231	0.2	0	0.208333	0.0769231
1153	0.291667	0.208333	0.136364	0.153846	0.0769231	0.0416667	0.153846	0.136364	0.0454545	0.0769231	0.0769231	0	0.153846	0.0833333	0.115385	0.153846	0.269231	0.125	0	0.0833333	0.2	0.0833333	0.0769231	0.136364	0.0384615	0.0625	0.0909091	0.125	0.0909091	0.166667	0.153846	0.125	0.192308	0.153846	0.125	0.0416667	0.115385	0.115385	0.272727	0.0833333	0.115385	0.25	0.136364	0.125	0.0769231	0.15	0.0833333	0.125	0.115385
1154	0.291667	0.0416667	0.136364	0.192308	0.0384615	0.0833333	0.153846	0.0909091	0.0909091	0.0769231	0.115385	0.0454545	0.153846	0.166667	0.153846	0.153846	0.0769231	0.125	0.0416667	0.0833333	0.4	0.166667	0.0769231	0.181818	0.0384615	0	0.0909091	0.0833333	0.181818	0.166667	0.153846	0.208333	0.0769231	0.115385	0.0833333	0.0833333	0.0769231	0.115385	0.227273	0.0833333	0.192308	0.208333	0.136364	0.166667	0.153846	0.35	0.208333	0.125	0.115385
1155	0.125	0.0416667	0.0909091	0.153846	0.0769231	0.166667	0.0769231	0.0454545	0.136364	0.115385	0.153846	0.0454545	0.192308	0.25	0.153846	0	0.230769	0.125	0.125	0.125	0.2	0.125	0.153846	0	0.0769231	0.25	0.227273	0.125	0.136364	0.0833333	0.153846	0	0.0769231	0.230769	0.166667	0.125	0.153846	0.230769	0.0909091	0.125	0.115385	0.166667	0.181818	0.166667	0.269231	0.15	0.0833333	0.375	0.115385
1156	0.125	0.208333	0.0909091	0.192308	0.192308	0.166667	0.230769	0.181818	0.0454545	0.0769231	0.0384615	0.181818	0.192308	0.208333	0.115385	0.0769231	0.192308	0.0416667	0.0833333	0.0416667	0.2	0.0833333	0.115385	0.181818	0.153846	0.3125	0.181818	0.125	0.136364	0.166667	0.230769	0.0833333	0.192308	0.230769	0.208333	0.125	0.115385	0.153846	0.181818	0.166667	0.0769231	0.208333	0.0454545	0.166667	0.192308	0.15	0.125	0.208333	0.115385
1157	0.166667	0.0416667	0.227273	0.115385	0.153846	0.375	0.230769	0.227273	0.0909091	0.0384615	0.0384615	0.136364	0.192308	0.25	0.230769	0.153846	0.115385	0.125	0.166667	0.0833333	0.2	0.0833333	0.0769231	0.136364	0.0384615	0.0625	0.0909091	0.208333	0.227273	0.166667	0.115385	0.166667	0.115385	0.192308	0.208333	0.25	0.230769	0.153846	0	0.166667	0.153846	0.0416667	0.227273	0.125	0.0769231	0.1	0.0833333	0.0416667	0.0769231
1158	0.272727	0.181818	0.05	0.208333	0.0416667	0.181818	0.208333	0.15	0.15	0.166667	0.166667	0.0454545	0.208333	0.227273	0.25	0.125	0.25	0.0909091	0.0909091	0	0.375	0.272727	0.25	0.25	0.208333	0.125	0.05	0.136364	0.2	0.1	0.0833333	0.136364	0.0833333	0.125	0.181818	0.181818	0.0833333	0.0833333	0.3	0.136364	0.208333	0.0909091	0.15	0.272727	0.166667	0.0555556	0.181818	0.227273	0.208333
1159	0.0909091	0.333333	0.181818	0.0833333	0.0833333	0.227273	0.25	0.181818	0.181818	0.0833333	0	0.181818	0.125	0.125	0.208333	0.208333	0.125	0.125	0.0833333	0.0454545	0.3	0	0.0833333	0.15	0.0833333	0.125	0.15	0.208333	0.0909091	0	0.166667	0.136364	0.125	0.25	0.272727	0.181818	0.208333	0.125	0	0.227273	0.208333	0.136364	0.2	0.0909091	0.0416667	0.166667	0.25	0.181818	0.125
1160	0.136364	0.0416667	0.0909091	0.25	0.166667	0	0.25	0.0909091	0.181818	0	0.0416667	0.0454545	0.125	0.125	0.166667	0.0833333	0.291667	0.125	0.0416667	0.227273	0.3	0.0454545	0	0.15	0.0416667	0.125	0.05	0.0833333	0.0909091	0	0.166667	0.0454545	0.208333	0.125	0.272727	0.227273	0.208333	0.291667	0.05	0.0909091	0.166667	0.181818	0.15	0.0909091	0.125	0.0555556	0.166667	0.227273	0.125
1161	0.111111	0	0.166667	0.1	0.05	0.111111	0.2	0.0555556	0.111111	0.05	0.05	0.1	0.15	0.15	0.15	0.1	0.05	0.05	0.15	0.222222	0.166667	0.0555556	0.05	0.0625	0.15	0.25	0.166667	0.05	0.166667	0	0.1	0.15	0.1	0.1	0.0555556	0.0555556	0.1	0.15	0	0.111111	0.2	0.0555556	0	0.111111	0.1	0.0714286	0.15	0.277778	0.15
1162	0.222222	0.0555556	0.125	0.111111	0.0555556	0.111111	0.111111	0.222222	0.25	0	0.166667	0.0555556	0.277778	0.166667	0.111111	0.111111	0.222222	0	0.111111	0	0.375	0.0555556	0.111111	0.1875	0	0.25	0.0714286	0.0555556	0.25	0	0.111111	0.125	0.111111	0.166667	0.25	0.3125	0.277778	0.222222	0.1875	0.0555556	0.166667	0.166667	0.214286	0.125	0.277778	0.0714286	0.222222	0.166667	0.0555556
1163	0.111111	0.166667	0.222222	0.2	0.15	0.111111	0.3	0.0625	0.166667	0.2	0.2	0.0625	0.15	0.166667	0.25	0.1	0.2	0.222222	0.0555556	0.2	0.25	0.166667	0.1	0.125	0.05	0.214286	0.166667	0.166667	0.111111	0	0.15	0.05	0.2	0.15	0.111111	0.111111	0.15	0.15	0.222222	0.166667	0.2	0.111111	0.166667	0.222222	0.15	0.277778	0.166667	0.166667	0.15
1164	0.125	0.208333	0.181818	0.192308	0.0384615	0.0833333	0.269231	0.181818	0.136364	0.153846	0.115385	0.0454545	0.153846	0.125	0.307692	0.192308	0.153846	0.0833333	0.125	0.0833333	0.5	0.125	0.153846	0.227273	0.115385	0.1875	0.0909091	0.0416667	0.0909091	0	0.0769231	0.208333	0.115385	0.192308	0.125	0.0833333	0.115385	0.115385	0.0454545	0.125	0.153846	0.166667	0.136364	0.25	0.115385	0.15	0.125	0.125	0.192308
1165	0.1	0.0454545	0.1	0.0909091	0.0454545	0.1	0.136364	0.1	0.05	0.0909091	0	0.0909091	0.181818	0.0454545	0.0454545	0.136364	0.227273	0.136364	0.0909091	0.05	0	0.15	0.136364	0.0555556	0.0454545	0	0.166667	0.181818	0.15	0	0.136364	0.1	0.0909091	0.136364	0.15	0.05	0.227273	0.181818	0.0555556	0.1	0.227273	0.1	0	0.1	0.181818	0.3125	0.136364	0.15	0.409091
1166	0.0454545	0.0416667	0.136364	0.0416667	0.0833333	0.0454545	0.0833333	0.136364	0.181818	0.0833333	0.125	0.136364	0.208333	0.0833333	0.125	0.0416667	0.208333	0.208333	0.0833333	0.0909091	0.1	0.0909091	0.125	0.15	0.166667	0.0625	0.05	0.166667	0.0909091	0	0.0833333	0.0909091	0.0833333	0.0833333	0.136364	0.227273	0.25	0.166667	0.05	0.181818	0.208333	0.0454545	0.15	0.181818	0.0833333	0.166667	0.25	0.0909091	0.125
1170	0.136364	0.166667	0.0909091	0.125	0.125	0.0909091	0.0833333	0.181818	0.227273	0.0416667	0.166667	0.181818	0.125	0.0416667	0.208333	0.166667	0.0416667	0.125	0.166667	0.136364	0.2	0.0454545	0.0416667	0.05	0.0833333	0	0.3	0.166667	0.0909091	0	0.125	0.227273	0.125	0	0.0909091	0.181818	0.166667	0.0833333	0	0.181818	0.25	0.0909091	0.15	0.181818	0.0416667	0	0.166667	0.136364	0.125
1171	0.136364	0.0909091	0	0.0454545	0.0909091	0.136364	0.227273	0.136364	0.15	0.0454545	0.136364	0.1	0.0909091	0.181818	0.181818	0.227273	0.227273	0.0909091	0.0909091	0.1	0.1	0.0909091	0.0909091	0.05	0.0454545	0.0714286	0.111111	0.181818	0.2	0.2	0.136364	0.1	0.181818	0.0454545	0.15	0.15	0.0454545	0.136364	0.35	0.0909091	0.0454545	0.0909091	0.0555556	0.2	0.0909091	0.1875	0.136364	0.0909091	0.227273
1172	0.125	0.25	0.0454545	0.0769231	0.192308	0.0833333	0.115385	0.272727	0.181818	0.153846	0.153846	0.0454545	0.153846	0.0416667	0.153846	0.153846	0.192308	0.125	0.0833333	0.0833333	0.1	0.125	0.192308	0.0454545	0.115385	0.25	0.181818	0.208333	0.0909091	0	0.0384615	0.0833333	0.115385	0.153846	0.0833333	0.0833333	0.115385	0.153846	0.136364	0.125	0.0769231	0.0416667	0.136364	0.125	0.115385	0.15	0.208333	0.25	0.115385
1173	0.0454545	0.0833333	0.227273	0.0833333	0.25	0.181818	0.166667	0.227273	0.227273	0	0.166667	0.136364	0.166667	0.208333	0.166667	0.125	0.0416667	0.25	0.333333	0.136364	0.2	0.181818	0.125	0.05	0.25	0.25	0	0.0416667	0.272727	0.2	0.0833333	0.136364	0.125	0.0416667	0.0909091	0.227273	0.333333	0.0833333	0	0.136364	0.166667	0.0909091	0.3	0.0909091	0.0833333	0.166667	0.291667	0.181818	0.0833333
1175	0.181818	0.125	0.181818	0.166667	0.166667	0.0454545	0.125	0.0909091	0.0454545	0.125	0.125	0.0909091	0.166667	0.166667	0.125	0.0416667	0.125	0.166667	0.208333	0.0454545	0.4	0.0454545	0.0833333	0.05	0.0833333	0.0625	0.05	0.0833333	0.272727	0.1	0.0833333	0.181818	0.0833333	0.166667	0.181818	0.181818	0.0833333	0.208333	0.1	0.0909091	0.208333	0.0909091	0.05	0.227273	0.125	0.111111	0.208333	0.136364	0.0416667
1176	0.136364	0.125	0.136364	0.0833333	0.0416667	0.272727	0.0833333	0.181818	0.0454545	0.125	0.0833333	0.0454545	0.166667	0.291667	0.208333	0.0416667	0.0416667	0.0833333	0.0833333	0.181818	0.3	0.181818	0.25	0.1	0.125	0.125	0.2	0.208333	0.136364	0.2	0.291667	0.0454545	0.125	0.0833333	0.0454545	0.136364	0.0416667	0.0833333	0.15	0.181818	0.125	0.0909091	0.15	0.0909091	0.125	0.166667	0.0833333	0.136364	0.0416667
1183	0.0454545	0.0833333	0.136364	0.0416667	0.0833333	0.136364	0.0416667	0.0909091	0.136364	0.125	0.0833333	0.136364	0.0833333	0.166667	0.0833333	0.125	0.0833333	0.0416667	0.25	0.181818	0.1	0.0454545	0.125	0.05	0.0833333	0.1875	0.1	0.166667	0.0454545	0	0.0416667	0.0454545	0.125	0.208333	0.227273	0	0.25	0.125	0	0.136364	0.0833333	0.136364	0.15	0.0454545	0.0833333	0.111111	0.125	0.136364	0.125
1194	0.227273	0.25	0.181818	0.166667	0.0416667	0.181818	0.0833333	0.227273	0.0454545	0.0416667	0.0833333	0.0909091	0.375	0.208333	0.208333	0	0.125	0.166667	0.125	0.0454545	0.5	0.136364	0.208333	0.1	0.0833333	0.125	0.2	0.166667	0.318182	0.1	0.25	0.0909091	0.125	0.166667	0.136364	0.227273	0.0833333	0.166667	0.3	0.0909091	0.125	0.0454545	0.1	0.181818	0.166667	0.111111	0.208333	0.181818	0.208333
1195	0	0.136364	0.05	0.136364	0.181818	0	0.136364	0	0.05	0.0454545	0.0454545	0.136364	0.0454545	0.0454545	0.0909091	0.136364	0.227273	0	0.136364	0.15	0.125	0.2	0.0909091	0.166667	0.0454545	0.0625	0.111111	0.136364	0	0.125	0.0454545	0.05	0.0454545	0.136364	0.05	0	0.0909091	0.227273	0.111111	0.15	0.0909091	0.2	0	0.1	0.136364	0.1875	0.0454545	0.15	0.136364
1200	0.181818	0.0833333	0.227273	0.25	0.166667	0.0454545	0.208333	0.181818	0.136364	0	0.0833333	0.0909091	0.0833333	0.208333	0.0833333	0.125	0.125	0.0833333	0.208333	0.181818	0.1	0.272727	0.166667	0.15	0.125	0.1875	0.15	0.125	0.0909091	0	0.166667	0.0909091	0.0833333	0.166667	0.136364	0.227273	0.0833333	0.125	0	0.0454545	0.0833333	0.227273	0.05	0.136364	0.125	0.111111	0.166667	0.181818	0.0833333
1209	0.181818	0.227273	0.1	0.0833333	0.0833333	0.0454545	0.208333	0.1	0.05	0.166667	0	0.05	0.0833333	0.136364	0.166667	0.166667	0.125	0.0909091	0.0454545	0.136364	0.25	0.0454545	0.0833333	0.1	0.0416667	0.214286	0.05	0	0.15	0.1	0.0416667	0.0909091	0.166667	0.0833333	0.181818	0.0909091	0.0416667	0.0833333	0.05	0.0909091	0.125	0.0454545	0.0454545	0.0454545	0.0416667	0.222222	0.0454545	0.0909091	0.125
1211	0.111111	0.15	0.277778	0.15	0.25	0.166667	0.25	0.222222	0	0.15	0.05	0.111111	0.05	0.05	0.1	0.15	0.3	0.1	0.15	0.111111	0.25	0.222222	0.15	0.388889	0.1	0.0833333	0.125	0.15	0.0555556	0	0.2	0.222222	0.2	0.3	0.277778	0.222222	0.15	0.3	0.0625	0.277778	0.25	0.166667	0	0.15	0.15	0.142857	0.05	0.166667	0.2
1212	0.05	0.0454545	0.1	0.0909091	0.0909091	0	0.0454545	0	0.1	0.136364	0.0454545	0.136364	0.181818	0.0454545	0.0909091	0.0454545	0.0454545	0.0454545	0.136364	0.1	0.125	0.05	0.0454545	0.0555556	0.0909091	0	0.0555556	0.0909091	0.05	0	0.136364	0.1	0.0909091	0.0454545	0.1	0.1	0.0909091	0.0909091	0	0.05	0.227273	0.05	0	0.1	0.0909091	0.0625	0.0454545	0.15	0.227273
1213	0.15	0.1	0.0555556	0.1	0.1	0.1	0.05	0.1	0.111111	0.15	0.1	0.111111	0.1	0.15	0.1	0.05	0.2	0.05	0.05	0.111111	0.2	0.05	0.05	0.0555556	0.05	0.142857	0.0625	0.1	0.0555556	0.3	0.05	0.0555556	0.25	0.05	0.111111	0.166667	0.1	0.1	0.0555556	0.1	0.2	0.05	0.125	0.111111	0.05	0	0.1	0.15	0
1214	0.208333	0.0454545	0.25	0.0833333	0.0833333	0.166667	0.125	0.227273	0.1	0.0416667	0	0.25	0.166667	0.181818	0.0833333	0.0416667	0.166667	0.136364	0.181818	0.136364	0.2	0.0833333	0.0416667	0.136364	0.125	0.285714	0.35	0.136364	0.2	0.25	0.166667	0.227273	0.125	0.125	0.0909091	0.0454545	0.166667	0.166667	0.136364	0.0416667	0.208333	0.0833333	0.1	0.0909091	0.166667	0.222222	0.0909091	0.166667	0.0833333
1215	0.375	0.142857	0.25	0.0625	0	0.125	0.0625	0.214286	0.0833333	0.1875	0	0	0.375	0.142857	0.1875	0.0625	0.125	0.0714286	0.0714286	0.142857	0.166667	0.1875	0.1875	0.214286	0.1875	0	0.214286	0.0714286	0.166667	0.25	0.1875	0.1875	0.1875	0.25	0.214286	0.0714286	0.25	0.1875	0.0714286	0.125	0.125	0.0625	0.0833333	0.285714	0.1875	0.166667	0.0714286	0.125	0.3125
1224	0	0.0625	0.285714	0.1875	0.0625	0.1875	0.125	0.25	0.0714286	0.1875	0.125	0.357143	0.1875	0.125	0.3125	0	0	0.1875	0.1875	0.142857	0.25	0.125	0.125	0.0714286	0.125	0.1	0.333333	0.1875	0	0	0.0625	0.285714	0.0625	0.1875	0.0714286	0.142857	0.0625	0.0625	0.0714286	0.1875	0.125	0.1875	0.0833333	0.142857	0.125	0	0.0625	0.1875	0.0625
1225	0.166667	0	0.25	0.25	0.1	0.111111	0.25	0.1875	0.1875	0	0.05	0.0555556	0.2	0.333333	0.3	0.05	0.15	0.111111	0.111111	0.166667	0.375	0.0555556	0.2	0	0.15	0.25	0	0	0.0625	0.1	0.25	0.111111	0.2	0.2	0.2	0.277778	0.1	0.15	0.0625	0.111111	0.2	0.111111	0.375	0.166667	0.15	0	0.166667	0.333333	0.15
1226	0.166667	0.208333	0.136364	0.153846	0.0769231	0.0833333	0.115385	0.0454545	0.0909091	0.0769231	0.115385	0.272727	0.153846	0.125	0.153846	0.0384615	0.115385	0.166667	0.0833333	0.166667	0.3	0	0.0769231	0.0909091	0.0769231	0.1875	0.318182	0.25	0.136364	0.25	0.115385	0.125	0.192308	0.115385	0.166667	0.0416667	0.0769231	0.153846	0.136364	0.166667	0.230769	0.25	0.0909091	0.166667	0.115385	0.15	0.125	0.25	0.0769231
1227	0.3	0.2	0.1	0.2	0.15	0.2	0.15	0.1	0.05	0.2	0.1	0	0.05	0.15	0.15	0	0.1	0.2	0.05	0.05	0	0.1	0.15	0.0555556	0.05	0.214286	0.125	0.2	0.1	0.1	0.05	0.111111	0.15	0.25	0.222222	0	0.1	0.1	0.25	0.15	0.15	0.1	0.111111	0.111111	0.2	0.1875	0.05	0.25	0.05
1228	0.272727	0.227273	0.05	0.0909091	0.0909091	0.181818	0.181818	0.272727	0.25	0.0909091	0.136364	0.1	0.318182	0.0909091	0.136364	0.136364	0.136364	0.227273	0.0454545	0.1	0.1	0.0909091	0.136364	0.1	0.181818	0.357143	0.111111	0.0454545	0.15	0.1	0.181818	0.1	0.181818	0.272727	0.3	0.3	0.227273	0.181818	0.2	0.181818	0.0909091	0	0.111111	0.1	0.181818	0.3125	0.0909091	0.318182	0.136364
1229	0.3	0.227273	0.05	0.0909091	0.0909091	0.2	0.227273	0.3	0.2	0.136364	0.136364	0.0454545	0.272727	0.0909091	0.181818	0.181818	0.136364	0.227273	0.0454545	0.15	0.125	0.1	0.181818	0.111111	0.181818	0.375	0.0555556	0.0454545	0.2	0.125	0.181818	0.1	0.181818	0.272727	0.3	0.3	0.227273	0.227273	0.166667	0.2	0.0909091	0	0.111111	0.1	0.181818	0.3125	0.0909091	0.35	0.136364
1232	0.1875	0.125	0	0.0625	0.125	0.125	0.0625	0.125	0.214286	0.0625	0.1875	0.0625	0.125	0.0625	0.0625	0.0625	0.125	0.0625	0.25	0.0714286	0	0	0.125	0	0.0625	0.2	0.333333	0.125	0.142857	0.166667	0.0625	0.142857	0.125	0.1875	0.214286	0.142857	0.125	0.125	0.142857	0.1875	0.0625	0.1875	0.25	0.0625	0.25	0.1	0.0625	0.25	0.0625
1233	0.208333	0.25	0.181818	0.153846	0.230769	0.125	0.153846	0.0909091	0.136364	0.0769231	0.0769231	0.0909091	0.269231	0.0833333	0.192308	0.0769231	0.192308	0.208333	0.125	0.0833333	0.1	0.166667	0.346154	0.0454545	0.230769	0.0625	0.181818	0.166667	0.136364	0.0833333	0.0769231	0.125	0.230769	0.0769231	0.208333	0.208333	0.153846	0.115385	0.136364	0.166667	0.0769231	0.166667	0.227273	0.166667	0.192308	0.15	0.208333	0.333333	0.115385
1234	0.125	0.208333	0.181818	0.0769231	0.0769231	0.0833333	0.115385	0.0454545	0.136364	0.0769231	0	0.0454545	0.230769	0.166667	0.115385	0.153846	0.0769231	0.0833333	0.166667	0.208333	0.1	0.0416667	0.115385	0.0909091	0.192308	0.125	0.0909091	0.166667	0.136364	0.0833333	0.115385	0.0416667	0.153846	0.0384615	0.125	0.166667	0.0769231	0.0769231	0.0909091	0.166667	0.115385	0	0.0909091	0.166667	0.0769231	0.1	0.0416667	0.125	0.0769231
1246	0.3	0	0.125	0.1	0.1	0.05	0.2	0.111111	0.0625	0.15	0.15	0.0625	0.15	0.111111	0.1	0.2	0.25	0	0.0555556	0	0.375	0.1	0.15	0.333333	0.05	0.0833333	0.05	0.111111	0.0625	0.125	0.15	0.2	0.2	0.15	0.222222	0.1	0.05	0.15	0.166667	0.05	0.2	0.25	0	0.111111	0.1	0.1875	0.0555556	0.1	0.1
1247	0.0833333	0.291667	0.136364	0.230769	0.115385	0.25	0.192308	0.181818	0.181818	0.230769	0.115385	0.181818	0.230769	0.166667	0.0769231	0.115385	0.153846	0.0416667	0.0416667	0.208333	0.2	0.125	0.230769	0.0454545	0.153846	0.1875	0.181818	0.0833333	0.0909091	0.166667	0.230769	0.0416667	0.153846	0.230769	0.25	0.0416667	0.115385	0.153846	0.0454545	0.333333	0.192308	0.0416667	0.136364	0.208333	0.115385	0.1	0.0833333	0.25	0.192308
1248	0.0833333	0.0833333	0.136364	0.115385	0.0384615	0.208333	0.0384615	0.227273	0.136364	0.0769231	0.0769231	0.0909091	0.153846	0.166667	0.115385	0.0769231	0.115385	0.166667	0.0416667	0.125	0.1	0.125	0.115385	0.136364	0	0.125	0.0909091	0.208333	0.136364	0.0833333	0.0769231	0.125	0.115385	0.230769	0.208333	0.0833333	0.115385	0.230769	0.181818	0.166667	0.269231	0.166667	0.136364	0.0416667	0.307692	0.2	0.166667	0.0833333	0.0769231
1249	0.125	0.0833333	0.227273	0.115385	0.0769231	0.208333	0.0384615	0.0454545	0.181818	0.153846	0.115385	0.136364	0.269231	0.166667	0.269231	0.115385	0.192308	0.208333	0.208333	0.25	0.1	0.125	0.230769	0.0454545	0.115385	0.3125	0.318182	0.25	0.227273	0.166667	0.115385	0.125	0.153846	0.153846	0.125	0.125	0.0384615	0.153846	0.0909091	0.125	0.230769	0.166667	0.272727	0.0416667	0.230769	0.15	0.0833333	0.291667	0.115385
1250	0.25	0.136364	0.15	0.166667	0.125	0.0833333	0.208333	0.136364	0.05	0.0833333	0	0	0.208333	0.272727	0.25	0.0833333	0.291667	0.181818	0.0909091	0.136364	0.2	0.125	0.0833333	0.227273	0.166667	0.285714	0.25	0.0909091	0.1	0.0833333	0.166667	0.0909091	0.208333	0.125	0.272727	0.0909091	0.166667	0.166667	0.136364	0.125	0.0833333	0.333333	0.15	0.227273	0.166667	0.222222	0.136364	0.208333	0.125
1261	0.25	0.125	0.136364	0.115385	0.0769231	0.125	0.115385	0.227273	0.0454545	0.153846	0.115385	0.0909091	0.115385	0.125	0.192308	0.153846	0.192308	0.125	0.208333	0.291667	0.2	0.166667	0.115385	0.136364	0.192308	0.25	0.136364	0.0833333	0.181818	0.0833333	0.192308	0.208333	0.269231	0.115385	0.166667	0.208333	0.153846	0.153846	0.181818	0.166667	0.153846	0.0833333	0	0.0416667	0.115385	0.1	0.166667	0.208333	0.115385
1262	0.166667	0.166667	0.136364	0.153846	0.115385	0.166667	0.153846	0.0909091	0.0454545	0.115385	0.153846	0.136364	0.230769	0.125	0.153846	0.115385	0.192308	0.208333	0.166667	0.0833333	0.2	0.166667	0.192308	0.0454545	0.153846	0.0625	0.272727	0.208333	0.136364	0.25	0.115385	0.0833333	0.115385	0.0769231	0.166667	0.125	0.153846	0.230769	0.0909091	0.208333	0.192308	0.0833333	0.0454545	0.208333	0.0769231	0.05	0.166667	0.208333	0.192308
1264	0.125	0.208333	0.0909091	0.115385	0.0769231	0.208333	0.153846	0.181818	0	0.153846	0.0384615	0.136364	0.115385	0.0833333	0.230769	0.115385	0.192308	0.0833333	0.0833333	0.125	0.2	0.0416667	0.0769231	0.136364	0.0769231	0.1875	0.227273	0.0416667	0.181818	0.166667	0.153846	0.166667	0.0769231	0.192308	0.0416667	0.0833333	0.115385	0.192308	0.0909091	0.208333	0.115385	0.166667	0.136364	0	0.115385	0.2	0.0416667	0.0833333	0.115385
1267	0.291667	0.25	0.181818	0.0384615	0.115385	0.166667	0.192308	0.181818	0.136364	0.115385	0.153846	0.0454545	0.153846	0.0833333	0.115385	0.115385	0.0769231	0.125	0.0416667	0.166667	0	0.0833333	0.153846	0.227273	0.115385	0.125	0.136364	0.208333	0.136364	0	0.192308	0.166667	0.115385	0.230769	0.208333	0.166667	0.0769231	0.115385	0.136364	0.208333	0.0769231	0.0833333	0.227273	0.0833333	0.0769231	0.15	0.0416667	0.0833333	0.153846
1300	0.181818	0.0416667	0.227273	0.0416667	0.0833333	0.318182	0.166667	0.227273	0.0454545	0.208333	0.0416667	0.136364	0.0833333	0.125	0.208333	0.125	0.166667	0.125	0.166667	0.0909091	0.2	0.136364	0.166667	0.2	0.0833333	0.3125	0.15	0.208333	0.0909091	0.1	0.125	0.0909091	0.0833333	0.25	0.181818	0.0909091	0.0416667	0.166667	0.1	0.272727	0.166667	0.0909091	0.05	0.0909091	0.166667	0.166667	0.0833333	0.0909091	0.125
1301	0.166667	0.375	0.136364	0.115385	0.0384615	0.0833333	0.307692	0.272727	0.0909091	0.230769	0.192308	0.136364	0.192308	0.208333	0.153846	0.269231	0.230769	0.166667	0.166667	0.25	0.1	0.25	0.192308	0.0909091	0.192308	0.25	0.0909091	0.0416667	0.0909091	0.0833333	0.153846	0.0833333	0.153846	0.0769231	0.208333	0.0833333	0.115385	0.153846	0.0909091	0.208333	0.115385	0.0833333	0.136364	0.166667	0.0769231	0.2	0.166667	0.166667	0.230769
1302	0.15	0.05	0.0555556	0.181818	0.0909091	0.25	0.0909091	0.111111	0	0.0909091	0.0909091	0.0555556	0.0909091	0.15	0.136364	0.181818	0.136364	0	0.15	0.1	0	0.1	0.0909091	0.111111	0.0909091	0.166667	0.111111	0.1	0.222222	0.0833333	0.181818	0.1	0.136364	0.0909091	0.05	0.25	0.0909091	0.136364	0.166667	0.25	0.0454545	0.1	0.0555556	0.1	0.136364	0.333333	0.15	0.1	0.136364
1303	0.208333	0.166667	0.136364	0.0384615	0.0384615	0.166667	0.0384615	0.0454545	0.0454545	0.0384615	0.153846	0.136364	0.153846	0.125	0.230769	0.115385	0.0384615	0.208333	0.125	0.208333	0.1	0.25	0.115385	0	0.0769231	0.125	0.0454545	0.125	0.272727	0.166667	0.0384615	0.125	0.0384615	0.192308	0.0416667	0.125	0.115385	0.153846	0.181818	0.125	0.115385	0.0416667	0.136364	0.0833333	0.0769231	0.1	0.208333	0.0416667	0.0769231
1304	0.291667	0.208333	0.136364	0.0384615	0.115385	0.25	0.0769231	0.181818	0.136364	0.153846	0.153846	0.181818	0.115385	0.208333	0.115385	0.192308	0.115385	0.0833333	0.291667	0	0.2	0.125	0.192308	0.181818	0.230769	0.3125	0.136364	0.0833333	0.272727	0.25	0.192308	0.125	0.115385	0.230769	0.125	0.208333	0.153846	0.0384615	0.136364	0.166667	0.192308	0.125	0.227273	0.0833333	0.153846	0.25	0.125	0.208333	0.0769231
1305	0.166667	0.208333	0.181818	0.153846	0.153846	0.25	0.230769	0.272727	0	0.153846	0.0384615	0.136364	0.115385	0.125	0.115385	0.0769231	0.192308	0.0416667	0.0416667	0.208333	0.1	0.0833333	0.192308	0.227273	0.0769231	0.1875	0.272727	0.125	0.272727	0.0833333	0.153846	0.125	0.230769	0.115385	0.166667	0.0833333	0.153846	0.153846	0.0909091	0.208333	0.0769231	0.208333	0.0909091	0.0416667	0.192308	0.25	0.0416667	0.208333	0.115385
1306	0.0833333	0.291667	0.0909091	0.0769231	0.115385	0.0416667	0.153846	0.0909091	0.227273	0.0769231	0.153846	0.272727	0.153846	0.0416667	0	0.153846	0.115385	0.0416667	0.0416667	0.166667	0	0.0833333	0.115385	0.0909091	0.153846	0.25	0.227273	0.125	0.0909091	0.25	0.115385	0.0833333	0.0384615	0.0769231	0.166667	0.0416667	0.115385	0.0384615	0.0909091	0.125	0.0769231	0.125	0.0454545	0.125	0.0769231	0.1	0.0833333	0.291667	0.115385
1307	0.125	0.125	0.181818	0.0384615	0.192308	0.25	0.115385	0.181818	0.181818	0.192308	0.192308	0.0909091	0.192308	0.0833333	0.0769231	0.115385	0.153846	0.0833333	0.166667	0.0833333	0	0.0416667	0.230769	0.136364	0.115385	0.25	0.0909091	0.0833333	0.181818	0.0833333	0.0769231	0.125	0.115385	0.0384615	0.166667	0.125	0.153846	0.153846	0.181818	0.0416667	0.192308	0.125	0.136364	0.0833333	0.307692	0.1	0.125	0.25	0.0769231
1321	0.166667	0.25	0.0909091	0.115385	0.0384615	0.0416667	0.153846	0.181818	0.136364	0.0384615	0.0384615	0.0454545	0.192308	0.0416667	0.0384615	0.0769231	0.0769231	0.125	0	0.166667	0.1	0.166667	0.0769231	0.0454545	0.0384615	0.125	0.136364	0.0833333	0.181818	0.166667	0.192308	0.0416667	0.0769231	0.0769231	0.125	0.0833333	0.115385	0.115385	0.0454545	0.0833333	0.115385	0.0416667	0.0454545	0.125	0.192308	0	0.0416667	0.125	0.192308
1322	0.0909091	0.136364	0.15	0.125	0.125	0.363636	0.0833333	0.2	0.05	0.166667	0.208333	0.3	0.125	0.181818	0.166667	0.0833333	0.166667	0.272727	0.181818	0.181818	0.2	0.318182	0.125	0.1	0.166667	0.214286	0.2	0.0909091	0.2	0	0.0833333	0.0909091	0.0833333	0.125	0.0833333	0.181818	0.125	0.25	0.05	0.181818	0.208333	0.0909091	0.15	0.181818	0.208333	0.277778	0.227273	0.181818	0.208333
1323	0.15	0.05	0.111111	0.25	0.15	0.05	0.25	0.1	0.111111	0.1	0.05	0.1	0.1	0.15	0.2	0	0.2	0.05	0.1	0.222222	0.25	0.15	0.05	0.0555556	0.1	0.0714286	0.0625	0.1	0.111111	0.125	0.15	0.111111	0.15	0.1	0.166667	0.222222	0.15	0.2	0	0.15	0.2	0.1	0.125	0.0555556	0.15	0.0714286	0	0.15	0.05
1324	0.208333	0.125	0.136364	0.192308	0.115385	0.25	0.153846	0.181818	0.0454545	0.230769	0.153846	0.136364	0.115385	0.25	0.230769	0.153846	0.269231	0.0416667	0.125	0.0833333	0.2	0.0833333	0.0769231	0.181818	0.0769231	0.125	0.136364	0.125	0.0909091	0.0833333	0.192308	0.208333	0.230769	0.269231	0.125	0.208333	0.0769231	0.153846	0.181818	0.25	0.269231	0.0833333	0.181818	0.125	0.192308	0.15	0.0416667	0.208333	0.115385
1333	0.125	0.208333	0.0909091	0.0384615	0.115385	0.125	0.192308	0.227273	0.136364	0.0769231	0.153846	0.0454545	0.115385	0.125	0.269231	0.153846	0.192308	0.208333	0.208333	0.0416667	0.4	0.25	0.230769	0.0454545	0.0769231	0.1875	0.181818	0.25	0.136364	0	0.0769231	0.125	0.115385	0.115385	0.0833333	0.0416667	0.0769231	0.115385	0.272727	0.208333	0.0769231	0.166667	0.181818	0.166667	0.269231	0.25	0.166667	0.208333	0.0769231
1334	0.25	0.222222	0.222222	0.1	0.05	0.2	0.3	0.222222	0.111111	0.25	0.1	0.0625	0.3	0.0555556	0.25	0.15	0.1	0.166667	0.111111	0.1	0.3	0.2	0.25	0.166667	0.2	0.166667	0.277778	0.166667	0.166667	0.1	0.2	0.111111	0.2	0.1	0.222222	0.15	0.25	0.25	0.15	0.2	0.15	0.1	0.111111	0.166667	0.2	0.0555556	0.0555556	0.2	0.15
1335	0.166667	0.166667	0.136364	0.153846	0.115385	0.166667	0.230769	0.181818	0.136364	0.192308	0.192308	0.136364	0.0384615	0.125	0.153846	0.192308	0.115385	0.166667	0.0416667	0.208333	0.3	0.208333	0.115385	0.227273	0.0384615	0.125	0.318182	0.208333	0.0909091	0.0833333	0.0384615	0.166667	0.307692	0.115385	0.125	0.125	0.0769231	0.192308	0.181818	0.208333	0.269231	0.208333	0.0454545	0.291667	0.230769	0.2	0.0416667	0.125	0.192308
1336	0.166667	0.125	0.0909091	0.115385	0.0769231	0.0833333	0.192308	0.0909091	0.0909091	0.115385	0.0769231	0.136364	0.192308	0.333333	0.115385	0.192308	0.230769	0.166667	0.166667	0.0833333	0.2	0	0.0769231	0.0909091	0.0384615	0.0625	0.136364	0.0833333	0.227273	0.166667	0.0769231	0.0416667	0.192308	0.0769231	0.208333	0.125	0.153846	0.230769	0.318182	0.166667	0.153846	0.125	0.136364	0.208333	0.0769231	0.3	0.125	0.0833333	0.153846
1337	0.0833333	0.166667	0.0909091	0.115385	0.153846	0.375	0.115385	0.136364	0	0.269231	0.192308	0.318182	0.230769	0.125	0.230769	0.0769231	0.192308	0.166667	0.166667	0.166667	0.1	0.0833333	0.115385	0.0909091	0.230769	0.1875	0.272727	0.25	0.181818	0.25	0.192308	0.0833333	0.0769231	0.192308	0.0416667	0	0.153846	0.346154	0.0454545	0.166667	0.192308	0.0833333	0.0909091	0.125	0.230769	0.2	0.166667	0.166667	0.153846
1401	0.136364	0.0833333	0.318182	0.125	0.125	0.181818	0.166667	0.0909091	0.136364	0.208333	0.125	0.0454545	0.0833333	0.208333	0.0416667	0.0416667	0.0833333	0.0833333	0.0833333	0.136364	0.1	0.181818	0.208333	0.15	0.208333	0.1875	0.05	0.0833333	0.181818	0	0.0833333	0.0909091	0.166667	0.0833333	0.136364	0.227273	0.166667	0.166667	0.1	0.136364	0.208333	0.136364	0.05	0.181818	0.125	0.222222	0.125	0.181818	0.0833333
1403	0.2	0.181818	0.05	0.136364	0	0.1	0.181818	0.15	0.15	0.227273	0.136364	0.1	0.0909091	0.136364	0.0909091	0.136364	0.136364	0.136364	0	0.15	0.125	0.05	0.181818	0.111111	0.0909091	0.214286	0.111111	0.136364	0.25	0.1	0.0454545	0.1	0.136364	0.0454545	0.2	0.1	0.0454545	0.0454545	0.277778	0.2	0.136364	0.1	0	0.25	0.181818	0.125	0.136364	0.15	0.136364
1405	0.0555556	0.2	0.166667	0.35	0.1	0.166667	0.15	0.0555556	0.111111	0.1	0.05	0.111111	0.1	0.15	0.2	0.05	0.3	0	0	0.166667	0.2	0.222222	0.15	0.1875	0.1	0.166667	0	0.25	0.0555556	0.1	0.15	0.111111	0.1	0.15	0.15	0.166667	0.05	0.25	0.125	0.277778	0.15	0.0555556	0	0.222222	0.1	0	0.05	0.222222	0.15
1414	0.136364	0.0909091	0.2	0.25	0.125	0.227273	0.166667	0.1	0.1	0.0416667	0.0416667	0	0.0833333	0.181818	0.125	0.125	0.208333	0.0909091	0.0909091	0.136364	0.2	0.0454545	0.125	0.05	0.166667	0.285714	0.15	0.136364	0.15	0.0833333	0.166667	0	0.208333	0.208333	0.208333	0.181818	0.125	0.208333	0.1	0.136364	0.125	0.136364	0.05	0.136364	0.208333	0.111111	0.0909091	0.227273	0.125
1415	0.25	0.15	0	0.181818	0.0454545	0.1	0.136364	0.111111	0.0555556	0.0909091	0.0909091	0.111111	0.0909091	0.1	0.136364	0.181818	0.0909091	0.1	0.1	0.1	0.25	0.15	0.136364	0.111111	0	0.333333	0.111111	0.1	0.166667	0.0833333	0.0909091	0.1	0.0909091	0.0454545	0.1	0.1	0.0454545	0.136364	0.111111	0.1	0.181818	0.15	0.166667	0.15	0.136364	0.166667	0.2	0.15	0.136364
1416	0.136364	0.227273	0	0.0833333	0.166667	0.0909091	0.166667	0.1	0.25	0.0833333	0	0.0909091	0.208333	0.181818	0.0416667	0.125	0.166667	0.136364	0.0909091	0.0909091	0	0	0.0416667	0	0.0833333	0.1875	0.1	0.0909091	0.05	0.1	0.0833333	0.0909091	0.125	0.125	0.272727	0.181818	0.0833333	0.0416667	0.05	0.181818	0.0833333	0.0909091	0.15	0.272727	0.0416667	0.0555556	0.136364	0.0909091	0.0416667
1417	0.125	0.0833333	0.227273	0.0769231	0.0384615	0.25	0.269231	0.181818	0.227273	0.153846	0.192308	0.0454545	0.269231	0.208333	0.0769231	0.153846	0.153846	0.0833333	0.125	0.166667	0.2	0.0833333	0.153846	0.136364	0.0384615	0.25	0.0909091	0.166667	0.227273	0.0833333	0.153846	0.166667	0.0769231	0.230769	0.166667	0.208333	0.153846	0.153846	0.181818	0.0833333	0.230769	0.166667	0.227273	0.0833333	0.115385	0.1	0.0416667	0.166667	0.153846
1418	0.0454545	0.181818	0.1	0.136364	0.0909091	0.181818	0.136364	0.0909091	0.2	0.136364	0.0909091	0.1	0.318182	0.0909091	0.272727	0.136364	0.181818	0.272727	0.272727	0.1	0.1	0.181818	0.227273	0.1	0.136364	0	0.166667	0.272727	0.15	0	0.136364	0.15	0.136364	0.227273	0.15	0.2	0.227273	0.181818	0.1	0.227273	0.0909091	0.0454545	0.111111	0.15	0.181818	0.375	0.181818	0.136364	0.227273
1419	0.272727	0.227273	0.15	0.25	0.0416667	0.181818	0.25	0.2	0.1	0.125	0.125	0.15	0.125	0.272727	0.25	0.166667	0.208333	0.181818	0.181818	0.227273	0.5	0.136364	0.291667	0.1	0.25	0.285714	0.1	0.227273	0.15	0	0.208333	0.0909091	0.166667	0.208333	0.227273	0.181818	0.125	0.208333	0	0.181818	0.208333	0.136364	0.136364	0.227273	0.0416667	0.0555556	0.272727	0.272727	0.0833333
1425	0.227273	0.208333	0.318182	0.0833333	0.0416667	0.227273	0.208333	0	0.0454545	0.208333	0	0.136364	0.208333	0.0833333	0.25	0.291667	0.0833333	0.166667	0.166667	0.136364	0.2	0.136364	0.166667	0.05	0.0416667	0.125	0.1	0.0833333	0.318182	0	0.0833333	0.181818	0.125	0.25	0.0909091	0.0909091	0.0833333	0.166667	0.05	0.181818	0.208333	0.0454545	0.15	0.136364	0.125	0.222222	0.208333	0.136364	0.166667
1426	0.0833333	0.208333	0.0909091	0.0769231	0.115385	0.0833333	0.115385	0.0909091	0.0454545	0.115385	0.0769231	0.136364	0.230769	0.0833333	0.115385	0.0384615	0.115385	0.0833333	0.0833333	0.25	0.3	0.166667	0.115385	0.0454545	0.115385	0	0.0909091	0.125	0.0909091	0.166667	0.153846	0.0833333	0.115385	0.115385	0.125	0.0833333	0.230769	0.115385	0.181818	0.125	0.115385	0.125	0.0454545	0.125	0.153846	0.1	0.125	0.166667	0.0769231
1427	0.1	0.136364	0.15	0.0909091	0.136364	0.1	0.227273	0.1	0.05	0.181818	0.181818	0.0454545	0.0454545	0.0454545	0.136364	0.227273	0.181818	0.0454545	0.181818	0.1	0.125	0.15	0.0909091	0.277778	0.0909091	0.125	0.111111	0.0454545	0.1	0	0.0454545	0.15	0.136364	0.0454545	0.05	0.25	0.0909091	0.136364	0	0.15	0.0909091	0.1	0	0.1	0.0909091	0.25	0	0.15	0.227273
1428	0.166667	0.125	0.0909091	0.0384615	0.0384615	0.25	0.192308	0.0909091	0.227273	0.153846	0.115385	0.181818	0.230769	0.166667	0.307692	0.192308	0.192308	0.166667	0.0833333	0.0833333	0.2	0.166667	0.153846	0.0454545	0.0769231	0.25	0.181818	0.166667	0.227273	0.166667	0.153846	0.166667	0.115385	0.115385	0.208333	0.208333	0	0.115385	0.181818	0.208333	0.0769231	0.0833333	0	0.166667	0.0769231	0.25	0.166667	0.125	0.0769231
1430	0.136364	0.125	0.136364	0.291667	0.208333	0.272727	0.166667	0.0454545	0.0909091	0.0416667	0.166667	0.181818	0.25	0.125	0.208333	0.0833333	0.333333	0.0833333	0.0833333	0.0909091	0.2	0.0909091	0.125	0.05	0.125	0.1875	0.15	0.166667	0.181818	0.1	0.125	0.0454545	0.166667	0.125	0.181818	0.227273	0.125	0.208333	0.15	0.136364	0.125	0.181818	0.15	0.136364	0.208333	0.111111	0.0833333	0.318182	0.0416667
1442	0.125	0.125	0.136364	0.0384615	0.115385	0.0416667	0.153846	0.0454545	0.318182	0.153846	0.153846	0.0909091	0.153846	0.0416667	0.153846	0.153846	0.0769231	0.0833333	0.125	0.0833333	0.1	0.166667	0.153846	0.227273	0.115385	0.1875	0.0909091	0.166667	0.272727	0	0.0769231	0.0833333	0.0769231	0.115385	0.25	0.0833333	0.115385	0.0769231	0.136364	0	0.192308	0.166667	0.0909091	0.166667	0.230769	0.15	0.291667	0.166667	0.0769231
1443	0.208333	0.0833333	0.0909091	0.269231	0.0769231	0.0833333	0.153846	0.181818	0.181818	0.153846	0.115385	0.0909091	0.115385	0.208333	0.0769231	0.153846	0.192308	0.125	0.0833333	0.166667	0.3	0.125	0.0769231	0.227273	0.115385	0.25	0.0909091	0.166667	0.0454545	0.25	0.0769231	0.0833333	0.153846	0.230769	0.166667	0.166667	0.269231	0.115385	0.0909091	0.208333	0.153846	0.125	0.0909091	0.0416667	0.192308	0.2	0.125	0.125	0.0769231
1444	0.125	0.125	0.181818	0.115385	0.0769231	0.166667	0.115385	0.136364	0.0909091	0.0769231	0.0384615	0	0.115385	0.125	0.153846	0.0384615	0.115385	0.0416667	0.166667	0.0833333	0.1	0.0833333	0.115385	0	0.0384615	0.125	0.136364	0.208333	0.0909091	0.0833333	0.0769231	0.0416667	0.153846	0.153846	0.166667	0.166667	0.0769231	0.115385	0.0454545	0.166667	0.269231	0.125	0.181818	0.0416667	0.153846	0.15	0.0833333	0.166667	0.153846
1445	0.333333	0.25	0	0.346154	0.0769231	0	0.230769	0.181818	0.0454545	0.0384615	0.0384615	0.0454545	0.153846	0.166667	0.153846	0.115385	0.192308	0.0416667	0.125	0.166667	0.4	0.0416667	0.115385	0.136364	0.115385	0.1875	0.181818	0.0833333	0.0454545	0.166667	0.269231	0.0833333	0.230769	0.153846	0.208333	0.25	0.115385	0.192308	0.0454545	0.125	0.115385	0.166667	0.0909091	0.208333	0.115385	0.1	0.166667	0.208333	0.115385
1446	0.0833333	0.166667	0.0454545	0.115385	0.0769231	0.0833333	0.0769231	0.0909091	0.0909091	0	0.0384615	0.0454545	0.115385	0.0416667	0.115385	0.0769231	0.115385	0.0416667	0.0416667	0	0.2	0	0.0384615	0.0909091	0.0769231	0	0.0909091	0.125	0	0.0833333	0.0769231	0.125	0.0769231	0.0769231	0.125	0.208333	0.0769231	0.153846	0.0454545	0.208333	0.269231	0.0416667	0.136364	0.125	0.0384615	0.05	0.166667	0.125	0.153846
[truncated: 91 more columns]
